# Supplementary material for: Benzilic acid: a monoclinic polymorph
Source: IUCrdata. 2024 Oct 31;9(Pt 10):x241039. doi: 10.1107/S2414314624010393 (PMC11660171; doi:10.1107/S2414314624010393)
Supplement: Supplementary file 1 [file x-09-x241039-sup1.cif]

##############################################################################
#                                                                            #
# This CIF contains the data for a data article accepted for                 #
# publication in IUCrData. It conforms to the requirements of                #
# Notes for Authors for IUCrData, and has been                               #
# peer reviewed under the auspices of IUCrData.                              #
#                                                                            #
# Full details of the Crystallographic Information File format               #
# are given in the paper "The Crystallographic Information File (CIF):       #
# a New Standard Archive File for Crystallography" by S. R. Hall, F. H.      #
# Allen and I. D. Brown [Acta Cryst. (1991), A47, 655-685].                  #
#                                                                            #
# The current version of the core CIF dictionary is obtainable from          #
# ftp://ftp.iucr.org/pub/cif_core.dic.                                       #
#                                                                            #
# Software is freely available for graphical display of the structure(s)     #
# in this CIF. For information consult the CIF software page                 #
# http://www.iucr.org/resources/cif/software.                                #
#                                                                            #
# This file may be used for bona fide research purposes within the           #
# scientific community so long as proper attribution is given to the data    # 
# article from which it was obtained.                                        #
#                                                                            #
##############################################################################
data_I
_audit_creation_method     'SHELXL-2019/3'
_journal_date_recd_electronic     2024-10-23
_journal_date_accepted     2024-10-24
_journal_name_full     'IUCrData'
_journal_year     2024
_journal_volume     9
_journal_issue      1
_journal_page_first     0
_journal_page_last     0
_journal_paper_category     HO
_journal_paper_doi     10.1107/S2414314624010393
_journal_coeditor_code     BT4158
_publ_contact_author_name     'Dr Richard Betz'
_publ_contact_author_address
;
Department of Chemistry
Nelson Mandela University
Summerstrand Campus (South)
University Way
Summerstrand
PO Box 77000
Port Elizabeth
6031
South Africa
;
_publ_contact_author_email     'Richard.Betz@mandela.ac.za'
_publ_contact_author_fax     '+27-41-504-4236'
_publ_contact_author_phone     '+27-41-504-4863'
_publ_section_title
;
Benzilic acid: a monoclinic polymorph
;
loop_
    _publ_author_name
    _publ_author_address
    'Prinsloo, Petrus'
;
Nelson Mandela University
Summerstrand Campus
Department of Chemistry
University Way
Summerstrand
PO Box 77000
Port Elizabeth
6031
South Africa
;
    'Hosten, Eric Cyriel'
;
Nelson Mandela University
Summerstrand Campus
Department of Chemistry
University Way
Summerstrand
PO Box 77000
Port Elizabeth
6031
South Africa
;
    'Betz, Richard'
;
Nelson Mandela University
Summerstrand Campus
Department of Chemistry
University Way
Summerstrand
PO Box 77000
Port Elizabeth
6031
South Africa
;
_publ_section_synopsis
;
The asymmetric unit contains two complete molecules. Classical hydrogen bonds,
as well as C---H...O contacts, connect the molecules to infinite chains along
the  <i>c</i>-axis direction.
;
_chemical_name_systematic     '2,2-Diphenyl-2-hydroxyethanoic acid'
_chemical_name_common     'Benzilic acid'
_chemical_formula_moiety     'C14 H12 O3'
_chemical_formula_sum     'C14 H12 O3'
_chemical_formula_iupac     'C14 H12 O3'
_chemical_formula_weight     228.24
_chemical_melting_point     ?
_space_group_crystal_system     monoclinic
_space_group_name_H-M_alt     'P 21/c'
_space_group_name_Hall     '-P 2ybc'
loop_
    _space_group_symop_operation_xyz
    'x, y, z'
    '-x, y+1/2, -z+1/2'
    '-x, -y, -z'
    'x, -y-1/2, z-1/2'
_cell_length_a     24.8929(9)
_cell_length_b     8.5889(4)
_cell_length_c     11.2678(4)
_cell_angle_alpha     90
_cell_angle_beta     103.0264(12)
_cell_angle_gamma     90
_cell_volume     2347.09(16)
_cell_formula_units_Z     8
_cell_measurement_reflns_used     9910
_cell_measurement_theta_min     3.01
_cell_measurement_theta_max     28.09
_cell_measurement_temperature     200(2)
_exptl_crystal_description     'rod'
_exptl_crystal_colour     'colourless'
_exptl_crystal_size_max     0.390
_exptl_crystal_size_mid     0.152
_exptl_crystal_size_min     0.046
_exptl_crystal_density_diffrn     1.292
_exptl_crystal_density_meas     ?
_exptl_crystal_density_method     ?
_exptl_crystal_F_000     960
_exptl_absorpt_coefficient_mu     0.091
_exptl_absorpt_correction_type     multi-scan
_exptl_absorpt_process_details
;
(SADABS; Krause <i>et al.</i>, 2015)
;
_exptl_absorpt_correction_T_min     0.7153
_exptl_absorpt_correction_T_max     0.7457
_diffrn_ambient_temperature     200(2)
_diffrn_source     ?
_diffrn_radiation_type     MoK\a
_diffrn_radiation_wavelength     0.71073
_diffrn_measurement_device_type     'Bruker APEXII CCD'
_diffrn_measurement_method     '\f and \w scans'
_diffrn_detector_area_resol_mean     ?
_diffrn_reflns_number     75829
_diffrn_reflns_av_R_equivalents     0.0492
_diffrn_reflns_av_unetI/netI     0.0382
_diffrn_reflns_theta_min     1.855
_diffrn_reflns_theta_max     28.271
_diffrn_reflns_theta_full     25.242
_diffrn_measured_fraction_theta_max     0.989
_diffrn_measured_fraction_theta_full     0.995
_diffrn_reflns_limit_h_min     -32
_diffrn_reflns_limit_h_max     31
_diffrn_reflns_limit_k_min     -11
_diffrn_reflns_limit_k_max     11
_diffrn_reflns_limit_l_min     -14
_diffrn_reflns_limit_l_max     15
_refine_special_details
;
 Refined as a 2-component twin.
The aromatic carbon-bound H atoms were placed in calculated positions (C--H
0.95 \%A) and were included in the refinement in the riding model
approximation, with <i>U</i>(H) set to 1.2<i>U</i>~eq~(C).
The oxygen-bonded H atoms were located on a DFM and refined freely.
;
_reflns_number_total     5766
_reflns_number_gt     4908
_reflns_threshold_expression     'I > 2\s(I)'
_refine_ls_structure_factor_coef     Fsqd
_refine_ls_matrix_type     full
_refine_ls_R_factor_all     0.0973
_refine_ls_R_factor_gt     0.0808
_refine_ls_wR_factor_gt     0.1571
_refine_ls_wR_factor_ref     0.1748
_refine_ls_goodness_of_fit_ref     1.267
_refine_ls_restrained_S_all     1.267
_refine_ls_number_reflns     5766
_refine_ls_number_parameters     325
_refine_ls_number_restraints     0
_refine_ls_hydrogen_treatment     mixed
_refine_ls_weighting_scheme     calc
_refine_ls_weighting_details
              'w=1/[\s^2^(Fo^2^)+(0.0977P)^2^+0.2671P] where P=(Fo^2^+2Fc^2^)/3'
_atom_sites_solution_hydrogens     mixed
_atom_sites_solution_primary     direct
_atom_sites_solution_secondary     difmap
_refine_ls_shift/su_max     0.001
_refine_ls_shift/su_mean     0.000
_refine_diff_density_max     0.694
_refine_diff_density_min     -0.676
_refine_ls_extinction_method
;
<i>SHELXL2019/3</i> (Sheldrick 2015)
;
_refine_ls_extinction_coef     0.48(2)
_refine_ls_extinction_expression
                                  'Fc^*^=kFc[1+0.001xFc^2^\l^3^/sin(2\q)]^-1/4^'
loop_
    _atom_type_symbol
    _atom_type_description
    _atom_type_scat_dispersion_real
    _atom_type_scat_dispersion_imag
    _atom_type_scat_source
    'C' 'C' 0.0033 0.0016
                         'International Tables Vol C Tables 4.2.6.8 and 6.1.1.4'
    'H' 'H' 0.0000 0.0000
                         'International Tables Vol C Tables 4.2.6.8 and 6.1.1.4'
    'O' 'O' 0.0106 0.0060
                         'International Tables Vol C Tables 4.2.6.8 and 6.1.1.4'
_computing_data_collection
;
APEX2 (Bruker, 2014)
;
_computing_cell_refinement
;
SAINT (Bruker, 2014)
;
_computing_data_reduction
;
SAINT (Bruker, 2014)
;
_computing_structure_solution
;
SHELXS97 (Sheldrick 2008)
;
_computing_structure_refinement
;
<i>SHELXL2019/3</i> (Sheldrick, 2015)
;
_computing_molecular_graphics
;
ORTEP-3 for Windows (Farrugia, 2012), Mercury (Macrae <i>et al</i>,
2020)
;
_computing_publication_material
;
<i>SHELXL2019/3</i> (Sheldrick, 2015) and PLATON (Spek, 2020)
;
loop_
    _atom_site_type_symbol
    _atom_site_label
    _atom_site_fract_x
    _atom_site_fract_y
    _atom_site_fract_z
    _atom_site_U_iso_or_equiv
    _atom_site_adp_type
    _atom_site_calc_flag
    _atom_site_occupancy
    _atom_site_disorder_assembly
    _atom_site_disorder_group
    O O11 0.82588(5) 0.28942(15) 0.85279(12) 0.0277(3) Uani d 1 . .
    H H11 0.7908(11) 0.280(3) 0.821(3) 0.043(7) Uiso d 1 . .
    O O12 0.78554(6) 0.2500(2) 0.61874(14) 0.0413(4) Uani d 1 . .
    O O13 0.86377(6) 0.14787(19) 0.58744(12) 0.0363(4) Uani d 1 . .
    H H13 0.8461(13) 0.167(3) 0.510(3) 0.059(8) Uiso d 1 . .
    O O21 0.67403(5) 0.21606(16) 0.52974(12) 0.0285(3) Uani d 1 . .
    H H21 0.7089(12) 0.218(4) 0.529(3) 0.055(8) Uiso d 1 . .
    O O22 0.71287(5) 0.2323(2) 0.33290(13) 0.0386(4) Uani d 1 . .
    O O23 0.63800(6) 0.35107(19) 0.22422(13) 0.0382(4) Uani d 1 . .
    H H23 0.6527(15) 0.335(4) 0.156(4) 0.075(10) Uiso d 1 . .
    C C11 0.85555(7) 0.1825(2) 0.79411(15) 0.0254(4) Uani d 1 . .
    C C12 0.83115(7) 0.1979(2) 0.65616(16) 0.0287(4) Uani d 1 . .
    C C21 0.64460(7) 0.3188(2) 0.43824(16) 0.0263(4) Uani d 1 . .
    C C22 0.66896(7) 0.2952(2) 0.32526(16) 0.0283(4) Uani d 1 . .
    C C111 0.91561(7) 0.2350(2) 0.83067(17) 0.0286(4) Uani d 1 . .
    C C112 0.93433(8) 0.3575(2) 0.77093(19) 0.0360(5) Uani d 1 . .
    H H112 0.910675 0.402087 0.701161 0.043 Uiso calc 1 . .
    C C113 0.98732(9) 0.4159(3) 0.8120(2) 0.0466(5) Uani d 1 . .
    H H113 0.999907 0.498960 0.769556 0.056 Uiso calc 1 . .
    C C114 1.02166(9) 0.3535(3) 0.9142(2) 0.0481(6) Uani d 1 . .
    H H114 1.057827 0.393711 0.942561 0.058 Uiso calc 1 . .
    C C115 1.00331(8) 0.2325(3) 0.9750(2) 0.0457(6) Uani d 1 . .
    H H115 1.026914 0.189565 1.045502 0.055 Uiso calc 1 . .
    C C116 0.95052(8) 0.1730(3) 0.93373(19) 0.0369(5) Uani d 1 . .
    H H116 0.938210 0.089506 0.976152 0.044 Uiso calc 1 . .
    C C121 0.84577(7) 0.0136(2) 0.82826(17) 0.0296(4) Uani d 1 . .
    C C122 0.86857(10) -0.1088(3) 0.7756(2) 0.0437(5) Uani d 1 . .
    H H122 0.890989 -0.087974 0.719498 0.052 Uiso calc 1 . .
    C C123 0.85863(11) -0.2614(3) 0.8050(3) 0.0580(7) Uani d 1 . .
    H H123 0.874237 -0.344495 0.768470 0.070 Uiso calc 1 . .
    C C124 0.82638(12) -0.2937(3) 0.8866(3) 0.0590(7) Uani d 1 . .
    H H124 0.819454 -0.398552 0.905504 0.071 Uiso calc 1 . .
    C C125 0.80435(12) -0.1735(3) 0.9403(3) 0.0565(7) Uani d 1 . .
    H H125 0.782690 -0.195391 0.997718 0.068 Uiso calc 1 . .
    C C126 0.81351(9) -0.0196(2) 0.9112(2) 0.0412(5) Uani d 1 . .
    H H126 0.797695 0.062824 0.948027 0.049 Uiso calc 1 . .
    C C211 0.58455(7) 0.2658(2) 0.41614(17) 0.0284(4) Uani d 1 . .
    C C212 0.56538(9) 0.1445(2) 0.33656(19) 0.0369(5) Uani d 1 . .
    H H212 0.588665 0.101099 0.288964 0.044 Uiso calc 1 . .
    C C213 0.51266(10) 0.0860(3) 0.3258(2) 0.0471(6) Uani d 1 . .
    H H213 0.499914 0.003189 0.270786 0.057 Uiso calc 1 . .
    C C214 0.47850(9) 0.1482(3) 0.3951(2) 0.0476(6) Uani d 1 . .
    H H214 0.442358 0.108030 0.387924 0.057 Uiso calc 1 . .
    C C215 0.49708(8) 0.2683(3) 0.4743(2) 0.0474(6) Uani d 1 . .
    H H215 0.473752 0.310708 0.522167 0.057 Uiso calc 1 . .
    C C216 0.55002(8) 0.3284(3) 0.48470(19) 0.0377(5) Uani d 1 . .
    H H216 0.562429 0.412396 0.538834 0.045 Uiso calc 1 . .
    C C221 0.65375(8) 0.4897(2) 0.47835(17) 0.0298(4) Uani d 1 . .
    C C222 0.63148(10) 0.6090(3) 0.3992(2) 0.0456(5) Uani d 1 . .
    H H222 0.610286 0.584967 0.320101 0.055 Uiso calc 1 . .
    C C223 0.64013(11) 0.7627(3) 0.4353(3) 0.0600(7) Uani d 1 . .
    H H223 0.625195 0.843777 0.380342 0.072 Uiso calc 1 . .
    C C224 0.67020(12) 0.7993(3) 0.5503(3) 0.0623(8) Uani d 1 . .
    H H224 0.676068 0.905062 0.574489 0.075 Uiso calc 1 . .
    C C225 0.69157(12) 0.6821(3) 0.6294(3) 0.0576(7) Uani d 1 . .
    H H225 0.711717 0.706791 0.709236 0.069 Uiso calc 1 . .
    C C226 0.68395(9) 0.5271(2) 0.5935(2) 0.0407(5) Uani d 1 . .
    H H226 0.699573 0.446578 0.648316 0.049 Uiso calc 1 . .
loop_
    _atom_site_aniso_label
    _atom_site_aniso_U_11
    _atom_site_aniso_U_22
    _atom_site_aniso_U_33
    _atom_site_aniso_U_12
    _atom_site_aniso_U_13
    _atom_site_aniso_U_23
    O11 0.0226(7) 0.0369(7) 0.0237(6) 0.0034(5) 0.0058(5) -0.0011(5)
    O12 0.0254(7) 0.0705(10) 0.0260(7) 0.0067(7) 0.0013(6) 0.0049(7)
    O13 0.0355(8) 0.0526(9) 0.0208(6) 0.0068(6) 0.0061(6) -0.0005(6)
    O21 0.0243(7) 0.0383(7) 0.0225(6) 0.0033(5) 0.0044(5) 0.0039(5)
    O22 0.0246(7) 0.0634(9) 0.0285(7) 0.0018(6) 0.0074(6) -0.0072(6)
    O23 0.0411(8) 0.0529(9) 0.0216(7) 0.0073(6) 0.0092(6) 0.0041(6)
    C11 0.0235(8) 0.0336(9) 0.0193(8) 0.0030(6) 0.0053(6) 0.0002(6)
    C12 0.0263(8) 0.0373(9) 0.0220(8) 0.0000(7) 0.0044(7) 0.0022(7)
    C21 0.0270(9) 0.0326(8) 0.0192(8) 0.0026(7) 0.0048(7) 0.0011(6)
    C22 0.0259(9) 0.0365(9) 0.0230(8) -0.0034(7) 0.0066(7) -0.0024(7)
    C111 0.0221(8) 0.0398(9) 0.0232(9) 0.0029(7) 0.0038(7) -0.0008(7)
    C112 0.0332(10) 0.0439(11) 0.0310(10) -0.0025(8) 0.0075(8) 0.0018(8)
    C113 0.0393(11) 0.0561(13) 0.0460(12) -0.0140(10) 0.0132(10) -0.0008(10)
    C114 0.0273(10) 0.0677(15) 0.0484(13) -0.0075(9) 0.0061(9) -0.0101(11)
    C115 0.0285(10) 0.0620(14) 0.0402(12) 0.0029(9) -0.0059(10) -0.0006(10)
    C116 0.0291(9) 0.0486(11) 0.0305(10) 0.0029(8) 0.0014(8) 0.0042(8)
    C121 0.0268(9) 0.0336(9) 0.0258(8) 0.0024(7) 0.0005(7) 0.0014(7)
    C122 0.0475(13) 0.0402(11) 0.0424(12) 0.0110(9) 0.0079(10) -0.0022(9)
    C123 0.0641(16) 0.0369(11) 0.0652(17) 0.0135(11) -0.0020(15) -0.0066(11)
    C124 0.0639(16) 0.0333(11) 0.0723(18) -0.0043(10) -0.0001(14) 0.0082(11)
    C125 0.0618(16) 0.0465(12) 0.0638(17) -0.0089(11) 0.0195(14) 0.0140(12)
    C126 0.0445(12) 0.0381(10) 0.0427(11) -0.0022(8) 0.0134(10) 0.0043(9)
    C211 0.0232(8) 0.0383(9) 0.0223(9) 0.0027(7) 0.0025(7) 0.0022(7)
    C212 0.0348(10) 0.0442(11) 0.0321(10) -0.0031(8) 0.0082(8) -0.0041(8)
    C213 0.0412(12) 0.0574(14) 0.0404(11) -0.0112(10) 0.0040(9) -0.0046(10)
    C214 0.0287(10) 0.0669(15) 0.0461(13) -0.0078(10) 0.0064(9) 0.0037(11)
    C215 0.0291(10) 0.0683(15) 0.0473(14) 0.0022(10) 0.0139(10) -0.0017(11)
    C216 0.0305(10) 0.0485(11) 0.0357(10) 0.0028(8) 0.0109(8) -0.0019(8)
    C221 0.0282(9) 0.0319(9) 0.0315(9) 0.0028(7) 0.0117(7) -0.0015(7)
    C222 0.0476(13) 0.0412(11) 0.0481(13) 0.0126(9) 0.0111(10) 0.0070(9)
    C223 0.0700(17) 0.0368(11) 0.080(2) 0.0129(12) 0.0306(17) 0.0089(12)
    C224 0.0674(17) 0.0362(12) 0.092(2) -0.0025(11) 0.0373(17) -0.0166(13)
    C225 0.0621(16) 0.0484(13) 0.0635(17) -0.0087(11) 0.0167(13) -0.0231(12)
    C226 0.0472(12) 0.0388(10) 0.0354(10) -0.0004(8) 0.0081(9) -0.0078(8)
_geom_special_details
;
 All esds (except the esd in the dihedral angle between two l.s. planes)
 are estimated using the full covariance matrix.  The cell esds are taken
 into account individually in the estimation of esds in distances, angles
 and torsion angles; correlations between esds in cell parameters are only
 used when they are defined by crystal symmetry.  An approximate (isotropic)
 treatment of cell esds is used for estimating esds involving l.s. planes.
;
loop_
    _geom_bond_atom_site_label_1
    _geom_bond_atom_site_label_2
    _geom_bond_site_symmetry_2
    _geom_bond_distance
    _geom_bond_publ_flag
    O11 C11 . 1.431(2) ?
    O11 H11 . 0.87(3) ?
    O12 C12 . 1.204(2) ?
    O13 C12 . 1.314(2) ?
    O13 H13 . 0.90(3) ?
    O21 C21 . 1.428(2) ?
    O21 H21 . 0.87(3) ?
    O22 C22 . 1.204(2) ?
    O23 C22 . 1.314(2) ?
    O23 H23 . 0.93(4) ?
    C11 C111 . 1.527(2) ?
    C11 C121 . 1.534(2) ?
    C11 C12 . 1.542(2) ?
    C21 C211 . 1.528(2) ?
    C21 C221 . 1.538(2) ?
    C21 C22 . 1.542(2) ?
    C111 C112 . 1.385(3) ?
    C111 C116 . 1.390(3) ?
    C112 C113 . 1.390(3) ?
    C112 H112 . 0.9500 ?
    C113 C114 . 1.379(4) ?
    C113 H113 . 0.9500 ?
    C114 C115 . 1.378(4) ?
    C114 H114 . 0.9500 ?
    C115 C116 . 1.389(3) ?
    C115 H115 . 0.9500 ?
    C116 H116 . 0.9500 ?
    C121 C122 . 1.390(3) ?
    C121 C126 . 1.392(3) ?
    C122 C123 . 1.388(4) ?
    C122 H122 . 0.9500 ?
    C123 C124 . 1.378(5) ?
    C123 H123 . 0.9500 ?
    C124 C125 . 1.372(4) ?
    C124 H124 . 0.9500 ?
    C125 C126 . 1.393(3) ?
    C125 H125 . 0.9500 ?
    C126 H126 . 0.9500 ?
    C211 C212 . 1.387(3) ?
    C211 C216 . 1.387(3) ?
    C212 C213 . 1.385(3) ?
    C212 H212 . 0.9500 ?
    C213 C214 . 1.385(4) ?
    C213 H213 . 0.9500 ?
    C214 C215 . 1.374(4) ?
    C214 H214 . 0.9500 ?
    C215 C216 . 1.395(3) ?
    C215 H215 . 0.9500 ?
    C216 H216 . 0.9500 ?
    C221 C226 . 1.382(3) ?
    C221 C222 . 1.389(3) ?
    C222 C223 . 1.384(4) ?
    C222 H222 . 0.9500 ?
    C223 C224 . 1.379(5) ?
    C223 H223 . 0.9500 ?
    C224 C225 . 1.370(4) ?
    C224 H224 . 0.9500 ?
    C225 C226 . 1.392(3) ?
    C225 H225 . 0.9500 ?
    C226 H226 . 0.9500 ?
loop_
    _geom_angle_atom_site_label_1
    _geom_angle_atom_site_label_2
    _geom_angle_atom_site_label_3
    _geom_angle_site_symmetry_1
    _geom_angle_site_symmetry_3
    _geom_angle
    _geom_angle_publ_flag
    C11 O11 H11 . . 109.0(18) ?
    C12 O13 H13 . . 106.1(19) ?
    C21 O21 H21 . . 109(2) ?
    C22 O23 H23 . . 113(2) ?
    O11 C11 C111 . . 105.17(14) ?
    O11 C11 C121 . . 111.31(14) ?
    C111 C11 C121 . . 114.39(15) ?
    O11 C11 C12 . . 106.46(13) ?
    C111 C11 C12 . . 112.70(15) ?
    C121 C11 C12 . . 106.60(14) ?
    O12 C12 O13 . . 125.03(18) ?
    O12 C12 C11 . . 120.73(17) ?
    O13 C12 C11 . . 114.23(15) ?
    O21 C21 C211 . . 104.93(14) ?
    O21 C21 C221 . . 111.09(14) ?
    C211 C21 C221 . . 114.00(15) ?
    O21 C21 C22 . . 106.35(14) ?
    C211 C21 C22 . . 112.25(15) ?
    C221 C21 C22 . . 107.97(14) ?
    O22 C22 O23 . . 124.86(17) ?
    O22 C22 C21 . . 121.29(17) ?
    O23 C22 C21 . . 113.85(15) ?
    C112 C111 C116 . . 118.79(18) ?
    C112 C111 C11 . . 120.63(17) ?
    C116 C111 C11 . . 120.13(18) ?
    C111 C112 C113 . . 120.7(2) ?
    C111 C112 H112 . . 119.6 ?
    C113 C112 H112 . . 119.6 ?
    C114 C113 C112 . . 120.1(2) ?
    C114 C113 H113 . . 120.0 ?
    C112 C113 H113 . . 120.0 ?
    C115 C114 C113 . . 119.7(2) ?
    C115 C114 H114 . . 120.1 ?
    C113 C114 H114 . . 120.1 ?
    C114 C115 C116 . . 120.4(2) ?
    C114 C115 H115 . . 119.8 ?
    C116 C115 H115 . . 119.8 ?
    C115 C116 C111 . . 120.3(2) ?
    C115 C116 H116 . . 119.8 ?
    C111 C116 H116 . . 119.8 ?
    C122 C121 C126 . . 118.96(19) ?
    C122 C121 C11 . . 120.33(18) ?
    C126 C121 C11 . . 120.71(17) ?
    C123 C122 C121 . . 120.0(2) ?
    C123 C122 H122 . . 120.0 ?
    C121 C122 H122 . . 120.0 ?
    C124 C123 C122 . . 120.8(3) ?
    C124 C123 H123 . . 119.6 ?
    C122 C123 H123 . . 119.6 ?
    C125 C124 C123 . . 119.5(2) ?
    C125 C124 H124 . . 120.2 ?
    C123 C124 H124 . . 120.2 ?
    C124 C125 C126 . . 120.5(3) ?
    C124 C125 H125 . . 119.8 ?
    C126 C125 H125 . . 119.8 ?
    C121 C126 C125 . . 120.2(2) ?
    C121 C126 H126 . . 119.9 ?
    C125 C126 H126 . . 119.9 ?
    C212 C211 C216 . . 119.03(18) ?
    C212 C211 C21 . . 120.68(17) ?
    C216 C211 C21 . . 119.99(17) ?
    C213 C212 C211 . . 120.7(2) ?
    C213 C212 H212 . . 119.7 ?
    C211 C212 H212 . . 119.7 ?
    C212 C213 C214 . . 120.1(2) ?
    C212 C213 H213 . . 120.0 ?
    C214 C213 H213 . . 120.0 ?
    C215 C214 C213 . . 119.7(2) ?
    C215 C214 H214 . . 120.1 ?
    C213 C214 H214 . . 120.1 ?
    C214 C215 C216 . . 120.4(2) ?
    C214 C215 H215 . . 119.8 ?
    C216 C215 H215 . . 119.8 ?
    C211 C216 C215 . . 120.1(2) ?
    C211 C216 H216 . . 120.0 ?
    C215 C216 H216 . . 120.0 ?
    C226 C221 C222 . . 119.06(19) ?
    C226 C221 C21 . . 120.69(17) ?
    C222 C221 C21 . . 120.25(18) ?
    C223 C222 C221 . . 120.1(2) ?
    C223 C222 H222 . . 120.0 ?
    C221 C222 H222 . . 120.0 ?
    C224 C223 C222 . . 120.6(3) ?
    C224 C223 H223 . . 119.7 ?
    C222 C223 H223 . . 119.7 ?
    C225 C224 C223 . . 119.5(2) ?
    C225 C224 H224 . . 120.2 ?
    C223 C224 H224 . . 120.2 ?
    C224 C225 C226 . . 120.4(3) ?
    C224 C225 H225 . . 119.8 ?
    C226 C225 H225 . . 119.8 ?
    C221 C226 C225 . . 120.3(2) ?
    C221 C226 H226 . . 119.9 ?
    C225 C226 H226 . . 119.9 ?
loop_
    _geom_torsion_atom_site_label_1
    _geom_torsion_atom_site_label_2
    _geom_torsion_atom_site_label_3
    _geom_torsion_atom_site_label_4
    _geom_torsion_site_symmetry_1
    _geom_torsion_site_symmetry_2
    _geom_torsion_site_symmetry_3
    _geom_torsion_site_symmetry_4
    _geom_torsion
    _geom_torsion_publ_flag
    O11 C11 C12 O12 . . . . -21.8(2) ?
    C111 C11 C12 O12 . . . . -136.58(19) ?
    C121 C11 C12 O12 . . . . 97.1(2) ?
    O11 C11 C12 O13 . . . . 159.29(16) ?
    C111 C11 C12 O13 . . . . 44.5(2) ?
    C121 C11 C12 O13 . . . . -81.80(19) ?
    O21 C21 C22 O22 . . . . -16.9(2) ?
    C211 C21 C22 O22 . . . . -131.11(18) ?
    C221 C21 C22 O22 . . . . 102.4(2) ?
    O21 C21 C22 O23 . . . . 163.99(15) ?
    C211 C21 C22 O23 . . . . 49.8(2) ?
    C221 C21 C22 O23 . . . . -76.71(19) ?
    O11 C11 C111 C112 . . . . -80.9(2) ?
    C121 C11 C111 C112 . . . . 156.67(18) ?
    C12 C11 C111 C112 . . . . 34.7(2) ?
    O11 C11 C111 C116 . . . . 91.3(2) ?
    C121 C11 C111 C116 . . . . -31.1(2) ?
    C12 C11 C111 C116 . . . . -153.11(18) ?
    C116 C111 C112 C113 . . . . 1.0(3) ?
    C11 C111 C112 C113 . . . . 173.34(19) ?
    C111 C112 C113 C114 . . . . -0.9(4) ?
    C112 C113 C114 C115 . . . . 0.3(4) ?
    C113 C114 C115 C116 . . . . 0.1(4) ?
    C114 C115 C116 C111 . . . . 0.0(4) ?
    C112 C111 C116 C115 . . . . -0.5(3) ?
    C11 C111 C116 C115 . . . . -172.9(2) ?
    O11 C11 C121 C122 . . . . 176.53(17) ?
    C111 C11 C121 C122 . . . . -64.4(2) ?
    C12 C11 C121 C122 . . . . 60.8(2) ?
    O11 C11 C121 C126 . . . . -2.8(2) ?
    C111 C11 C121 C126 . . . . 116.3(2) ?
    C12 C11 C121 C126 . . . . -118.46(19) ?
    C126 C121 C122 C123 . . . . 0.6(3) ?
    C11 C121 C122 C123 . . . . -178.67(19) ?
    C121 C122 C123 C124 . . . . -0.2(4) ?
    C122 C123 C124 C125 . . . . -0.7(4) ?
    C123 C124 C125 C126 . . . . 1.2(4) ?
    C122 C121 C126 C125 . . . . -0.1(3) ?
    C11 C121 C126 C125 . . . . 179.2(2) ?
    C124 C125 C126 C121 . . . . -0.8(4) ?
    O21 C21 C211 C212 . . . . -84.3(2) ?
    C221 C21 C211 C212 . . . . 153.97(17) ?
    C22 C21 C211 C212 . . . . 30.8(2) ?
    O21 C21 C211 C216 . . . . 89.3(2) ?
    C221 C21 C211 C216 . . . . -32.4(2) ?
    C22 C21 C211 C216 . . . . -155.58(18) ?
    C216 C211 C212 C213 . . . . -0.3(3) ?
    C21 C211 C212 C213 . . . . 173.42(19) ?
    C211 C212 C213 C214 . . . . -0.2(3) ?
    C212 C213 C214 C215 . . . . 0.2(4) ?
    C213 C214 C215 C216 . . . . 0.3(4) ?
    C212 C211 C216 C215 . . . . 0.8(3) ?
    C21 C211 C216 C215 . . . . -173.0(2) ?
    C214 C215 C216 C211 . . . . -0.8(4) ?
    O21 C21 C221 C226 . . . . -4.3(2) ?
    C211 C21 C221 C226 . . . . 114.0(2) ?
    C22 C21 C221 C226 . . . . -120.55(19) ?
    O21 C21 C221 C222 . . . . 175.96(18) ?
    C211 C21 C221 C222 . . . . -65.7(2) ?
    C22 C21 C221 C222 . . . . 59.7(2) ?
    C226 C221 C222 C223 . . . . 0.7(3) ?
    C21 C221 C222 C223 . . . . -179.6(2) ?
    C221 C222 C223 C224 . . . . -0.8(4) ?
    C222 C223 C224 C225 . . . . -0.1(4) ?
    C223 C224 C225 C226 . . . . 1.2(4) ?
    C222 C221 C226 C225 . . . . 0.4(3) ?
    C21 C221 C226 C225 . . . . -179.4(2) ?
    C224 C225 C226 C221 . . . . -1.3(4) ?
loop_
    _geom_hbond_atom_site_label_D
    _geom_hbond_atom_site_label_H
    _geom_hbond_atom_site_label_A
    _geom_hbond_site_symmetry_A
    _geom_hbond_distance_DH
    _geom_hbond_distance_HA
    _geom_hbond_distance_DA
    _geom_hbond_angle_DHA
    _geom_hbond_publ_flag
    O11 H11 O22 4_566 0.87(3) 1.98(3) 2.7776(19) 153(3) yes
    O13 H13 O11 4_565 0.90(3) 1.77(3) 2.6545(18) 168(3) yes
    O21 H21 O12 . 0.87(3) 1.97(3) 2.7461(19) 149(3) yes
    O23 H23 O21 4_565 0.93(4) 1.69(4) 2.6125(19) 172(3) yes
    C126 H126 O12 4_566 0.95 2.58 3.472(3) 157.1 yes
    C226 H226 O22 4_566 0.95 2.55 3.447(3) 158.3 yes
_shelx_space_group_comment
;
The symmetry employed for this shelxl refinement is uniquely defined
by the following loop, which should always be used as a source of
symmetry information in preference to the above space-group names.
They are only intended as comments.
;
_shelx_estimated_absorpt_T_min     0.965
_shelx_estimated_absorpt_T_max     0.996
_shelx_hkl_file
;
   0   0  -1    0.03    0.06
   0   0   3    0.14    0.10
   0   0   3    0.12    0.13
   0   0   3    0.02    0.15
   0   0  -3    0.09    0.13
   0   0   3    0.04    0.06
   0   0  -3   -0.03    0.11
   0   0  -3    0.04    0.06
   0   0   3    0.08    0.15
   0   0  -3    0.00    0.17
   0   0   3   -0.07    0.15
   0   0   4   15.96   14.95
   0   0   5    0.05    0.21
   0   0   5    0.18    0.17
   0   0  -5    0.20    0.22
   0   0   5    0.23    0.09
   0   0   5    0.05    0.24
   0   0   5    0.30    0.25
   0   0   5    0.12    0.15
   0   0  -5    0.18    0.08
   0   0  -5    0.14    0.16
   0   0   6    3.50    0.65
   0   0   6    4.53    0.46
   0   0   6    4.01    0.63
   0   0   6    4.69    0.40
   0   0  -6    4.55    0.26
   0   0  -6    5.01    0.42
   0   0   6    4.35    0.66
   0   0  -6    4.53    0.54
   0   0  -6    4.44    0.40
   0   0  -7    0.62    0.21
   0   0   7    0.21    0.19
   0   0   7    0.19    0.34
   0   0   7    0.59    0.36
   0   0  -7    0.41    0.29
   0   0  -7    0.71    0.22
   0   0   7    0.31    0.24
   0   0   8   59.51    2.24
   0   0  -8   56.94    2.51
   0   0  -8   59.68    2.17
   0   0  -8   61.60    2.31
   0   0   8   59.27    2.53
   0   0   8   60.25    2.37
   0   0   8   60.16    2.99
   0   0   8   60.48    2.60
   0   0  -9   -0.13    0.21
   0   0   9    0.00    0.31
   0   0   9   -0.27    0.30
   0   0   9    0.31    0.24
   0   0   9    0.00    0.37
   0   0   9   -0.08    0.22
   0   0  -9   -0.16    0.35
   0   0  10    1.13    0.55
   0   0  10    1.21    0.36
   0   0 -10    1.74    0.56
   0   0  10    1.28    0.53
   0   0  10    1.37    0.35
   0   0  10    0.60    0.42
   0   0 -10    1.61    0.38
   0   0  11    0.38    0.38
   0   0  11    0.91    0.47
   0   0  11    0.62    0.42
   0   0  11    0.54    0.29
   0   0  12   35.07    1.59
   0   0  12   33.50    2.48
   0   0  12   36.65    2.12
   0   0 -12   36.15    1.72
   0   0 -12   34.34    2.02
   0   0  13    0.10    0.57
   0   0  13    0.42    0.33
   0   0  13    0.71    0.51
   0   0  13    0.39    0.49
   0   0 -13    0.16    0.38
   0   0 -13    0.58    0.55
   0   0  14    1.53    0.60
   0   0  14    0.19    0.57
   0   0 -14    0.48    0.58
   0   0  14    0.65    0.34
   0   0 -14    0.03    0.51
   0   1   0    0.11    0.04
   0   1   0   -0.03    0.05
   0   1   0    0.06    0.06
   0   1   0    0.00    0.06
   0   1   0    0.02    0.08
   0   1   0    0.07    0.05
   0  -1   0   -0.02    0.03
   0  -1   0    0.03    0.05
   0  -1   0   -0.01    0.04
   0  -1   0    0.04    0.05
   0  -1   0   -0.04    0.08
   0  -1   0    0.04    0.05
   0  -1  -1   46.38    6.31
   0  -1   1   36.57    6.72
   0   1  -2  129.75   14.41
   0  -1   2  122.58   11.46
   0  -1  -3  163.08    4.80
   0  -1  -3  130.27    4.92
   0  -1  -3  149.01    5.10
   0   1  -4  130.55    4.30
   0   1  -4  130.00    4.33
   0   1   4  132.45    4.51
   0   1  -4  134.97    4.50
   0   1   4  126.55    4.44
   0   1   4  134.52    4.43
   0   1   4  133.49    4.31
   0  -1   4  132.97    4.32
   0  -1   4  127.47    4.30
   0  -1  -4  131.18    4.33
   0  -1  -4  131.56    4.75
   0  -1   4  131.62    4.43
   0  -1  -4  129.28    4.41
   0  -1  -4  129.95    4.43
   0  -1   4  135.13    4.53
   0  -1   4  130.47    4.20
   0   1  -5   16.66    0.75
   0   1   5   20.02    0.96
   0   1   5   20.20    1.39
   0   1  -5   15.95    0.77
   0   1   5   17.08    0.97
   0   1   5   17.10    0.77
   0   1   5   16.03    0.91
   0   1  -5   17.86    0.95
   0  -1   5   17.53    1.38
   0  -1  -5   19.97    0.96
   0  -1   5   17.48    0.77
   0  -1  -5   18.54    1.21
   0  -1   5   14.85    0.76
   0  -1  -5   15.04    0.77
   0  -1   5   15.57    0.69
   0  -1  -5   16.33    0.85
   0  -1   5   15.20    0.88
   0   1  -6   24.04    1.06
   0   1  -6   24.84    1.01
   0   1   6   24.13    1.25
   0   1   6   25.16    1.24
   0   1  -6   24.32    1.26
   0   1  -6   24.29    1.03
   0   1   6   24.76    1.24
   0   1   6   24.10    1.04
   0  -1   6   24.73    1.02
   0  -1  -6   24.62    1.55
   0  -1   6   24.46    1.06
   0  -1   6   23.00    1.28
   0  -1   6   24.42    0.99
   0  -1  -6   24.89    1.24
   0  -1  -6   24.03    1.12
   0  -1  -6   22.76    1.07
   0   1   7    1.46    0.43
   0   1  -7    2.20    0.45
   0   1  -7    1.53    0.26
   0   1   7    2.12    0.42
   0   1   7    1.67    0.29
   0   1  -7    1.32    0.24
   0   1   7    2.15    0.42
   0   1  -7    1.26    0.26
   0   1   7    1.42    0.45
   0  -1   7    1.91    0.43
   0  -1   7    1.99    0.26
   0  -1   7    2.07    0.58
   0  -1  -7    1.62    0.34
   0  -1   7    1.49    0.28
   0  -1  -7    1.85    0.54
   0  -1  -7    2.33    0.43
   0  -1   7    1.81    0.44
   0  -1  -7    1.42    0.28
   0   1  -8  106.42    3.55
   0   1   8  105.53    3.65
   0   1  -8  104.62    3.68
   0   1   8   98.70    3.90
   0   1   8  106.30    4.43
   0   1  -8  101.75    3.97
   0   1   8  107.19    3.98
   0  -1   8  104.29    3.55
   0  -1  -8  104.70    3.72
   0  -1   8   99.21    3.95
   0  -1   8  104.77    3.59
   0  -1   8  107.93    4.55
   0  -1  -8  105.68    3.67
   0  -1   8  101.58    4.02
   0  -1   8  105.46    3.65
   0  -1  -8  107.11    3.97
   0   1  -9    1.06    0.18
   0   1  -9    0.63    0.21
   0   1   9    1.07    0.28
   0   1   9    1.17    0.38
   0   1   9    1.47    0.45
   0   1   9    1.74    0.54
   0   1   9    1.54    0.59
   0   1  -9    0.43    0.35
   0   1  -9    1.34    0.34
   0  -1  -9    1.08    0.29
   0  -1  -9    0.64    0.29
   0  -1   9    1.20    0.26
   0  -1  -9    1.49    0.30
   0  -1   9    1.29    0.56
   0  -1   9    1.32    0.50
   0  -1   9    1.07    0.30
   0  -1   9    1.43    0.49
   0  -1  -9    1.08    0.41
   0   1  10   67.27    2.52
   0   1  10   63.88    2.87
   0   1 -10   67.63    2.34
   0   1 -10   67.00    2.95
   0   1  10   65.00    2.83
   0   1  10   63.39    3.35
   0   1 -10   66.08    2.56
   0   1  10   64.43    2.89
   0  -1  10   66.71    3.04
   0  -1  10   64.83    2.45
   0  -1 -10   64.76    2.31
   0  -1 -10   63.59    2.86
   0  -1  10   65.13    2.94
   0  -1  10   68.26    3.55
   0  -1  10   68.03    2.53
   0  -1 -10   63.62    2.60
   0   1 -11    2.07    0.43
   0   1  11    2.01    0.38
   0   1  11    2.18    0.68
   0   1  11    2.08    0.50
   0   1  11    1.94    0.65
   0   1  11    2.38    0.68
   0   1 -11    2.27    0.58
   0  -1  11    1.96    0.68
   0  -1 -11    2.89    0.68
   0  -1 -11    1.97    0.44
   0  -1  11    2.58    0.77
   0  -1  11    3.47    0.74
   0   1  12   -0.05    0.39
   0   1  12    0.93    0.45
   0   1 -12    0.21    0.46
   0   1  12   -0.27    0.38
   0   1  12   -0.25    0.21
   0   1 -12    0.03    0.28
   0  -1  12    0.22    0.39
   0  -1 -12   -0.20    0.34
   0  -1 -12   -0.37    0.24
   0  -1  12   -0.33    0.43
   0  -1  12    0.21    0.26
   0   1 -13    0.33    0.43
   0   1  13    0.01    0.56
   0   1 -13    0.76    0.59
   0   1  13    1.68    0.55
   0   1  13    1.58    0.39
   0  -1  13    1.51    0.93
   0  -1  13    1.66    0.60
   0  -1  13    0.60    0.54
   0  -1 -13    0.79    0.37
   0  -1  13    0.80    0.33
   0  -1 -13    0.56    0.49
   0   1  14    1.48    0.82
   0   1  14    1.80    0.39
   0   1  14    2.19    0.63
   0   2   0  992.14   61.46
   0  -2   0 1000.00   58.05
   0   2   1   43.04    1.57
   0   2  -1   43.43    1.44
   0   2  -1   42.38    1.62
   0   2   1   42.15    1.51
   0   2   1   45.18    1.59
   0   2   1   43.04    1.47
   0   2   1   44.01    1.54
   0   2  -1   43.05    1.51
   0   2  -1   41.94    1.59
   0  -2  -1   42.83    1.53
   0  -2   1   42.73    1.51
   0  -2  -1   42.52    1.52
   0  -2   1   44.31    1.43
   0  -2   1   42.45    1.56
   0  -2   1   42.68    1.64
   0  -2  -1   42.97    1.66
   0  -2  -1   43.54    1.53
   0  -2  -1   42.08    1.54
   0  -2  -1   43.61    1.59
   0  -2  -1   45.63    1.62
   0  -2   1   42.18    1.50
   0   2  -2   22.01   18.50
   0  -2  -2   50.08   17.00
   0   2   3   52.03    1.94
   0   2  -3   61.54    2.18
   0   2   3   59.73    2.15
   0   2  -3   56.70    2.10
   0   2   3   66.82    2.06
   0   2  -3   56.53    2.10
   0   2  -3   57.14    2.01
   0  -2  -3   58.32    2.05
   0  -2   3   58.92    1.99
   0  -2   3   60.22    2.20
   0  -2  -3   58.39    2.06
   0  -2   3   57.61    2.11
   0  -2   3   56.49    2.03
   0  -2  -3   57.68    1.95
   0  -2   3   56.18    2.16
   0  -2  -3   56.40    2.15
   0   2   4   50.42    2.10
   0   2  -4   49.68    1.87
   0   2   4   49.41    1.81
   0   2   4   49.59    1.66
   0   2  -4   46.17    1.96
   0   2   4   48.83    2.11
   0   2  -4   53.63    1.90
   0   2   4   49.77    1.86
   0   2   4   51.33    1.97
   0   2  -4   49.06    1.80
   0  -2   4   50.54    1.89
   0  -2   4   51.13    2.03
   0  -2  -4   51.61    1.98
   0  -2  -4   54.44    1.86
   0  -2  -4   50.40    1.67
   0  -2   4   49.80    1.97
   0  -2   4   49.67    1.83
   0  -2  -4   47.72    1.89
   0  -2  -4   47.98    2.19
   0  -2   4   52.17    1.81
   0   2  -5   73.27    2.64
   0   2  -5   71.52    2.57
   0   2   5   75.46    3.00
   0   2  -5   76.36    2.83
   0   2  -5   72.04    2.62
   0   2   5   72.56    2.77
   0   2   5   70.63    2.90
   0   2   5   79.61    2.71
   0   2   5   74.40    2.59
   0  -2   5   75.29    2.66
   0  -2  -5   72.20    2.75
   0  -2   5   73.77    2.79
   0  -2   5   71.03    2.60
   0  -2  -5   70.54    2.63
   0  -2   5   74.89    2.87
   0  -2  -5   79.86    2.76
   0  -2  -5   71.62    3.08
   0   2  -6   43.44    1.65
   0   2  -6   41.22    1.67
   0   2  -6   43.04    1.65
   0   2   6   42.31    1.77
   0   2   6   45.55    2.12
   0   2  -6   42.33    1.89
   0   2   6   41.97    1.97
   0   2   6   39.72    2.02
   0  -2  -6   42.51    1.81
   0  -2  -6   44.70    1.72
   0  -2   6   39.21    1.64
   0  -2  -6   42.58    2.22
   0  -2  -6   42.87    1.82
   0  -2   6   42.10    1.95
   0  -2   6   43.28    1.86
   0   2   7    1.47    0.41
   0   2   7    1.98    0.53
   0   2   7    1.19    0.27
   0   2  -7    1.69    0.41
   0   2  -7    1.51    0.29
   0   2  -7    1.39    0.28
   0   2   7    1.64    0.46
   0   2   7    1.25    0.35
   0   2  -7    1.80    0.30
   0  -2  -7    1.18    0.48
   0  -2  -7    1.65    0.40
   0  -2  -7    1.75    0.35
   0  -2   7    1.60    0.32
   0  -2   7    1.28    0.28
   0  -2   7    1.15    0.41
   0  -2   7    1.70    0.46
   0  -2  -7    1.54    0.38
   0   2  -8    3.36    0.58
   0   2  -8    3.63    0.40
   0   2  -8    4.01    0.47
   0   2   8    4.22    0.46
   0   2  -8    4.34    0.44
   0   2   8    3.57    0.71
   0   2   8    3.49    0.55
   0   2   8    3.26    0.61
   0   2   8    4.10    0.69
   0  -2  -8    4.80    0.65
   0  -2   8    4.15    0.85
   0  -2   8    3.09    0.66
   0  -2   8    4.80    0.48
   0  -2  -8    4.84    0.91
   0  -2   8    4.26    0.46
   0  -2  -8    3.75    0.58
   0  -2  -8    3.61    0.48
   0   2  -9   10.31    0.92
   0   2   9    9.93    0.69
   0   2   9    8.10    0.88
   0   2  -9   10.49    0.71
   0   2   9   11.43    0.87
   0   2   9   11.10    1.19
   0   2   9    8.98    0.91
   0   2  -9    7.31    0.61
   0  -2   9    8.90    0.69
   0  -2   9    9.16    0.67
   0  -2  -9    9.17    0.75
   0  -2   9   10.74    1.27
   0  -2  -9    7.56    0.70
   0  -2   9    9.84    0.99
   0  -2  -9    9.51    1.25
   0  -2   9    6.75    0.83
   0   2 -10   21.34    1.13
   0   2  10   20.39    1.46
   0   2  10   23.08    1.42
   0   2  10   21.08    1.72
   0   2  10   21.42    1.43
   0   2  10   21.52    1.13
   0   2 -10   21.74    1.10
   0   2 -10   22.44    1.46
   0  -2  10   21.27    1.54
   0  -2 -10   24.46    1.96
   0  -2  10   20.99    1.13
   0  -2 -10   24.37    1.46
   0  -2 -10   20.25    1.19
   0  -2  10   21.50    1.88
   0  -2 -10   21.51    1.07
   0  -2 -10   20.13    1.07
   0  -2  10   21.69    1.47
   0   2  11    1.16    0.60
   0   2 -11    1.67    0.57
   0   2  11    2.00    0.54
   0   2  11    1.76    0.57
   0   2 -11    2.12    0.44
   0   2  11    1.80    0.40
   0   2  11    1.92    0.54
   0  -2  11    1.72    0.62
   0  -2 -11    0.95    0.51
   0  -2  11    1.67    0.77
   0  -2 -11    2.07    0.44
   0  -2  11    1.94    0.39
   0  -2  11    1.17    0.58
   0   2  12    0.68    0.59
   0   2  12    0.81    0.46
   0   2  12    0.51    0.43
   0   2 -12    0.96    0.36
   0   2  12    0.48    0.32
   0  -2 -12    0.12    0.42
   0  -2  12    0.37    0.28
   0  -2  12   -0.49    0.50
   0  -2  12   -0.02    0.46
   0  -2 -12   -0.08    0.30
   0  -2  12    0.64    0.56
   0   2  13    0.07    0.55
   0   2 -13    0.42    0.49
   0   2  13    0.74    0.51
   0   2 -13    0.00    0.29
   0   2  13    0.76    0.35
   0  -2  13    0.87    0.58
   0  -2  13    1.28    0.62
   0  -2  13    0.32    0.53
   0  -2 -13    0.81    0.41
   0  -2  14    2.79    0.80
   0   3   0   -0.20    0.13
   0   3   0    0.17    0.13
   0   3   0    0.15    0.09
   0   3   0    0.44    0.16
   0   3   0    0.09    0.13
   0  -3   0    0.21    0.15
   0  -3   0    0.00    0.15
   0  -3   0    0.25    0.22
   0  -3   0    0.21    0.10
   0  -3   0    0.09    0.11
   0  -3   0    0.03    0.13
   0  -3   0   -0.04    0.14
   0   3  -1  167.46    5.61
   0   3  -1  165.15    5.52
   0   3   1  168.09    5.47
   0  -3  -1  163.19    5.42
   0   3   2    4.89    0.32
   0   3  -2    4.53    0.35
   0   3  -2    4.65    0.38
   0   3   2    4.05    0.38
   0   3   2    4.55    0.41
   0   3  -2    5.59    0.49
   0   3   2    5.42    0.44
   0   3  -2    5.59    0.46
   0   3  -2    4.90    0.30
   0   3   2    5.24    0.40
   0  -3  -2    5.17    0.49
   0  -3  -2    4.66    0.37
   0  -3   2    4.46    0.47
   0  -3  -2    4.96    0.50
   0  -3  -2    4.35    0.42
   0  -3  -2    4.93    0.39
   0  -3   2    4.09    0.41
   0  -3   2    4.55    0.35
   0  -3   2    4.52    0.43
   0  -3   2    4.58    0.27
   0   3  -3  156.93    5.19
   0   3   3  160.80    5.25
   0   3  -3  158.48    5.39
   0   3  -3  160.99    5.43
   0   3   3  162.63    5.64
   0   3   3  161.32    5.28
   0   3  -3  160.19    5.26
   0   3   3  159.21    5.39
   0   3  -3  158.33    5.39
   0   3  -3  158.80    5.20
   0  -3   3  157.27    5.45
   0  -3  -3  157.87    5.60
   0  -3  -3  165.28    5.46
   0  -3   3  166.98    5.17
   0  -3  -3  159.84    5.25
   0  -3  -3  160.07    5.32
   0  -3   3  162.53    5.28
   0  -3   3  164.89    5.29
   0  -3  -3  154.65    5.27
   0  -3   3  157.97    5.40
   0  -3  -3  162.97    5.32
   0  -3   3  160.15    5.71
   0   3  -4    1.94    0.15
   0   3   4    1.84    0.29
   0   3  -4    1.89    0.26
   0   3   4    2.26    0.40
   0   3  -4    1.75    0.36
   0   3  -4    1.40    0.31
   0   3   4    1.92    0.42
   0   3  -4    1.89    0.37
   0   3   4    2.26    0.40
   0   3   4    1.68    0.22
   0  -3   4    1.99    0.26
   0  -3   4    1.73    0.33
   0  -3  -4    1.98    0.43
   0  -3  -4    1.88    0.31
   0  -3   4    2.32    0.45
   0  -3   4    1.67    0.35
   0  -3  -4    1.35    0.39
   0  -3   4    2.39    0.46
   0  -3  -4    1.41    0.22
   0  -3  -4    1.77    0.29
   0  -3  -4    1.76    0.30
   0  -3  -4    2.31    0.44
   0   3   5   26.15    1.52
   0   3  -5   27.80    1.19
   0   3  -5   28.84    1.29
   0   3   5   29.61    1.39
   0   3   5   31.34    1.56
   0   3  -5   28.32    1.31
   0   3   5   27.42    1.34
   0   3   5   26.82    1.06
   0   3  -5   27.60    1.37
   0  -3  -5   27.92    1.26
   0  -3   5   27.33    1.23
   0  -3   5   25.00    1.38
   0  -3  -5   31.72    1.71
   0  -3   5   28.49    1.17
   0  -3  -5   31.47    1.31
   0  -3  -5   28.92    1.08
   0  -3  -5   27.70    1.27
   0  -3  -5   26.64    1.37
   0  -3   5   29.63    1.48
   0  -3  -5   28.90    1.40
   0   3   6    2.23    0.33
   0   3  -6    2.18    0.36
   0   3   6    1.63    0.46
   0   3  -6    2.46    0.39
   0   3   6    2.31    0.53
   0   3  -6    2.26    0.44
   0   3  -6    2.69    0.34
   0  -3  -6    2.63    0.48
   0  -3   6    2.16    0.32
   0  -3   6    2.62    0.42
   0  -3  -6    2.09    0.55
   0  -3  -6    2.48    0.45
   0  -3  -6    3.21    0.42
   0  -3   6    2.42    0.48
   0  -3  -6    2.39    0.38
   0  -3   6    2.87    0.53
   0  -3  -6    2.22    0.40
   0  -3   6    2.10    0.35
   0   3  -7    3.36    0.48
   0   3  -7    4.21    0.45
   0   3   7    4.15    0.66
   0   3   7    5.46    0.56
   0   3  -7    4.51    0.44
   0   3   7    4.03    0.70
   0   3   7    4.46    0.61
   0   3   7    4.85    0.46
   0  -3   7    4.64    0.70
   0  -3   7    4.57    0.49
   0  -3   7    4.76    0.46
   0  -3   7    4.25    0.49
   0  -3  -7    4.96    0.55
   0  -3  -7    4.78    0.57
   0  -3  -7    3.87    0.49
   0  -3  -7    4.48    0.72
   0   3   8    0.26    0.27
   0   3  -8    0.51    0.34
   0   3   8    0.15    0.23
   0   3  -8    0.50    0.27
   0   3   8    0.55    0.42
   0   3   8    0.35    0.32
   0   3   8    0.00    0.31
   0   3  -8    0.33    0.24
   0   3  -8    0.36    0.21
   0  -3   8   -0.09    0.30
   0  -3   8    0.78    0.28
   0  -3  -8    0.16    0.34
   0  -3   8    0.56    0.30
   0  -3   8    0.73    0.42
   0  -3  -8    0.05    0.30
   0  -3  -8    0.32    0.29
   0  -3  -8    0.32    0.35
   0   3   9    8.61    1.02
   0   3   9    8.28    0.68
   0   3  -9    7.41    0.82
   0   3  -9    8.51    0.66
   0   3  -9    7.35    0.69
   0   3   9    7.94    1.03
   0   3   9    7.55    0.85
   0   3   9    7.99    0.77
   0  -3   9    7.49    0.70
   0  -3  -9    8.05    0.80
   0  -3   9    8.12    0.91
   0  -3   9    7.68    1.15
   0  -3  -9    7.58    0.74
   0  -3   9    8.50    0.70
   0  -3   9    7.54    0.67
   0  -3  -9    8.24    0.74
   0  -3  -9    8.34    1.18
   0   3  10    6.93    0.60
   0   3 -10    6.09    0.60
   0   3 -10    5.60    0.84
   0   3  10    6.34    0.74
   0   3 -10    5.38    0.61
   0   3  10    7.51    1.06
   0   3  10    5.57    0.75
   0   3  10    5.99    0.92
   0  -3 -10    6.38    0.62
   0  -3  10    7.58    1.09
   0  -3 -10    5.92    1.13
   0  -3 -10    4.85    0.67
   0  -3  10    6.27    0.64
   0  -3  10    8.41    1.25
   0  -3  10    6.82    0.66
   0  -3 -10    6.41    0.75
   0  -3 -10    6.92    0.68
   0  -3  10    7.19    0.68
   0  -3  10    5.75    0.93
   0   3  11    5.07    0.88
   0   3  11    4.45    0.56
   0   3  11    3.61    0.78
   0   3  11    3.94    0.83
   0   3 -11    3.47    0.73
   0   3 -11    3.58    0.53
   0   3  11    5.65    0.79
   0  -3 -11    2.85    0.54
   0  -3  11    3.97    0.55
   0  -3  11    4.38    0.58
   0  -3  11    3.10    0.94
   0  -3  11    4.96    0.92
   0  -3  11    5.51    0.91
   0  -3  11    4.97    0.67
   0  -3 -11    4.05    0.74
   0   3  12    4.31    0.75
   0   3 -12    4.28    0.59
   0   3  12    4.07    0.77
   0   3  12    3.12    0.50
   0   3 -12    3.34    0.76
   0   3  12    3.39    0.78
   0   3  12    3.51    0.87
   0  -3  12    6.07    1.03
   0  -3 -12    5.49    0.73
   0  -3  12    3.16    0.56
   0  -3  12    3.66    0.99
   0  -3  12    3.83    0.87
   0  -3 -12    3.44    0.70
   0  -3  12    3.91    0.54
   0   3  13    6.93    1.24
   0   3  13   11.22    1.09
   0   3 -13    7.73    0.79
   0   3  13    9.93    0.79
   0  -3  13    6.31    1.37
   0  -3  13   10.16    0.78
   0  -3  13    8.31    0.85
   0  -3 -13    9.96    0.97
   0   3  14    5.74    0.73
   0  -3  14    7.61    1.35
   0   4   0  179.03    5.94
   0   4   0  176.99    6.07
   0  -4   0  174.18    5.81
   0  -4   0  174.86    5.91
   0   4   1  220.33    7.38
   0   4  -1  210.86    7.22
   0   4  -1  218.78    7.20
   0  -4   1  222.24    7.41
   0  -4  -1  206.81    7.13
   0  -4   1  216.99    7.05
   0   4  -2  130.11    4.56
   0   4   2  135.15    4.94
   0   4  -2  137.03    4.67
   0   4  -2  133.77    4.42
   0   4   2  136.16    4.64
   0   4  -2  136.91    4.82
   0   4   2  137.12    4.47
   0   4  -2  134.56    4.73
   0   4   2  138.62    4.64
   0   4   2  135.91    4.59
   0  -4  -2  141.10    4.83
   0  -4   2  132.97    4.56
   0  -4   2  135.02    4.39
   0  -4  -2  135.91    4.73
   0  -4   2  134.81    4.57
   0  -4  -2  132.55    4.65
   0  -4  -2  140.03    4.63
   0  -4  -2  139.09    4.95
   0  -4   2  136.10    4.72
   0  -4   2  139.02    4.75
   0  -4  -2  135.03    4.59
   0   4  -3    6.98    0.50
   0   4   3    6.97    0.51
   0   4  -3    7.41    0.44
   0   4  -3    6.95    0.62
   0   4   3    7.68    0.73
   0   4   3    7.55    0.53
   0   4  -3    7.44    0.53
   0   4   3    8.09    0.57
   0   4   3    8.59    0.64
   0   4  -3    6.66    0.61
   0   4   3    7.68    0.60
   0  -4   3    7.67    0.61
   0  -4   3    6.95    0.39
   0  -4  -3    7.60    0.56
   0  -4   3    7.51    0.53
   0  -4   3    7.12    0.52
   0  -4  -3    8.14    0.56
   0  -4  -3    6.93    0.67
   0  -4   3    8.28    0.65
   0  -4  -3    8.18    0.70
   0  -4  -3    7.15    0.61
   0  -4   3    7.04    0.67
   0  -4  -3    7.47    0.54
   0   4  -4   29.23    1.23
   0   4   4   29.50    1.25
   0   4  -4   28.50    1.39
   0   4   4   27.87    1.60
   0   4  -4   27.89    1.37
   0   4   4   28.11    1.19
   0   4  -4   27.67    1.12
   0   4   4   28.71    1.40
   0   4   4   28.31    1.43
   0  -4  -4   28.63    1.42
   0  -4  -4   27.36    1.27
   0  -4   4   26.59    1.45
   0  -4  -4   27.72    1.20
   0  -4  -4   28.04    1.54
   0  -4   4   28.34    1.23
   0  -4   4   30.17    1.27
   0  -4   4   27.85    1.10
   0  -4  -4   28.52    1.47
   0  -4  -4   28.04    1.28
   0  -4  -4   29.65    1.27
   0  -4   4   28.79    1.44
   0   4  -5    9.15    0.61
   0   4   5    9.77    0.95
   0   4   5    9.44    0.83
   0   4  -5   11.27    0.79
   0   4  -5   10.50    0.75
   0   4   5    9.24    0.63
   0   4   5    9.24    0.74
   0   4   5    9.19    0.62
   0   4   5   10.83    0.59
   0   4  -5    9.54    0.75
   0  -4  -5    9.39    0.58
   0  -4  -5   10.39    0.70
   0  -4   5    9.28    0.79
   0  -4   5   10.10    0.79
   0  -4  -5    9.32    0.94
   0  -4   5   10.21    0.57
   0  -4  -5   10.47    0.86
   0  -4  -5    8.98    0.66
   0  -4   5    9.80    0.65
   0  -4  -5    9.52    0.67
   0  -4   5    9.96    0.64
   0  -4  -5    9.42    0.78
   0   4   6  130.76    4.75
   0   4   6  127.13    4.51
   0   4  -6  130.70    4.49
   0   4   6  129.87    5.07
   0   4   6  129.79    4.33
   0   4   6  131.07    4.55
   0   4   6  137.24    4.97
   0   4  -6  131.33    4.63
   0   4  -6  129.29    4.68
   0  -4  -6  128.60    4.82
   0  -4   6  134.06    4.43
   0  -4   6  135.48    4.58
   0  -4   6  130.76    4.71
   0  -4  -6  133.34    4.35
   0  -4   6  131.79    4.87
   0  -4  -6  133.11    5.70
   0  -4  -6  128.19    4.78
   0  -4  -6  132.90    4.63
   0  -4  -6  126.45    4.63
   0  -4   6  126.29    4.88
   0   4   7   15.20    0.93
   0   4  -7   15.66    0.87
   0   4  -7   15.94    0.93
   0   4  -7   15.66    1.09
   0   4  -7   16.36    1.06
   0   4   7   14.76    1.19
   0   4   7   16.47    1.32
   0   4   7   15.36    0.90
   0   4   7   14.72    1.06
   0  -4  -7   14.95    1.09
   0  -4   7   15.63    1.04
   0  -4   7   16.03    1.21
   0  -4  -7   15.68    1.03
   0  -4   7   15.30    0.93
   0  -4  -7   16.20    0.99
   0  -4  -7   17.82    1.31
   0  -4  -7   16.21    1.00
   0  -4   7   15.92    1.18
   0  -4  -7   15.63    1.36
   0  -4   7   15.37    0.85
   0   4  -8    1.10    0.39
   0   4   8    1.12    0.47
   0   4  -8    1.22    0.45
   0   4   8    0.85    0.33
   0   4  -8    1.12    0.32
   0   4   8    0.87    0.46
   0   4   8    0.89    0.49
   0  -4  -8    2.22    0.43
   0  -4   8    0.80    0.30
   0  -4  -8    1.63    0.49
   0  -4  -8    1.04    0.56
   0  -4   8    1.08    0.37
   0  -4  -8    1.42    0.43
   0  -4   8    2.17    0.42
   0  -4  -8    1.09    0.44
   0  -4   8    1.45    0.54
   0  -4   8    1.35    0.50
   0  -4  -8    1.28    0.38
   0   4   9   10.22    0.78
   0   4   9   10.73    1.18
   0   4  -9   10.82    0.89
   0   4  -9   10.22    0.75
   0   4   9   10.95    1.18
   0   4   9    9.07    0.92
   0   4  -9   10.36    1.01
   0  -4   9   12.63    0.96
   0  -4   9   10.25    0.81
   0  -4   9    9.74    0.77
   0  -4   9    8.91    1.00
   0  -4  -9   10.95    0.84
   0  -4  -9    9.40    0.80
   0  -4  -9    9.68    0.90
   0  -4  -9   11.95    1.33
   0  -4   9   10.39    1.09
   0  -4  -9   10.46    0.90
   0  -4  -9   11.44    0.95
   0   4  10    2.15    0.62
   0   4  10    0.45    0.46
   0   4 -10    1.32    0.36
   0   4  10    1.51    0.54
   0   4 -10    1.23    0.53
   0   4 -10    1.43    0.45
   0   4  10    1.93    0.41
   0  -4  10    3.06    0.78
   0  -4  10    1.24    0.57
   0  -4  10    1.69    0.41
   0  -4  10    2.26    0.48
   0  -4 -10    1.19    0.44
   0  -4  10    1.75    0.41
   0  -4 -10    1.37    0.48
   0  -4 -10    1.11    0.59
   0  -4 -10    1.90    0.53
   0   4  11    2.18    0.75
   0   4  11    2.24    0.69
   0   4 -11    3.71    0.55
   0   4 -11    3.34    0.74
   0   4  11    4.50    0.82
   0  -4  11    4.10    0.57
   0  -4  11    5.53    0.98
   0  -4 -11    2.83    0.66
   0  -4  11    2.22    0.70
   0  -4 -11    3.23    0.96
   0  -4  11    3.69    0.60
   0  -4  11    3.56    0.56
   0  -4  11    2.54    0.92
   0   4  12    0.54    0.65
   0   4 -12    0.26    0.31
   0   4  12    0.59    0.34
   0   4  12    0.62    0.55
   0   4  12    1.97    0.61
   0  -4  12    0.48    0.68
   0  -4 -12    1.10    0.45
   0  -4  12    0.99    0.59
   0  -4  12    0.36    0.33
   0  -4  12    1.13    0.57
   0  -4  12    1.00    0.37
   0   4  13    0.27    0.44
   0   4  13    0.09    0.37
   0   4  13    0.51    0.46
   0  -4  13   -0.61    0.57
   0  -4  13    0.51    0.30
   0  -4  13   -0.54    0.39
   0   5   0    2.66    0.38
   0  -5   0    2.25    0.49
   0  -5   0    3.54    0.47
   0  -5   0    1.93    0.39
   0   5   1   28.76    1.32
   0   5  -1   28.32    1.04
   0   5   1   26.22    1.24
   0   5   1   26.30    1.03
   0   5  -1   25.57    1.30
   0   5  -1   27.24    1.40
   0   5   1   26.40    1.48
   0   5  -1   25.71    1.19
   0   5   1   23.43    1.25
   0  -5   1   25.57    1.22
   0  -5   1   26.64    1.34
   0  -5   1   27.52    1.49
   0  -5   1   26.37    1.19
   0  -5  -1   26.31    1.46
   0  -5   1   25.86    1.00
   0  -5   1   22.95    1.24
   0  -5  -1   26.98    1.30
   0  -5  -1   25.34    1.18
   0  -5  -1   24.51    1.27
   0  -5  -1   22.91    1.28
   0  -5   1   23.53    1.25
   0  -5  -1   23.84    1.05
   0  -5   1   26.29    1.19
   0   5   2    0.09    0.19
   0   5   2    0.05    0.22
   0   5  -2    0.31    0.19
   0   5   2    0.13    0.20
   0   5  -2    0.39    0.14
   0   5  -2    0.10    0.18
   0   5   2    0.17    0.21
   0   5   2    0.03    0.28
   0   5  -2   -0.08    0.17
   0   5   2    0.06    0.14
   0  -5   2    0.32    0.20
   0  -5  -2   -0.09    0.17
   0  -5   2    0.18    0.19
   0  -5  -2    0.18    0.25
   0  -5  -2   -0.05    0.22
   0  -5   2    0.13    0.20
   0  -5   2    0.01    0.25
   0  -5  -2    0.37    0.36
   0  -5   2    0.39    0.35
   0  -5  -2    0.32    0.26
   0  -5  -2   -0.06    0.17
   0  -5   2    0.22    0.12
   0   5  -3   11.13    0.70
   0   5   3    9.60    0.71
   0   5  -3   11.59    0.85
   0   5   3   10.29    0.93
   0   5  -3   11.94    0.69
   0   5   3   13.59    0.87
   0   5   3   12.02    0.74
   0   5  -3   10.33    0.74
   0  -5   3   11.74    0.74
   0  -5   3   11.45    0.86
   0  -5  -3   13.18    0.98
   0  -5  -3   11.60    0.85
   0  -5   3   11.82    0.72
   0  -5   3    9.90    0.91
   0  -5   3   11.10    0.55
   0  -5  -3   10.91    0.94
   0  -5   3   12.57    0.87
   0  -5  -3   12.76    0.76
   0  -5  -3   11.56    0.78
   0  -5  -3   11.78    0.78
   0   5   4   13.03    0.77
   0   5   4   10.96    0.84
   0   5   4   13.50    0.74
   0   5  -4   12.41    0.75
   0   5   4   12.54    0.78
   0   5   4   11.41    1.08
   0   5   4   13.42    0.95
   0   5  -4   13.18    0.71
   0   5  -4   12.90    0.92
   0   5  -4   12.21    0.73
   0  -5   4   11.35    0.74
   0  -5   4   13.00    0.61
   0  -5   4   12.61    0.80
   0  -5  -4   12.24    1.00
   0  -5  -4   11.80    0.91
   0  -5  -4   12.66    0.79
   0  -5  -4   12.72    0.80
   0  -5  -4   11.56    1.03
   0  -5   4   11.66    0.98
   0  -5  -4   11.91    0.76
   0  -5   4   11.82    0.90
   0  -5   4   12.37    0.92
   0   5   5    3.69    0.53
   0   5   5    3.38    0.43
   0   5   5    3.58    0.45
   0   5   5    4.05    0.72
   0   5   5    3.49    0.47
   0   5  -5    4.60    0.36
   0   5   5    3.46    0.58
   0   5  -5    3.45    0.56
   0  -5  -5    5.44    0.82
   0  -5   5    4.84    0.38
   0  -5   5    5.50    0.82
   0  -5  -5    3.34    0.69
   0  -5  -5    3.59    0.45
   0  -5   5    5.15    0.55
   0  -5  -5    3.40    0.49
   0  -5   5    4.21    0.65
   0  -5  -5    4.58    0.62
   0  -5   5    4.42    0.51
   0  -5  -5    4.67    0.50
   0  -5   5    3.22    0.56
   0   5   6    2.16    0.42
   0   5   6    2.07    0.55
   0   5   6    2.52    0.57
   0   5   6    2.61    0.37
   0   5  -6    2.70    0.43
   0   5   6    2.56    0.41
   0   5   6    2.89    0.67
   0  -5   6    2.29    0.45
   0  -5   6    3.11    0.69
   0  -5  -6    2.93    0.68
   0  -5  -6    3.45    0.68
   0  -5   6    2.97    0.64
   0  -5  -6    2.51    0.46
   0  -5  -6    3.18    0.49
   0  -5   6    2.63    0.35
   0  -5  -6    3.36    0.65
   0  -5  -6    2.39    0.41
   0  -5   6    2.29    0.51
   0  -5   6    2.43    0.42
   0   5  -7   24.29    1.23
   0   5   7   24.36    1.09
   0   5   7   26.40    1.30
   0   5   7   24.14    1.25
   0   5   7   25.17    1.58
   0   5   7   24.20    1.44
   0   5  -7   24.27    1.43
   0   5   7   27.42    1.82
   0  -5   7   23.77    1.58
   0  -5  -7   25.38    1.53
   0  -5  -7   23.62    1.48
   0  -5   7   24.57    1.55
   0  -5   7   25.03    1.45
   0  -5   7   23.71    1.13
   0  -5  -7   23.98    1.33
   0  -5  -7   23.61    1.09
   0  -5   7   24.89    1.24
   0  -5  -7   24.63    1.86
   0  -5  -7   24.93    1.36
   0  -5   7   23.81    1.29
   0  -5  -7   25.40    1.35
   0   5   8    2.35    0.65
   0   5  -8    2.64    0.43
   0   5   8    2.28    0.42
   0   5   8    2.61    0.50
   0   5   8    1.83    0.65
   0   5   8    2.33    0.71
   0   5  -8    2.47    0.54
   0  -5   8    2.78    0.69
   0  -5  -8    2.91    0.53
   0  -5  -8    3.09    0.57
   0  -5   8    2.32    0.45
   0  -5  -8    2.79    0.63
   0  -5  -8    2.26    0.73
   0  -5  -8    2.96    0.64
   0  -5   8    2.73    0.68
   0  -5   8    3.41    0.62
   0  -5  -8    2.31    0.53
   0  -5   8    2.22    0.40
   0   5   9    0.84    0.55
   0   5   9    2.21    0.62
   0   5   9    1.17    0.36
   0   5   9    1.34    0.51
   0   5  -9    1.87    0.42
   0   5   9    1.35    0.43
   0   5  -9    1.36    0.47
   0  -5  -9    1.09    0.43
   0  -5  -9    1.40    0.56
   0  -5  -9    0.79    0.50
   0  -5  -9    1.47    0.48
   0  -5   9    1.44    0.37
   0  -5   9    0.74    0.47
   0  -5  -9    2.00    0.47
   0  -5   9    2.19    0.64
   0  -5   9    1.56    0.47
   0  -5   9    0.91    0.39
   0  -5  -9    1.20    0.44
   0   5  10    8.96    1.11
   0   5  10    8.67    0.93
   0   5  10    7.35    0.76
   0   5 -10    7.82    0.86
   0   5  10    5.67    0.99
   0   5 -10    7.77    0.72
   0  -5 -10    7.52    0.87
   0  -5  10    7.35    1.10
   0  -5  10    8.21    1.04
   0  -5  10    5.70    0.80
   0  -5 -10    8.10    1.23
   0  -5  10    8.62    0.76
   0  -5  10    7.62    0.70
   0   5  11   16.99    1.17
   0   5  11   11.76    1.35
   0   5  11   12.80    1.18
   0   5 -11   13.49    0.98
   0   5  11   16.60    1.08
   0  -5  11   13.95    1.43
   0  -5  11   17.08    1.46
   0  -5 -11   13.25    1.73
   0  -5  11   13.87    0.97
   0  -5 -11   16.76    1.19
   0  -5  11   14.86    1.17
   0   5  12    0.46    0.39
   0   5 -12   -0.25    0.32
   0   5  12   -0.05    0.56
   0   5  12    0.77    0.50
   0   5  12   -0.14    0.48
   0  -5  12    0.35    0.28
   0  -5  12    1.68    0.72
   0  -5  12    0.54    0.49
   0  -5  12   -0.23    0.61
   0   5  13    3.61    0.85
   0   6   0   37.68    1.72
   0   6   0   36.73    1.72
   0   6   0   39.33    1.51
   0   6   0   36.39    1.96
   0   6   0   42.73    1.90
   0  -6   0   40.55    1.85
   0  -6   0   40.72    1.73
   0  -6   0   41.10    1.89
   0  -6   0   38.80    1.69
   0  -6   0   40.60    1.53
   0  -6   0   40.30    1.84
   0  -6   0   41.70    2.08
   0   6  -1   63.94    2.59
   0   6   1   62.77    2.43
   0   6   1   55.13    2.47
   0   6   1   63.13    2.51
   0   6   1   63.95    2.79
   0   6  -1   62.62    2.41
   0   6   1   62.58    2.46
   0   6   1   58.62    2.14
   0   6  -1   64.60    2.15
   0   6  -1   62.41    2.64
   0  -6  -1   59.66    2.37
   0  -6  -1   58.18    2.36
   0  -6   1   58.57    2.55
   0  -6   1   61.57    2.39
   0  -6  -1   66.15    2.82
   0  -6   1   64.44    2.81
   0  -6  -1   55.76    2.18
   0  -6  -1   52.48    2.48
   0  -6  -1   56.06    2.49
   0  -6  -1   59.34    2.50
   0  -6   1   58.72    2.35
   0  -6   1   58.46    2.49
   0  -6   1   58.28    2.41
   0  -6   1   57.37    2.12
   0   6   2   12.32    0.88
   0   6   2   12.73    0.84
   0   6   2   13.29    0.90
   0   6  -2   13.29    0.66
   0   6   2   12.40    0.67
   0   6  -2   12.66    0.95
   0   6   2   11.47    0.87
   0   6   2   12.14    1.05
   0  -6  -2   12.27    0.83
   0  -6  -2   12.54    0.83
   0  -6  -2   12.59    0.96
   0  -6   2   12.16    0.62
   0  -6   2   12.30    0.80
   0  -6   2    9.83    0.88
   0  -6   2   12.15    0.81
   0  -6   2   11.69    1.07
   0  -6  -2   13.27    1.07
   0  -6   2   12.18    0.89
   0  -6  -2   14.18    0.94
   0   6   3   55.08    2.33
   0   6  -3   49.34    2.23
   0   6   3   55.20    2.02
   0   6  -3   54.84    2.41
   0   6   3   51.87    2.22
   0   6   3   55.71    2.22
   0   6  -3   50.56    2.14
   0   6  -3   49.61    1.95
   0   6   3   49.62    2.59
   0  -6   3   56.86    2.43
   0  -6   3   51.40    2.16
   0  -6  -3   56.24    2.27
   0  -6   3   52.93    2.15
   0  -6  -3   50.03    2.60
   0  -6   3   50.50    2.50
   0  -6   3   58.00    2.40
   0  -6  -3   52.70    2.20
   0  -6  -3   57.35    2.23
   0  -6   3   51.45    1.89
   0  -6  -3   49.85    2.50
   0  -6  -3   61.44    2.60
   0   6   4    3.43    0.49
   0   6  -4    3.06    0.46
   0   6   4    2.58    0.49
   0   6  -4    3.00    0.45
   0   6   4    3.14    0.70
   0   6  -4    2.70    0.43
   0   6   4    3.65    0.64
   0   6   4    3.54    0.44
   0   6  -4    3.11    0.59
   0   6   4    3.84    0.51
   0  -6   4    3.76    0.52
   0  -6  -4    3.58    0.53
   0  -6  -4    3.69    0.76
   0  -6  -4    4.27    0.72
   0  -6   4    3.37    0.32
   0  -6   4    3.37    0.47
   0  -6   4    4.15    0.65
   0  -6  -4    3.35    0.49
   0  -6   4    3.52    0.59
   0  -6  -4    3.69    0.54
   0  -6   4    4.25    0.81
   0  -6  -4    3.19    0.64
   0  -6  -4    3.10    0.47
   0   6   5    2.72    0.55
   0   6  -5    2.33    0.52
   0   6   5    2.12    0.60
   0   6   5    2.70    0.45
   0   6  -5    3.56    0.49
   0   6   5    3.15    0.66
   0   6   5    2.05    0.37
   0   6  -5    3.38    0.41
   0   6   5    3.46    0.47
   0  -6   5    2.76    0.32
   0  -6   5    2.17    0.42
   0  -6   5    2.76    0.61
   0  -6  -5    2.08    0.48
   0  -6  -5    3.04    0.51
   0  -6  -5    2.75    0.46
   0  -6  -5    1.80    0.55
   0  -6  -5    3.59    0.73
   0  -6   5    2.13    0.51
   0  -6   5    2.57    0.67
   0  -6   5    2.76    0.46
   0  -6  -5    2.39    0.49
   0  -6  -5    3.41    0.71
   0   6  -6   23.09    1.18
   0   6   6   21.97    1.35
   0   6   6   20.43    1.12
   0   6   6   20.16    1.42
   0   6   6   22.06    1.70
   0   6  -6   24.53    1.44
   0   6   6   22.63    1.26
   0   6  -6   21.94    0.89
   0   6   6   20.72    1.11
   0  -6  -6   20.48    1.42
   0  -6   6   20.37    1.14
   0  -6   6   21.85    1.27
   0  -6  -6   20.97    1.47
   0  -6  -6   18.76    1.60
   0  -6   6   21.75    0.97
   0  -6  -6   21.87    1.26
   0  -6  -6   21.78    1.25
   0  -6   6   20.23    1.36
   0  -6  -6   22.30    1.16
   0  -6   6   21.38    1.53
   0  -6  -6   21.92    1.22
   0   6  -7    5.88    0.61
   0   6   7    6.37    0.63
   0   6  -7    6.54    0.84
   0   6   7    6.52    0.70
   0   6   7    5.69    0.75
   0   6   7    7.08    0.80
   0   6   7    6.08    1.00
   0   6   7    6.71    0.58
   0  -6   7    8.67    0.77
   0  -6  -7    7.35    0.87
   0  -6   7    7.32    1.10
   0  -6  -7    6.89    0.88
   0  -6  -7    6.95    0.59
   0  -6   7    7.71    0.94
   0  -6   7    6.71    0.53
   0  -6  -7    5.49    0.71
   0  -6  -7    7.23    0.70
   0  -6  -7    7.39    0.72
   0  -6   7    7.68    0.68
   0  -6  -7    5.82    1.07
   0   6   8    0.24    0.32
   0   6   8    0.05    0.26
   0   6  -8    0.19    0.27
   0   6   8    0.40    0.42
   0   6   8   -0.12    0.49
   0   6  -8    0.42    0.42
   0   6   8   -0.14    0.29
   0  -6  -8   -0.09    0.30
   0  -6   8    0.29    0.29
   0  -6  -8    0.22    0.35
   0  -6   8    0.35    0.34
   0  -6   8    0.23    0.31
   0  -6   8    0.19    0.33
   0  -6  -8    0.24    0.34
   0  -6  -8    0.16    0.31
   0  -6   8    0.57    0.45
   0  -6  -8    1.18    0.62
   0  -6  -8    0.32    0.37
   0  -6   8    0.34    0.25
   0   6   9    0.22    0.34
   0   6  -9    0.22    0.27
   0   6  -9   -0.17    0.38
   0   6   9   -0.10    0.32
   0   6   9    0.55    0.46
   0   6   9    0.36    0.40
   0   6   9    0.65    0.60
   0  -6  -9    0.49    0.57
   0  -6   9    0.04    0.21
   0  -6  -9    0.26    0.31
   0  -6  -9    0.13    0.38
   0  -6   9    0.49    0.42
   0  -6   9    0.03    0.39
   0  -6   9    0.39    0.36
   0  -6  -9    1.17    0.45
   0  -6   9    0.60    0.61
   0   6  10   -0.04    0.53
   0   6  10    0.07    0.38
   0   6  10    0.42    0.39
   0   6  10    0.17    0.36
   0   6  10   -0.16    0.29
   0   6 -10    0.03    0.44
   0   6 -10   -0.14    0.30
   0  -6 -10    0.57    0.39
   0  -6  10    0.59    0.51
   0  -6  10    0.12    0.32
   0  -6  10    0.42    0.47
   0  -6  10    0.05    0.37
   0   6  11    2.80    0.60
   0   6 -11    1.16    0.44
   0   6  11    2.37    0.95
   0   6  11    2.79    0.77
   0   6  11    1.72    0.64
   0  -6  11    1.94    0.60
   0  -6  11    3.32    0.86
   0  -6  11    4.33    0.99
   0  -6  11    2.01    0.50
   0   6  12   -0.91    0.32
   0   6  12    0.18    0.46
   0  -7   0    8.10    0.85
   0   7  -1   15.04    1.09
   0   7   1   14.31    1.06
   0   7   1   14.80    1.26
   0   7  -1   14.32    0.95
   0   7   1   12.52    0.94
   0   7   1   13.98    0.73
   0   7  -1   14.60    0.72
   0   7  -1   13.28    1.12
   0   7   1   12.84    0.97
   0  -7  -1   13.39    0.93
   0  -7   1   11.20    0.90
   0  -7  -1   12.62    1.04
   0  -7   1   13.67    0.71
   0  -7   1   12.27    1.00
   0  -7   1   13.59    1.08
   0  -7   1   12.35    0.89
   0  -7  -1   13.51    1.03
   0  -7   1   12.31    1.19
   0  -7   1   11.16    0.94
   0  -7  -1   11.32    0.99
   0  -7  -1   12.57    0.90
   0  -7  -1   12.88    1.16
   0  -7   1   12.28    0.90
   0   7  -2   11.01    0.66
   0   7   2   10.41    0.90
   0   7   2   12.19    0.94
   0   7  -2   11.34    1.00
   0   7  -2   11.34    1.03
   0   7   2   11.64    0.68
   0   7   2   11.20    0.88
   0   7   2   12.58    1.23
   0   7   2   11.03    0.94
   0   7  -2   12.54    0.88
   0  -7   2   11.27    0.95
   0  -7  -2    9.71    0.98
   0  -7   2   11.38    0.98
   0  -7   2   10.55    0.98
   0  -7  -2   10.05    1.06
   0  -7  -2   11.56    0.94
   0  -7  -2   11.26    0.87
   0  -7  -2   12.25    1.01
   0  -7   2   10.88    0.94
   0  -7   2   12.89    0.88
   0  -7   2   11.39    0.84
   0  -7  -2   10.14    0.84
   0  -7   2   10.91    1.11
   0  -7   2   10.71    0.61
   0   7  -3   25.33    1.16
   0   7  -3   21.91    1.42
   0   7   3   22.83    1.74
   0   7  -3   23.21    1.51
   0   7   3   26.37    1.18
   0   7   3   28.11    1.43
   0   7  -3   24.79    1.35
   0  -7   3   27.76    1.55
   0  -7   3   23.64    1.67
   0  -7   3   25.87    1.37
   0  -7   3   24.28    1.55
   0  -7   3   26.68    1.09
   0  -7  -3   28.10    1.43
   0  -7  -3   27.55    1.42
   0  -7  -3   26.43    1.58
   0  -7  -3   28.69    1.52
   0  -7  -3   23.16    1.65
   0  -7   3   27.06    1.37
   0   7   4    4.50    0.89
   0   7  -4    6.23    0.58
   0   7  -4    5.80    0.69
   0   7   4    5.03    0.66
   0   7   4    4.94    0.50
   0   7  -4    4.97    0.80
   0   7   4    5.55    0.72
   0   7   4    5.02    0.67
   0   7  -4    5.15    0.64
   0  -7   4    5.32    0.66
   0  -7  -4    4.80    0.67
   0  -7   4    5.44    0.42
   0  -7  -4    6.71    1.05
   0  -7   4    5.34    0.97
   0  -7   4    5.56    0.61
   0  -7  -4    5.21    0.67
   0  -7  -4    6.24    0.74
   0  -7   4    4.38    0.74
   0  -7   4    5.60    0.75
   0  -7  -4    4.41    0.79
   0  -7  -4    4.54    0.83
   0  -7  -4    5.33    0.60
   0  -7   4    6.28    0.86
   0   7  -5    1.18    0.38
   0   7   5    1.62    0.66
   0   7  -5    1.61    0.55
   0   7   5    2.07    0.47
   0   7   5    2.40    0.62
   0   7   5    2.30    0.45
   0   7   5    2.04    0.51
   0   7  -5    2.00    0.39
   0   7   5    2.39    0.42
   0  -7  -5    2.44    0.65
   0  -7  -5    1.45    0.41
   0  -7   5    2.39    0.80
   0  -7   5    2.00    0.47
   0  -7  -5    3.04    0.54
   0  -7   5    2.97    0.67
   0  -7   5    2.15    0.30
   0  -7  -5    1.90    0.65
   0  -7   5    3.25    0.52
   0  -7   5    2.33    0.56
   0  -7  -5    2.55    0.49
   0  -7  -5    2.58    0.71
   0  -7  -5    1.44    0.43
   0   7   6    3.35    0.54
   0   7   6    4.35    0.76
   0   7   6    4.21    0.61
   0   7   6    4.21    0.54
   0   7  -6    3.71    0.56
   0   7   6    3.97    0.89
   0   7   6    5.38    0.76
   0   7  -6    3.53    0.68
   0  -7   6    4.33    0.78
   0  -7  -6    3.25    0.81
   0  -7   6    4.79    0.91
   0  -7  -6    5.13    0.69
   0  -7  -6    5.49    0.88
   0  -7  -6    4.82    1.11
   0  -7  -6    4.97    0.69
   0  -7   6    5.84    0.46
   0  -7   6    4.51    0.65
   0  -7  -6    6.46    0.73
   0  -7  -6    4.84    0.62
   0  -7   6    5.10    0.85
   0  -7   6    4.66    0.62
   0   7   7   12.84    1.19
   0   7   7   12.47    1.02
   0   7  -7   14.87    0.99
   0   7   7   15.15    1.58
   0   7   7   15.49    1.24
   0   7   7   15.54    0.99
   0   7  -7   15.33    1.24
   0   7   7   13.61    0.91
   0  -7  -7   14.82    0.96
   0  -7   7   13.68    1.33
   0  -7   7   15.81    1.37
   0  -7   7   14.44    1.22
   0  -7  -7   12.93    1.01
   0  -7  -7   15.50    1.33
   0  -7   7   12.89    0.92
   0  -7  -7   14.08    1.41
   0  -7   7   16.88    1.14
   0  -7   7   14.40    0.77
   0  -7  -7   13.57    1.03
   0  -7  -7   14.36    1.04
   0   7   8    4.61    0.69
   0   7   8    5.97    0.97
   0   7   8    4.14    0.97
   0   7   8    4.79    0.85
   0   7  -8    5.04    0.88
   0  -7  -8    4.84    1.09
   0  -7   8    6.81    1.14
   0  -7  -8    5.72    0.79
   0  -7  -8    5.09    0.74
   0  -7   8    4.87    0.79
   0  -7  -8    5.36    0.95
   0  -7   8    4.69    0.87
   0  -7  -8    6.88    1.08
   0  -7   8    5.57    0.98
   0   7  -9    7.92    1.28
   0   7   9    7.87    0.76
   0   7   9    7.75    1.29
   0   7  -9    6.06    0.74
   0   7   9    9.59    0.85
   0   7   9    6.90    1.02
   0   7   9    7.06    0.90
   0  -7   9    7.94    1.19
   0  -7  -9    6.20    1.30
   0  -7   9    5.83    0.79
   0  -7  -9    8.42    0.89
   0  -7  -9    9.31    1.04
   0  -7   9    7.52    1.16
   0   7 -10    2.42    0.77
   0   7  10    3.15    0.59
   0   7  10    2.19    0.68
   0   7  10    2.27    0.73
   0  -7  10    3.72    0.67
   0  -7  10    2.92    0.67
   0  -7  10    3.57    0.93
   0  -7  10    3.93    0.88
   0   7  11   -0.37    0.35
   0   7  11   -0.17    0.50
   0   7  11   -0.34    0.34
   0  -7  11    0.84    0.94
   0  -7  11    0.66    0.81
   0  -7  11    0.30    0.32
   0  -7  11    0.63    0.53
   0   8   0    5.28    0.88
   0   8   0    6.09    0.84
   0   8   0    5.80    0.50
   0   8   0    6.13    0.77
   0  -8   0    7.30    0.75
   0  -8   0    6.51    0.71
   0  -8   0    7.78    0.57
   0  -8   0    6.45    0.88
   0  -8   0    6.73    0.78
   0  -8   0    7.04    0.97
   0  -8   0    8.00    0.77
   0  -8   0    7.72    0.84
   0   8  -1    2.35    0.61
   0   8   1    2.31    0.34
   0   8   1    1.97    0.66
   0   8   1    2.15    0.55
   0   8   1    2.16    0.54
   0   8  -1    2.61    0.56
   0   8  -1    2.13    0.34
   0   8  -1    2.33    0.63
   0  -8  -1    1.75    0.54
   0  -8   1    1.89    0.45
   0  -8   1    1.82    0.56
   0  -8  -1    2.29    0.63
   0  -8   1    2.27    0.51
   0  -8   1    2.45    0.56
   0  -8   1    1.63    0.49
   0  -8   1    2.55    0.36
   0  -8  -1    2.32    0.52
   0  -8  -1    4.48    0.92
   0  -8   1    2.77    0.81
   0  -8   1    2.99    0.66
   0  -8  -1    2.46    0.50
   0   8   2    2.11    0.66
   0   8   2    2.28    0.56
   0   8   2    2.03    0.34
   0   8   2    2.00    0.49
   0   8  -2    1.62    0.33
   0   8   2    1.49    0.47
   0   8  -2    2.11    0.57
   0   8   2    1.21    0.47
   0   8  -2    2.12    0.50
   0  -8   2    1.62    0.42
   0  -8   2    0.94    0.57
   0  -8  -2    3.14    0.58
   0  -8   2    2.30    0.33
   0  -8   2    1.85    0.55
   0  -8  -2    2.20    0.65
   0  -8  -2    1.68    0.51
   0  -8   2    1.78    0.45
   0  -8  -2    1.68    0.46
   0  -8   2    1.11    0.56
   0  -8   2    2.15    0.56
   0  -8  -2    1.33    0.63
   0  -8  -2    2.07    0.59
   0  -8   2    1.66    0.49
   0   8   3    2.40    0.57
   0   8  -3    2.79    0.54
   0   8  -3    2.19    0.35
   0   8  -3    1.86    0.52
   0   8   3    2.63    0.53
   0   8   3    2.20    0.56
   0   8  -3    2.04    0.57
   0   8   3    1.73    0.64
   0   8   3    3.38    0.44
   0  -8  -3    2.97    0.73
   0  -8  -3    2.64    0.55
   0  -8   3    2.32    0.54
   0  -8   3    2.84    0.62
   0  -8  -3    2.60    0.67
   0  -8   3    2.60    0.53
   0  -8  -3    2.47    0.55
   0  -8   3    2.88    0.69
   0  -8  -3    2.71    0.55
   0  -8  -3    3.07    0.82
   0  -8   3    3.67    0.87
   0  -8   3    2.94    0.56
   0  -8   3    1.80    0.55
   0  -8   3    2.94    0.36
   0   8  -4    0.02    0.33
   0   8  -4   -0.06    0.25
   0   8   4   -0.22    0.30
   0   8   4    0.12    0.25
   0   8   4    0.33    0.33
   0   8  -4   -0.23    0.30
   0   8  -4   -0.18    0.20
   0   8   4   -0.11    0.28
   0   8   4   -0.28    0.41
   0  -8  -4    0.13    0.30
   0  -8  -4    0.38    0.41
   0  -8  -4   -0.27    0.30
   0  -8   4    0.24    0.19
   0  -8   4   -0.34    0.24
   0  -8   4   -0.08    0.34
   0  -8  -4    0.58    0.51
   0  -8   4   -0.22    0.28
   0  -8   4    0.23    0.34
   0  -8   4    0.24    0.52
   0  -8  -4   -0.06    0.34
   0  -8  -4   -0.07    0.48
   0  -8   4    0.76    0.42
   0   8  -5    0.72    0.51
   0   8   5    1.24    0.48
   0   8   5    1.20    0.35
   0   8   5    2.02    0.50
   0   8   5    1.43    0.69
   0   8  -5    1.19    0.44
   0   8   5    1.51    0.48
   0  -8   5    1.47    0.66
   0  -8   5    1.20    0.47
   0  -8  -5    1.86    0.71
   0  -8   5    1.57    0.28
   0  -8   5    1.01    0.42
   0  -8  -5    1.92    0.52
   0  -8  -5    1.68    0.49
   0  -8  -5    2.47    0.68
   0  -8   5    1.63    0.51
   0  -8  -5    1.88    0.50
   0  -8   5    1.65    0.59
   0  -8  -5    1.28    0.43
   0   8   6    2.57    0.82
   0   8   6    2.80    0.48
   0   8   6    2.67    0.70
   0   8  -6    2.06    0.54
   0   8   6    1.47    0.45
   0   8   6    2.05    0.58
   0   8   6    2.30    0.53
   0  -8   6    2.97    0.83
   0  -8  -6    2.89    0.56
   0  -8  -6    3.17    0.62
   0  -8   6    2.32    0.56
   0  -8   6    1.99    0.79
   0  -8   6    3.11    0.67
   0  -8  -6    2.23    0.71
   0  -8  -6    3.58    0.77
   0  -8   6    2.84    0.68
   0  -8   6    2.13    0.52
   0  -8  -6    1.84    0.51
   0  -8  -6    2.61    0.82
   0   8  -7    1.24    0.62
   0   8  -7    1.45    0.45
   0   8   7    1.33    0.59
   0   8   7    1.30    0.41
   0   8   7    0.79    0.40
   0   8   7    0.74    0.66
   0  -8   7    1.41    0.55
   0  -8  -7    0.44    0.60
   0  -8   7    0.94    0.41
   0  -8  -7    1.55    0.50
   0  -8   7    0.69    0.64
   0  -8  -7    2.26    0.67
   0  -8  -7    0.88    0.56
   0  -8   7    1.67    0.66
   0  -8  -7    1.58    0.50
   0   8   8    1.28    0.46
   0   8   8    1.17    0.59
   0   8  -8    0.87    0.40
   0   8   8    1.27    0.54
   0   8  -8    1.50    0.59
   0   8   8    1.77    0.51
   0  -8  -8    1.42    0.55
   0  -8   8    2.47    0.85
   0  -8   8    1.81    0.55
   0  -8   8    1.45    0.52
   0  -8  -8    1.93    0.60
   0  -8  -8    2.78    0.72
   0  -8   8    1.31    0.66
   0   8   9   -0.31    0.36
   0   8   9   -0.10    0.53
   0   8  -9   -0.42    0.58
   0   8   9   -0.18    0.34
   0  -8   9    0.85    0.58
   0  -8   9   -0.45    0.32
   0  -8   9   -0.94    0.38
   0   8  10    3.49    0.90
   0   8  10    4.24    0.71
   0  -8  10    5.58    1.39
   0  -8  10    4.21    0.75
   0  -8  10    4.11    0.89
   0   9   0   -0.26    0.43
   0   9   0    0.31    0.38
   0   9   0    0.33    0.24
   0   9   0   -0.25    0.37
   0  -9   0   -0.39    0.29
   0  -9   0    0.13    0.34
   0  -9   0    0.39    0.41
   0  -9   0    0.41    0.40
   0  -9   0    0.13    0.37
   0   9   1    0.62    0.53
   0   9  -1    0.23    0.47
   0   9  -1    0.79    0.46
   0   9   1    1.24    0.50
   0   9   1    1.02    0.30
   0   9   1    1.54    0.57
   0   9  -1    1.17    0.58
   0   9  -1    1.09    0.30
   0  -9  -1    0.75    0.55
   0  -9   1    1.01    0.44
   0  -9   1    0.65    0.49
   0  -9  -1    0.93    0.39
   0  -9  -1    2.10    0.59
   0  -9   1    0.91    0.45
   0  -9  -1    1.20    0.47
   0  -9   1    1.17    0.75
   0  -9   1    0.76    0.39
   0  -9   1    1.11    0.53
   0  -9  -1    0.63    0.39
   0  -9   1    1.04    0.28
   0  -9  -1    1.10    0.44
   0   9   2    1.05    0.30
   0   9   2    0.64    0.46
   0   9   2    0.25    0.35
   0   9   2    1.12    0.62
   0   9  -2    0.20    0.23
   0   9  -2    0.60    0.48
   0  -9   2    0.27    0.38
   0  -9  -2    0.72    0.55
   0  -9   2   -0.08    0.34
   0  -9   2    0.40    0.52
   0  -9  -2    0.55    0.40
   0  -9   2    0.60    0.23
   0  -9   2    0.96    0.51
   0  -9  -2    0.60    0.45
   0  -9  -2    0.38    0.35
   0  -9   2    0.22    0.32
   0  -9  -2    0.48    0.83
   0   9   3    1.06    0.60
   0   9  -3    0.78    0.40
   0   9   3    1.74    0.52
   0   9  -3    1.31    0.57
   0   9  -3    0.87    0.50
   0   9   3    1.58    0.53
   0   9   3    1.44    0.48
   0   9   3    1.08    0.40
   0  -9   3    1.16    0.65
   0  -9  -3    1.82    0.70
   0  -9  -3    1.51    0.50
   0  -9  -3    1.43    0.50
   0  -9   3    1.07    0.41
   0  -9   3    2.22    0.79
   0  -9   3    1.90    0.60
   0  -9   3    1.67    0.53
   0  -9   3    1.21    0.54
   0  -9  -3    0.94    0.52
   0  -9   3    2.10    0.53
   0  -9  -3    2.15    0.54
   0   9  -4    0.04    0.31
   0   9   4   -0.38    0.30
   0   9   4   -0.15    0.33
   0   9   4    0.17    0.30
   0   9   4    0.07    0.25
   0   9  -4   -0.74    0.32
   0   9   4   -1.02    0.47
   0  -9   4   -0.72    0.27
   0  -9  -4   -0.48    0.25
   0  -9   4    0.41    0.48
   0  -9  -4   -0.11    0.30
   0  -9   4   -0.34    0.36
   0  -9   4    0.10    0.46
   0  -9  -4    0.94    0.55
   0  -9  -4    0.71    0.64
   0  -9  -4    0.01    0.30
   0  -9  -4    0.20    0.39
   0  -9   4   -0.36    0.32
   0  -9   4   -0.02    0.32
   0   9   5   -0.43    0.42
   0   9  -5   -0.41    0.28
   0   9  -5   -0.01    0.43
   0   9   5   -0.34    0.27
   0   9   5    0.63    0.35
   0   9   5   -0.05    0.27
   0   9   5    0.21    0.39
   0  -9   5   -0.05    0.33
   0  -9  -5    1.76    0.63
   0  -9  -5    0.22    0.37
   0  -9  -5    0.43    0.41
   0  -9   5   -0.30    0.42
   0  -9   5    0.24    0.45
   0  -9  -5   -0.48    0.46
   0  -9   5    0.23    0.41
   0  -9   5    0.01    0.30
   0  -9  -5    1.34    0.48
   0  -9  -5    0.62    0.50
   0  -9   5    0.65    0.49
   0   9   6    3.15    0.75
   0   9  -6    2.35    0.82
   0   9   6    4.15    0.58
   0   9   6    3.87    0.69
   0  -9  -6    5.74    1.10
   0  -9  -6    3.86    0.86
   0  -9   6    3.56    0.83
   0  -9   6    4.80    1.01
   0  -9   6    3.37    0.67
   0  -9   6    4.12    0.87
   0   9   7    0.10    0.41
   0   9   7   -0.06    0.31
   0   9   7   -0.03    0.32
   0  -9   7    0.60    0.62
   0  -9  -7   -0.02    0.43
   0  -9  -7    0.57    0.61
   0  -9  -7    1.33    0.60
   0  -9   7    1.17    0.57
   0  -9   7    0.88    0.62
   0  -9   7    0.06    0.39
   0   9   8    2.67    0.63
   0   9   8    3.47    0.86
   0   9   8    3.32    0.78
   0  -9   8    4.60    1.02
   0  -9   8    2.81    0.77
   0  -9   8    3.68    0.89
   0  -9   8    4.11    0.75
   0  -9  -8    3.77    1.31
   0   9   9    2.45    0.57
   0  -9   9    3.34    0.93
   0  -9   9    2.95    0.79
   0  10   0    5.76    1.09
   0  10   0    4.71    0.84
   0  10   0    6.24    0.98
   0 -10   0    5.64    1.17
   0 -10   0    4.88    0.91
   0 -10   0    4.81    0.89
   0 -10   0    5.64    0.85
   0 -10   0    6.72    1.27
   0 -10   0    5.45    1.01
   0 -10   0    6.05    0.92
   0  10   1   -0.58    0.38
   0  10  -1   -0.88    0.45
   0  10  -1   -0.47    0.35
   0  10   1    0.06    0.40
   0  10   1   -1.07    0.53
   0  10  -1   -0.28    0.39
   0 -10   1   -0.11    0.38
   0 -10   1   -0.37    0.39
   0 -10  -1    0.30    0.44
   0 -10  -1   -0.68    0.43
   0 -10   1    0.08    0.38
   0 -10  -1   -0.23    0.52
   0 -10  -1    0.15    0.39
   0 -10   1   -0.17    0.35
   0 -10  -1    1.01    0.53
   0 -10  -1    0.52    0.62
   0 -10   1   -0.44    0.33
   0 -10   1    0.32    0.51
   0 -10  -1   -0.61    0.32
   0 -10   1   -0.40    0.38
   0  10   2    0.36    0.46
   0  10   2   -0.30    0.57
   0 -10   2    0.19    0.39
   0 -10  -2    0.49    0.45
   0 -10  -2    0.29    0.43
   0 -10  -2    0.16    0.56
   0 -10  -2    0.02    0.40
   0 -10   2    0.04    0.36
   0 -10   2    0.19    0.50
   0 -10   2    0.44    0.52
   0 -10  -2    0.12    0.41
   0 -10   2    0.25    0.39
   0  10   3    0.48    0.33
   0  10   3    1.08    0.55
   0  10   3   -0.55    0.40
   0 -10  -3    0.57    0.57
   0 -10  -3    1.04    0.66
   0 -10  -3    0.55    0.47
   0 -10   3    0.67    0.46
   0 -10  -3   -0.08    0.43
   0 -10   3    1.16    0.58
   0  10   4    0.75    0.50
   0  10   4    0.07    0.29
   0  10   4   -0.14    0.42
   0 -10  -4    1.07    0.61
   0 -10  -4    0.19    0.52
   0 -10   4    0.49    0.42
   0 -10  -4    0.27    0.46
   0 -10   4   -0.52    0.37
   0 -10   4    1.29    0.70
   0 -10   4    0.39    0.49
   0  10   5    0.53    0.49
   0  10   5    0.49    0.35
   0  10   5    0.94    0.51
   0 -10  -5    0.80    0.47
   0 -10   5    1.71    0.71
   0 -10   5    1.29    0.53
   0 -10   5    0.90    0.57
   0  10   6    5.50    0.86
   0  10   6    3.65    0.61
   0  10   6    4.34    0.89
   0 -10   6    5.25    0.97
   0 -10   6    5.75    1.03
   0 -10   6    6.37    1.25
   0 -10  -6    4.75    0.86
   0 -10  -6    5.58    1.35
   0 -10   6    3.78    0.79
   0  10   7    2.72    0.56
   0 -10  -7    4.60    0.99
   0 -11   0   -0.09    0.40
   0 -11   0    0.67    0.55
   0 -11   0   -0.38    0.42
   0 -11  -1    9.65    1.29
   0 -11  -1    8.26    1.20
   0 -11  -1    9.30    1.15
   0 -11   1    7.40    1.13
   0 -11   1    7.43    1.04
   0 -11   1    8.18    1.21
   0 -11   1    9.30    1.54
   0 -11   2   -0.20    0.48
   0 -11  -2   -0.38    0.54
   0 -11  -2   -0.65    0.39
   0 -11   2    0.61    0.52
   0 -11  -2    0.40    0.55
   0 -11   2   -0.08    0.45
   0 -11  -3    0.17    0.51
   0 -11   3    0.05    0.59
   0 -11  -3    0.09    0.52
   0 -11  -3    0.46    0.70
   0 -11   4    0.55    0.57
  -1   0  14    6.02    1.06
   1   0 -14    4.44    0.91
  -1   0  14    6.34    1.34
  -1   0  13   -0.30    0.51
   1   0 -13   -0.12    0.46
  -1   0  13   -0.18    0.23
  -1   0  13   -0.02    0.44
   1   0 -13   -0.39    0.28
  -1   0  13    0.34    0.39
  -1   0  12    0.87    0.30
  -1   0  12    1.14    0.47
   1   0 -12    1.60    0.42
  -1   0  12    1.30    0.66
   1   0 -12    1.58    0.54
  -1   0  12    1.56    0.54
  -1   0  11   -0.06    0.22
  -1   0  11   -0.35    0.23
   1   0 -11   -0.25    0.34
  -1   0  11    0.16    0.38
   1   0 -11   -0.12    0.23
  -1   0  11    0.07    0.19
  -1   0  10   74.66    2.73
  -1   0  10   72.90    2.92
  -1   0  10   75.34    3.22
   1   0 -10   72.52    3.12
  -1   0  10   74.46    3.71
  -1   0  10   74.98    3.14
   1   0 -10   71.57    2.80
   1   0  -9    0.03    0.28
  -1   0   9    0.07    0.32
  -1   0   9    0.02    0.16
  -1   0   9   -0.14    0.21
  -1   0   9   -0.12    0.30
   1   0  -9   -0.08    0.20
  -1   0   9   -0.11    0.33
   1   0  -8    2.14    0.33
  -1   0   8    3.03    0.55
   1   0  -8    2.39    0.20
  -1   0   8    2.22    0.60
  -1   0   8    2.48    0.34
   1   0  -8    2.69    0.49
   1   0  -8    2.54    0.20
  -1   0   8    2.71    0.53
  -1   0   8    1.60    0.34
   1   0  -7    0.06    0.08
   1   0  -7    0.03    0.11
  -1   0   7    0.01    0.25
  -1   0   7    0.05    0.18
   1   0  -7   -0.24    0.14
  -1   0   7    0.17    0.22
  -1   0   7    0.01    0.16
  -1   0   7   -0.06    0.19
   1   0  -7   -0.20    0.18
   1   0  -6   22.39    0.88
  -1   0   6   22.07    1.41
   1   0  -6   22.87    1.13
   1   0  -6   21.83    0.80
  -1   0   6   20.14    0.79
  -1   0   6   20.37    1.03
   1   0  -6   20.98    0.94
  -1   0   6   21.74    1.14
  -1   0   6   21.65    1.09
  -1   0   6   20.77    0.91
  -1   0   5   -0.02    0.17
  -1   0   5    0.04    0.22
   1   0  -5    0.07    0.13
   1   0  -5    0.31    0.21
   1   0  -5   -0.02    0.08
  -1   0   5    0.04    0.08
  -1   0   5   -0.01    0.12
   1   0  -5   -0.06    0.11
  -1   0   5   -0.08    0.23
  -1   0   4   47.63   17.61
  -1   0   3    0.02    0.20
   1   0  -3    0.16    0.10
   1   0  -3    0.07    0.06
  -1   0   3   -0.09    0.12
  -1   0   3    0.06    0.15
  -1   0   3    0.02    0.07
   1   0  -3    0.03    0.11
  -1   0   3   -0.13    0.08
   1   0  -3   -0.06    0.19
   1   0  -3    0.21    0.18
   1   0  -2    1.14    0.21
  -1   0   2    1.18    0.24
   1   0  -2    0.93    0.09
   1   0  -2    0.98    0.15
  -1   0   2    1.09    0.11
  -1   0   2    0.88    0.15
   1   0  -2    1.06    0.11
   1   0  -2    1.06    0.11
  -1   0   2    1.00    0.13
  -1   0   2    0.94    0.10
  -1   0  -1    0.04    0.07
   1   0   1   -0.01    0.07
  -1   0  -1    0.00    0.04
   1   0   1    0.02    0.05
   1   0   1    0.00    0.08
  -1   0  -1   -0.01    0.05
  -1   0  -1   -0.04    0.08
   1   0   1   -0.01    0.05
   1   0   1    0.00    0.08
  -1   0  -1   -0.01    0.05
   1   0   2  217.58   19.82
   1   0   3    0.09    0.11
   1   0   3   -0.05    0.15
   1   0   3   -0.04    0.18
  -1   0  -3    0.07    0.11
  -1   0  -3   -0.10    0.15
   1   0   3    0.07    0.12
  -1   0  -3    0.09    0.07
  -1   0  -3    0.07    0.16
   1   0   3   -0.11    0.14
   1   0   4  137.21    4.87
   1   0   4  135.77    4.45
  -1   0  -4  132.28    4.61
  -1   0  -4  135.11    4.53
  -1   0  -4  133.69    4.32
   1   0   4  138.82    4.61
   1   0   4  134.05    4.51
   1   0   5   -0.04    0.21
   1   0   5    0.02    0.25
   1   0   5   -0.07    0.22
  -1   0  -5   -0.06    0.08
   1   0   5   -0.02    0.14
  -1   0  -5    0.06    0.16
  -1   0  -5   -0.02    0.17
   1   0   5   -0.01    0.15
  -1   0  -5    0.00    0.21
  -1   0  -6  144.53    4.62
   1   0   6  150.91    5.11
   1   0   6  145.30    4.90
   1   0   6  142.49    5.06
   1   0   6  141.18    4.81
  -1   0  -6  143.65    4.85
  -1   0  -6  147.66    5.08
  -1   0  -6  136.73    4.87
  -1   0  -7   -0.02    0.21
   1   0   7    0.15    0.28
   1   0   7   -0.15    0.24
  -1   0  -7    0.04    0.17
  -1   0  -7   -0.19    0.19
  -1   0  -7   -0.01    0.07
   1   0   7   -0.08    0.14
   1   0   7    0.10    0.19
   1   0   7    0.01    0.21
   1   0   8   59.55    2.57
   1   0   8   56.99    2.73
  -1   0  -8   58.01    1.95
   1   0   8   57.97    2.35
  -1   0  -8   57.07    2.53
   1   0   8   58.45    2.24
   1   0   8   60.19    2.99
  -1   0  -8   60.53    2.31
  -1   0  -8   58.36    2.24
   1   0   9   -0.14    0.32
   1   0   9   -0.15    0.36
  -1   0  -9   -0.46    0.29
  -1   0  -9    0.13    0.23
  -1   0  -9   -0.01    0.20
   1   0   9    0.14    0.23
   1   0   9    0.46    0.25
   1   0   9   -0.38    0.30
   1   0  10   71.17    3.12
  -1   0 -10   70.65    3.08
   1   0  10   68.86    2.66
   1   0  10   70.44    3.60
   1   0  10   67.06    2.77
  -1   0 -10   69.61    2.74
  -1   0 -10   69.50    2.48
   1   0  10   67.91    3.06
  -1   0 -11   -0.14    0.24
   1   0  11    0.09    0.25
   1   0  11    0.16    0.40
   1   0  11   -0.40    0.36
   1   0  11    0.07    0.22
   1   0  11   -0.21    0.29
  -1   0 -11    0.08    0.33
  -1   0 -12    0.06    0.37
   1   0  12    0.80    0.47
   1   0  12    0.03    0.48
  -1   0 -12    0.00    0.31
   1   0  12    0.43    0.28
   1   0  12    1.00    0.53
   1   0  13   -0.08    0.41
  -1   0 -13   -0.90    0.37
   1   0  13    0.67    0.47
  -1   0 -13   -0.17    0.33
   1   0  13   -0.40    0.23
   1   0  14    1.79    0.42
   1   0  14    0.79    0.75
   1   0  14    1.00    0.68
  -1   1  14    0.09    0.67
  -1   1  14    0.07    0.49
  -1   1  14   -0.62    0.27
  -1  -1  14    0.90    0.64
  -1  -1  14    0.50    0.66
   1  -1 -14    0.06    0.51
   1   1 -13    1.32    0.68
  -1   1  13    2.46    0.70
   1   1 -13    1.18    0.41
  -1   1  13    1.61    0.75
  -1   1  13    1.32    0.58
  -1   1  13    1.34    0.35
  -1  -1  13    0.52    0.66
   1  -1 -13    1.46    0.60
  -1  -1  13    0.96    0.55
  -1  -1  13    1.99    0.64
  -1  -1  13    1.81    0.37
  -1   1  12   22.01    1.96
   1   1 -12   22.70    1.55
  -1   1  12   21.13    1.51
  -1   1  12   21.79    1.15
  -1   1  12   23.94    1.75
   1   1 -12   23.31    1.22
  -1  -1  12   22.86    1.65
  -1  -1  12   21.86    2.01
  -1  -1  12   22.34    1.56
   1  -1 -12   21.15    1.47
  -1  -1  12   22.95    1.16
   1  -1 -12   22.34    1.27
  -1   1  11    1.83    0.53
   1   1 -11    1.04    0.32
  -1   1  11    1.91    0.58
  -1   1  11    1.02    0.59
   1   1 -11    1.13    0.50
  -1   1  11    0.87    0.41
  -1  -1  11    1.13    0.53
  -1  -1  11    1.01    0.29
   1  -1 -11    1.17    0.51
  -1  -1  11    1.72    0.64
  -1  -1  11    0.54    0.42
   1  -1 -11    0.96    0.33
   1   1 -10   31.71    1.80
  -1   1  10   31.56    1.42
  -1   1  10   32.06    1.74
   1   1 -10   33.72    1.49
  -1   1  10   31.42    1.75
  -1   1  10   33.29    1.77
   1   1 -10   33.17    1.31
  -1   1  10   32.24    2.16
  -1  -1  10   33.41    1.42
  -1  -1  10   33.70    1.46
  -1  -1  10   33.36    1.80
  -1  -1  10   32.93    1.87
   1  -1 -10   33.38    1.77
  -1  -1  10   30.34    2.22
   1  -1 -10   32.50    1.54
   1   1  -9   17.21    0.81
   1   1  -9   16.77    0.92
  -1   1   9   17.73    1.15
  -1   1   9   15.56    0.86
  -1   1   9   17.62    1.16
   1   1  -9   16.72    1.16
  -1   1   9   17.80    1.19
  -1   1   9   18.82    1.49
  -1  -1   9   17.04    0.82
   1  -1  -9   17.29    1.01
  -1  -1   9   16.64    0.87
  -1  -1   9   15.74    1.16
  -1  -1   9   19.54    1.30
   1  -1  -9   16.77    1.15
   1  -1  -9   17.01    0.74
  -1  -1   9   16.97    1.51
  -1  -1   9   16.72    0.89
  -1   1   8    0.86    0.31
  -1   1   8    0.97    0.43
   1   1  -8    0.31    0.27
  -1   1   8    0.60    0.28
   1   1  -8    0.57    0.19
   1   1  -8    0.58    0.22
  -1   1   8    0.20    0.32
  -1   1   8    0.56    0.22
  -1  -1   8    0.44    0.33
  -1  -1   8    0.42    0.34
  -1  -1   8    0.69    0.46
   1  -1  -8    0.56    0.25
   1  -1  -8    0.69    0.24
   1  -1  -8    0.55    0.30
  -1  -1   8    0.46    0.18
   1  -1  -8    0.53    0.20
  -1  -1   8    0.63    0.22
  -1  -1   8    0.35    0.18
   1   1  -7    5.25    0.58
   1   1  -7    5.64    0.41
  -1   1   7    5.33    0.56
  -1   1   7    5.70    0.61
   1   1  -7    5.04    0.29
   1   1  -7    5.52    0.44
  -1   1   7    4.31    0.53
  -1   1   7    4.74    0.72
  -1  -1   7    4.65    0.59
   1  -1  -7    4.79    0.40
   1  -1  -7    5.36    0.56
  -1  -1   7    5.21    0.40
   1  -1  -7    5.23    0.77
   1  -1  -7    5.87    0.47
   1  -1  -7    5.38    0.42
  -1  -1   7    5.23    0.57
  -1  -1   7    5.35    0.80
  -1  -1   7    5.95    0.61
  -1  -1   7    5.35    0.43
  -1   1   6   44.20    1.86
   1   1  -6   44.55    1.59
  -1   1   6   41.93    1.58
   1   1  -6   42.91    1.82
   1   1  -6   41.82    1.60
  -1   1   6   40.73    1.77
  -1   1   6   45.49    2.20
   1   1  -6   42.54    1.49
   1  -1  -6   40.40    2.12
   1  -1  -6   42.73    1.63
  -1  -1   6   42.95    2.22
  -1  -1   6   41.33    1.57
  -1  -1   6   43.46    1.56
   1  -1  -6   39.16    1.74
  -1  -1   6   43.38    1.89
  -1  -1   6   40.84    1.58
   1  -1  -6   42.35    1.63
  -1  -1   6   42.39    1.77
  -1   1   5  158.48    5.05
   1   1  -5  149.03    4.80
   1   1  -5  144.50    5.07
  -1   1   5  138.57    5.00
  -1   1   5  152.43    4.86
  -1   1   5  139.31    5.33
   1   1  -5  159.27    4.87
   1   1  -5  153.62    4.86
  -1  -1   5  154.07    4.81
  -1  -1   5  148.07    4.86
   1  -1  -5  139.42    5.00
  -1  -1   5  146.10    5.12
  -1  -1   5  159.99    5.02
   1  -1  -5  145.38    5.41
  -1  -1   5  142.50    5.41
   1  -1  -5  141.88    5.01
   1  -1  -5  151.88    4.90
  -1   1   4    4.64    0.32
   1   1  -4    4.40    0.43
   1   1  -4    5.09    0.30
  -1   1   4    5.37    0.53
   1   1  -4    5.51    0.34
  -1   1   4    5.34    0.40
  -1   1   4    5.03    0.42
  -1  -1   4    4.88    0.47
  -1  -1   4    5.55    0.35
   1  -1  -4    5.05    0.41
  -1  -1   4    5.04    0.40
   1  -1  -4    4.71    0.57
  -1  -1   4    4.69    0.34
   1  -1  -4    4.72    0.35
   1  -1  -4    4.73    0.38
   1   1  -3  105.61    3.50
   1   1  -3  102.51    3.55
   1   1  -3  121.84    3.69
  -1   1   3  105.72    3.60
  -1   1   3  103.22    3.40
  -1  -1   3  107.79    3.56
   1  -1  -3  108.06    3.59
   1  -1  -3  111.18    3.53
  -1   1   2    0.68    0.13
   1   1  -2    0.59    0.14
  -1   1   2    0.50    0.12
   1   1  -2    0.40    0.14
  -1   1   2    0.78    0.21
   1   1  -2    0.42    0.19
  -1   1   2    0.65    0.18
  -1   1   2    0.54    0.09
   1   1  -2    0.41    0.06
   1   1  -2    0.71    0.12
  -1  -1   2    0.58    0.20
   1  -1  -2    0.50    0.24
   1  -1  -2    0.42    0.09
   1  -1  -2    0.50    0.17
  -1  -1   2    0.72    0.16
   1  -1  -2    0.47    0.14
  -1  -1   2    0.47    0.11
   1  -1  -2    0.44    0.11
  -1  -1   2    0.44    0.15
   1  -1  -2    0.30    0.12
  -1  -1   2    0.49    0.06
   1  -1  -2    0.48    0.16
   1   1  -1   79.44    2.59
   1  -1  -1   78.27    2.61
   1  -1   1   79.00    8.09
  -1  -1  -1   69.72    8.13
  -1   1  -2  160.33   34.48
   1   1   2  103.83   25.62
   1  -1   2  147.49   29.63
  -1   1  -3  147.51    4.96
  -1  -1  -3  148.33    4.92
   1  -1   3  149.68    4.83
   1   1   4   73.51    3.13
  -1   1  -4   72.95    2.57
   1   1   4   75.83    2.60
   1   1   4   74.47    2.72
   1   1   4   74.30    2.75
  -1   1  -4   73.67    2.64
  -1   1  -4   75.29    2.74
   1   1   4   75.95    2.69
  -1   1  -4   74.84    2.55
   1  -1   4   74.12    2.55
  -1  -1  -4   76.84    2.71
   1  -1   4   71.92    2.57
   1  -1   4   74.94    2.47
  -1  -1  -4   68.77    2.57
   1  -1   4   75.96    2.72
  -1  -1  -4   76.70    2.72
  -1  -1  -4   78.00    3.00
   1   1   5   24.54    1.21
   1   1   5   22.04    1.54
  -1   1  -5   22.31    1.17
  -1   1  -5   24.76    1.08
  -1   1  -5   23.82    1.03
  -1   1  -5   24.00    0.98
   1   1   5   21.40    1.12
   1   1   5   23.43    1.02
   1  -1   5   24.86    0.95
   1  -1   5   25.52    1.20
   1  -1   5   21.65    1.21
   1  -1   5   23.46    0.99
  -1  -1  -5   23.18    1.42
  -1  -1  -5   24.49    1.15
   1  -1   5   21.32    1.57
  -1  -1  -5   24.93    1.07
   1  -1   5   26.51    1.05
  -1  -1  -5   22.55    1.16
   1   1   6  347.68   11.18
  -1   1  -6  357.68   11.48
   1  -1   6  344.75   11.52
  -1  -1  -6  344.61   11.41
   1  -1   6  346.63   11.11
   1   1   7    7.60    0.88
  -1   1  -7    9.35    0.61
  -1   1  -7    8.42    0.59
  -1   1  -7    8.94    0.53
   1   1   7    9.12    0.77
   1   1   7    9.03    0.59
   1   1   7    9.30    0.76
  -1   1  -7    9.16    0.77
   1  -1   7    9.29    0.54
   1  -1   7    8.76    0.98
   1  -1   7    7.83    0.74
   1  -1   7    8.24    0.58
  -1  -1  -7    7.92    0.96
  -1  -1  -7    8.35    0.73
  -1  -1  -7    9.05    0.68
   1  -1   7    8.53    0.78
  -1  -1  -7    7.84    0.61
  -1   1  -8    2.98    0.60
   1   1   8    3.46    0.64
  -1   1  -8    2.12    0.38
   1   1   8    3.11    0.42
  -1   1  -8    2.68    0.36
   1   1   8    2.86    0.66
   1   1   8    2.48    0.47
   1   1   8    2.30    0.50
  -1   1  -8    2.41    0.30
   1  -1   8    2.79    0.59
   1  -1   8    3.34    0.72
  -1  -1  -8    3.13    0.49
   1  -1   8    2.95    0.36
   1  -1   8    2.28    0.38
   1  -1   8    2.59    0.68
  -1  -1  -8    2.17    0.38
  -1  -1  -8    2.68    0.55
   1   1   9    4.29    0.50
   1   1   9    3.50    0.57
   1   1   9    5.18    0.76
  -1   1  -9    3.93    0.40
  -1   1  -9    3.26    0.47
  -1   1  -9    3.69    0.66
   1   1   9    4.86    0.89
   1   1   9    4.64    0.77
   1  -1   9    3.85    0.48
   1  -1   9    3.44    0.41
   1  -1   9    4.84    0.80
   1  -1   9    5.93    0.86
   1  -1   9    4.56    0.86
  -1   1 -10    0.26    0.29
   1   1  10    0.27    0.42
  -1   1 -10    0.12    0.15
   1   1  10   -0.12    0.25
   1   1  10   -0.18    0.39
   1   1  10    0.03    0.24
  -1   1 -10   -0.22    0.28
   1   1  10   -0.17    0.37
  -1  -1 -10    0.66    0.29
  -1  -1 -10    0.04    0.32
   1  -1  10    0.40    0.43
   1  -1  10   -0.24    0.22
  -1  -1 -10    0.32    0.32
   1  -1  10    0.06    0.46
   1  -1  10    0.15    0.19
   1   1  11    4.23    0.92
  -1   1 -11    2.86    0.64
   1   1  11    4.45    0.83
   1   1  11    2.55    0.44
   1   1  11    2.60    0.63
  -1   1 -11    2.93    0.52
   1   1  11    2.77    0.57
  -1  -1 -11    3.21    0.51
   1  -1  11    4.35    0.84
  -1  -1 -11    2.45    0.59
   1  -1  11    2.83    0.82
   1  -1  11    2.63    0.42
   1  -1  11    2.84    0.68
  -1   1 -12    0.17    0.47
   1   1  12    0.42    0.46
   1   1  12    0.47    0.57
   1   1  12    0.32    0.27
   1   1  12    0.88    0.55
  -1   1 -12   -0.13    0.28
   1  -1  12    0.27    0.58
  -1  -1 -12    0.75    0.39
   1  -1  12    0.23    0.76
   1  -1  12    0.42    0.26
   1  -1  12    0.86    0.49
  -1  -1 -12    0.35    0.48
   1   1  13    1.28    0.37
  -1   1 -13    0.62    0.41
   1   1  13    2.53    0.66
   1   1  13    1.54    0.59
  -1   1 -13    0.39    0.52
  -1  -1 -13    1.18    0.68
   1  -1  13    0.72    0.52
   1  -1  13    1.47    0.60
  -1  -1 -13    1.45    0.46
   1  -1  13    1.64    0.38
   1   1  14    0.25    0.44
   1   1  14   -0.72    0.63
   1   1  14   -0.26    0.24
   1  -1  14    0.17    0.26
   1  -1  14    0.24    0.50
   1  -1  14    0.61    0.58
  -1   2  14   -0.82    0.52
  -1   2  14   -0.48    0.23
  -1  -2  14   -0.09    0.71
  -1  -2  14    0.02    0.54
  -1   2  13   12.99    1.19
  -1   2  13   15.63    1.29
  -1   2  13   13.76    0.90
   1  -2 -13   14.00    1.03
  -1  -2  13   12.87    1.33
  -1   2  12    8.64    1.06
   1   2 -12    8.84    1.04
  -1   2  12   10.01    0.74
  -1   2  12   10.52    1.04
  -1   2  12   11.18    1.38
   1   2 -12    9.82    0.78
  -1   2  12   10.97    1.04
  -1  -2  12   10.01    1.11
  -1  -2  12    8.28    1.43
   1  -2 -12   11.82    1.11
   1  -2 -12   11.54    0.89
  -1  -2  12   10.66    0.74
  -1   2  11    7.42    0.86
  -1   2  11    8.04    0.90
  -1   2  11    7.85    1.13
  -1   2  11    6.62    0.90
   1   2 -11    7.24    0.65
   1   2 -11    6.12    0.92
  -1   2  11    7.22    0.61
   1  -2 -11    6.96    0.83
  -1  -2  11    6.13    1.18
  -1  -2  11    8.12    0.74
  -1  -2  11    5.64    0.92
   1  -2 -11    8.18    0.77
  -1  -2  11    7.72    0.93
  -1   2  10   49.41    2.04
  -1   2  10   55.14    2.45
  -1   2  10   50.78    2.50
  -1   2  10   47.06    2.72
  -1   2  10   49.33    2.31
   1   2 -10   53.26    2.06
   1   2 -10   53.39    2.49
   1   2 -10   51.02    2.06
  -1  -2  10   49.92    2.45
   1  -2 -10   53.29    3.11
  -1  -2  10   52.10    3.05
  -1  -2  10   50.24    2.06
   1  -2 -10   50.89    1.88
  -1  -2  10   45.10    2.75
   1  -2 -10   55.80    2.22
   1  -2 -10   52.70    2.46
  -1  -2  10   51.35    2.05
  -1   2   9    1.73    0.51
  -1   2   9    1.12    0.30
   1   2  -9    1.99    0.54
   1   2  -9    1.65    0.33
  -1   2   9    1.50    0.52
  -1   2   9    1.95    0.45
  -1   2   9    1.20    0.47
   1   2  -9    0.91    0.28
  -1  -2   9    2.34    0.37
   1  -2  -9    1.25    0.29
   1  -2  -9    2.07    0.48
   1  -2  -9    0.62    0.51
  -1  -2   9    1.30    0.31
   1  -2  -9    1.25    0.32
   1  -2  -9    1.26    0.32
  -1  -2   9    1.59    0.54
  -1  -2   9    1.60    0.53
  -1  -2   9    1.01    0.50
  -1   2   8    2.59    0.62
  -1   2   8    3.03    0.58
  -1   2   8    2.41    0.49
   1   2  -8    2.29    0.35
   1   2  -8    2.42    0.35
  -1   2   8    1.99    0.48
  -1   2   8    2.52    0.36
   1  -2  -8    2.67    0.50
   1  -2  -8    2.67    0.68
  -1  -2   8    2.54    0.37
  -1  -2   8    2.92    0.59
   1  -2  -8    1.76    0.38
  -1  -2   8    2.29    0.36
  -1  -2   8    2.71    0.59
   1  -2  -8    2.15    0.36
  -1  -2   8    2.69    0.66
   1  -2  -8    2.00    0.37
  -1   2   7    0.30    0.25
  -1   2   7    0.41    0.18
  -1   2   7    0.50    0.33
   1   2  -7    0.35    0.17
  -1   2   7    0.30    0.28
  -1   2   7    0.18    0.28
   1   2  -7    0.34    0.25
   1   2  -7    0.26    0.13
   1   2  -7    0.54    0.22
   1  -2  -7    0.14    0.19
  -1  -2   7    0.34    0.19
  -1  -2   7    0.18    0.18
   1  -2  -7    0.49    0.29
  -1  -2   7    0.10    0.26
  -1  -2   7    0.19    0.29
   1  -2  -7    0.19    0.22
   1  -2  -7    0.27    0.26
   1  -2  -7    0.31    0.22
  -1   2   6    7.88    0.73
   1   2  -6    8.81    0.51
   1   2  -6    7.46    0.65
  -1   2   6    8.29    0.60
   1   2  -6    7.30    0.53
  -1   2   6    7.31    0.50
  -1   2   6    8.47    0.82
  -1   2   6    7.25    0.62
  -1  -2   6    7.98    0.65
   1  -2  -6    7.69    0.61
   1  -2  -6    7.44    0.54
  -1  -2   6    7.65    0.73
   1  -2  -6    7.87    0.57
   1  -2  -6    6.80    0.83
  -1  -2   6    7.55    0.52
  -1  -2   6    7.35    0.82
   1  -2  -6    7.13    0.59
   1   2  -5   86.03    2.89
  -1   2   5   80.06    2.97
  -1   2   5   77.99    3.26
   1   2  -5   81.65    3.11
  -1   2   5   85.08    3.10
   1   2  -5   89.37    3.00
   1  -2  -5   81.68    3.41
   1  -2  -5   92.46    3.08
   1  -2  -5   80.13    3.01
   1  -2  -5   85.73    2.95
   1  -2  -5   87.54    3.05
  -1  -2   5   86.56    3.08
  -1  -2   5   88.44    2.92
  -1  -2   5   79.23    3.15
  -1  -2   5   84.29    2.98
  -1   2   4  202.67    6.54
   1   2  -3   27.88    1.18
   1   2  -3   31.98    1.25
   1   2  -3   28.36    1.08
  -1   2   3   28.02    1.05
  -1   2   3   29.30    1.20
  -1   2   3   29.75    1.11
  -1  -2   3   26.62    1.19
   1  -2  -3   29.16    1.06
   1  -2  -3   28.65    1.24
  -1  -2   3   31.76    1.28
   1  -2  -3   30.15    1.12
  -1  -2   3   28.13    1.09
   1  -2  -3   28.63    1.13
  -1  -2   3   30.00    1.20
  -1  -2   3   28.79    1.07
   1  -2  -3   29.30    1.22
   1   2  -2    0.07    0.10
  -1   2   2   -0.03    0.10
  -1   2   2    0.18    0.16
   1   2  -2    0.07    0.15
   1   2  -2    0.15    0.09
   1   2  -2    0.10    0.10
  -1   2   2    0.11    0.10
  -1   2   2   -0.11    0.12
  -1   2   2    0.14    0.11
  -1   2   2    0.08    0.16
   1  -2  -2    0.12    0.10
   1  -2  -2    0.03    0.12
  -1  -2   2    0.21    0.19
   1  -2  -2   -0.02    0.16
   1  -2  -2    0.09    0.12
   1  -2  -2    0.10    0.17
  -1  -2   2   -0.03    0.09
  -1  -2   2    0.09    0.14
  -1  -2   2    0.13    0.08
   1  -2  -2    0.08    0.11
  -1  -2   2    0.10    0.11
  -1  -2   2    0.12    0.15
   1  -2  -2   -0.01    0.14
  -1   2   1   44.48    1.64
   1   2  -1   47.02    1.69
  -1   2   1   46.50    1.57
  -1   2   1   44.92    1.67
  -1   2   1   44.81    1.62
   1   2  -1   47.21    1.70
   1   2  -1   48.53    1.52
  -1   2   1   45.62    1.77
   1  -2  -1   47.12    1.77
  -1  -2   1   46.04    1.70
  -1  -2   1   45.56    1.60
   1  -2  -1   49.18    1.64
   1  -2  -1   48.85    1.68
  -1  -2   1   47.55    1.61
   1  -2  -1   45.83    1.69
  -1  -2   1   47.04    1.51
   1  -2  -1   46.02    1.59
   1  -2  -1   45.64    1.62
   1   2   0    0.56    0.19
  -1   2   0    0.68    0.12
  -1   2   0    0.51    0.16
  -1   2   0    0.37    0.22
  -1   2   0    0.03    0.16
   1   2   0    0.57    0.15
   1   2   0    0.82    0.26
   1   2   0    0.51    0.14
   1   2   0    0.36    0.16
   1   2   0    0.47    0.08
  -1   2   0    0.41    0.20
  -1  -2   0    0.78    0.18
   1  -2   0    0.39    0.13
  -1  -2   0    0.37    0.10
  -1  -2   0    0.75    0.26
   1  -2   0    0.60    0.25
  -1  -2   0    0.37    0.19
   1  -2   0    0.60    0.12
   1  -2   0    0.30    0.18
   1  -2   0    0.12    0.17
  -1  -2   0    0.36    0.13
  -1  -2   0    0.59    0.15
  -1   2  -1  124.73    4.14
   1   2   1  121.17    4.25
  -1   2  -1  127.15    4.21
   1   2   1  126.30    4.09
   1  -2   1  129.69    4.08
   1  -2   1  120.93    4.21
   1   2   2   30.92   26.48
  -1  -2  -2   72.58   24.43
  -1   2  -3   47.80   29.73
   1   2   3   75.23   28.75
   1   2   4   22.29    1.19
   1   2   4   21.32    0.99
  -1   2  -4   22.21    1.00
  -1   2  -4   21.89    0.94
  -1   2  -4   21.82    1.10
  -1   2  -4   22.60    1.04
   1   2   4   21.32    0.95
   1   2   4   21.55    1.19
   1  -2   4   21.03    1.12
   1  -2   4   22.88    1.11
   1  -2   4   22.03    0.97
   1  -2   4   21.95    1.00
   1  -2   4   21.63    0.93
  -1  -2  -4   22.93    1.29
  -1  -2  -4   22.01    1.10
  -1  -2  -4   20.94    1.01
  -1  -2  -4   22.16    0.98
  -1  -2  -4   21.92    0.79
  -1   2  -5   72.30    2.87
   1   2   5   77.40    2.68
   1   2   5   74.56    2.98
  -1   2  -5   75.75    2.76
  -1   2  -5   75.85    2.67
   1   2   5   74.67    2.88
   1   2   5   76.82    2.78
   1   2   5   76.53    3.09
  -1   2  -5   77.24    2.72
   1  -2   5   77.77    2.74
  -1  -2  -5   75.69    2.87
  -1  -2  -5   76.47    2.72
  -1  -2  -5   77.79    3.22
   1  -2   5   75.62    2.94
  -1  -2  -5   76.37    2.41
   1  -2   5   73.16    2.70
   1  -2   5   71.94    2.87
   1  -2   5   72.67    2.67
  -1  -2  -5   79.86    2.85
   1   2   6    1.06    0.36
  -1   2  -6    0.78    0.34
   1   2   6    0.79    0.38
  -1   2  -6    0.46    0.22
  -1   2  -6    0.76    0.22
  -1   2  -6    0.83    0.27
   1   2   6    0.61    0.21
   1   2   6    0.84    0.36
  -1  -2  -6    0.78    0.33
   1  -2   6    0.60    0.34
  -1  -2  -6    0.99    0.32
   1  -2   6    1.20    0.41
  -1  -2  -6    0.60    0.31
  -1  -2  -6    1.06    0.29
   1   2   7    3.62    0.67
   1   2   7    3.39    0.59
   1   2   7    3.71    0.59
  -1   2  -7    3.86    0.42
  -1   2  -7    4.08    0.43
   1   2   7    4.89    0.44
   1   2   7    5.71    0.76
  -1   2  -7    4.88    0.59
  -1   2  -7    3.88    0.43
   1  -2   7    3.38    0.44
  -1  -2  -7    4.55    0.62
   1  -2   7    4.56    0.46
   1  -2   7    4.79    0.71
   1  -2   7    3.92    0.67
  -1  -2  -7    3.40    0.57
  -1  -2  -7    4.30    0.78
  -1  -2  -7    4.43    0.53
  -1   2  -8    4.64    0.50
  -1   2  -8    5.09    0.71
   1   2   8    4.65    0.47
   1   2   8    3.45    0.62
  -1   2  -8    4.86    0.46
   1   2   8    4.63    0.82
   1   2   8    5.44    0.63
  -1   2  -8    3.96    0.45
   1   2   8    5.99    0.84
  -1  -2  -8    4.55    0.65
   1  -2   8    3.67    0.80
   1  -2   8    4.93    0.49
  -1  -2  -8    4.23    0.57
  -1  -2  -8    4.08    0.55
   1  -2   8    4.93    0.52
   1  -2   8    4.43    0.74
  -1  -2  -8    5.16    0.95
   1  -2   8    5.14    0.80
  -1   2  -9   29.97    1.72
  -1   2  -9   29.48    1.28
  -1   2  -9   32.00    1.39
   1   2   9   28.47    1.96
  -1   2  -9   29.31    1.42
   1   2   9   34.21    1.82
   1   2   9   31.06    1.41
   1   2   9   29.90    1.62
   1   2   9   30.14    1.71
   1  -2   9   30.56    2.17
   1  -2   9   31.66    1.40
   1  -2   9   30.59    1.44
  -1  -2  -9   30.79    1.66
  -1  -2  -9   29.88    1.51
  -1  -2  -9   29.50    2.14
   1  -2   9   28.04    1.70
  -1  -2  -9   32.83    1.54
   1  -2   9   29.63    1.78
   1   2  10   37.01    2.07
  -1   2 -10   39.08    1.65
  -1   2 -10   37.97    2.07
  -1   2 -10   38.31    1.73
   1   2  10   37.30    1.88
   1   2  10   36.25    2.34
   1   2  10   39.23    2.08
   1   2  10   35.66    1.93
  -1  -2 -10   39.70    2.05
  -1  -2 -10   37.18    1.72
   1  -2  10   40.41    2.62
   1  -2  10   38.35    2.16
   1  -2  10   39.31    1.73
  -1  -2 -10   41.55    1.89
   1  -2  10   40.94    2.15
  -1  -2 -10   38.46    1.81
  -1   2 -11    0.70    0.44
   1   2  11   -0.04    0.50
   1   2  11    0.22    0.37
   1   2  11   -0.26    0.24
  -1   2 -11   -0.16    0.27
  -1  -2 -11    0.03    0.31
   1  -2  11   -0.65    0.39
   1  -2  11    0.56    0.46
   1  -2  11    0.20    0.22
  -1  -2 -11   -0.30    0.22
   1  -2  11    0.10    0.39
  -1   2 -12    2.40    0.66
  -1   2 -12    2.38    0.45
   1   2  12    4.45    0.86
   1   2  12    2.75    0.67
   1   2  12    2.28    0.78
  -1  -2 -12    3.47    0.72
   1  -2  12    2.31    0.44
   1  -2  12    4.14    0.87
   1  -2  12    3.10    0.82
   1  -2  12    3.05    0.94
   1   2  13    3.79    0.92
  -1   2 -13    2.81    0.89
   1   2  13    3.94    1.20
   1   2  13    4.56    0.61
   1   2  13    5.23    1.05
  -1   2 -13    2.72    0.52
   1  -2  13    3.61    0.82
   1  -2  13    4.08    0.56
   1  -2  13    4.34    0.97
   1  -2  13    4.75    0.70
  -1  -2 -13    2.47    1.06
  -1  -2 -13    2.66    0.58
   1  -2  13    4.14    1.05
   1  -2  14    1.90    0.70
  -1  -3  14    2.44    0.80
  -1   3  13    7.58    1.02
   1   3 -13    6.08    0.69
  -1   3  13    6.43    0.68
  -1   3  13    5.88    1.14
  -1  -3  13    5.11    1.21
  -1  -3  13    4.22    0.66
  -1  -3  13    6.83    1.16
   1  -3 -13    6.71    0.83
  -1   3  12    2.02    0.65
   1   3 -12    2.46    0.48
  -1   3  12    1.76    0.74
   1   3 -12    2.06    0.71
  -1   3  12    2.99    0.71
  -1   3  12    2.16    0.61
  -1  -3  12    2.36    0.74
  -1  -3  12    2.74    0.41
  -1  -3  12    3.16    1.00
  -1  -3  12    2.10    0.68
  -1  -3  12    2.28    0.48
  -1   3  11    3.19    0.80
  -1   3  11    2.51    0.74
  -1   3  11    3.72    0.53
  -1   3  11    2.85    0.57
   1   3 -11    3.97    0.78
   1   3 -11    2.51    0.46
  -1  -3  11    3.60    0.52
   1  -3 -11    3.44    0.57
  -1  -3  11    2.00    0.67
   1  -3 -11    2.12    0.85
   1  -3 -11    3.81    0.72
  -1  -3  11    3.31    0.75
  -1  -3  11    4.14    0.60
  -1  -3  11    3.95    0.52
  -1   3  10    3.16    0.47
   1   3 -10    3.48    0.52
   1   3 -10    3.65    0.48
  -1   3  10    3.00    0.70
  -1   3  10    3.04    0.75
  -1   3  10    3.04    0.68
  -1   3  10    3.04    0.57
   1   3 -10    3.43    0.68
  -1  -3  10    2.79    0.44
   1  -3 -10    3.06    0.49
   1  -3 -10    3.42    0.53
  -1  -3  10    4.17    0.80
  -1  -3  10    2.61    0.48
   1  -3 -10    3.03    0.83
  -1  -3  10    3.30    0.75
   1  -3 -10    2.42    0.48
  -1  -3  10    2.80    0.80
  -1  -3  10    3.21    0.51
  -1   3   9   13.88    0.83
   1   3  -9   14.39    0.84
  -1   3   9   13.41    0.96
  -1   3   9   13.42    1.25
   1   3  -9   13.14    0.89
  -1   3   9   13.21    1.07
   1   3  -9   12.75    1.08
   1  -3  -9   15.03    0.93
   1  -3  -9   14.22    0.91
  -1  -3   9   14.21    0.87
   1  -3  -9   13.06    1.01
   1  -3  -9   13.76    1.46
  -1  -3   9   14.48    1.14
   1  -3  -9   15.84    0.98
  -1  -3   9   14.87    0.94
  -1  -3   9   13.82    1.21
   1  -3  -9   14.75    0.92
   1   3  -8    6.83    0.65
   1   3  -8    7.72    0.67
  -1   3   8    7.01    0.87
   1   3  -8    7.66    0.77
  -1   3   8    5.20    0.52
  -1   3   8    6.39    0.73
  -1   3   8    6.91    0.91
  -1  -3   8    6.62    0.58
   1  -3  -8    7.32    0.71
  -1  -3   8    7.31    0.87
   1  -3  -8    6.83    1.02
  -1  -3   8    5.91    0.72
   1  -3  -8    6.40    0.62
   1  -3  -8    7.12    0.68
   1  -3  -8    6.41    0.62
  -1  -3   8    6.82    0.61
  -1   3   7    1.42    0.43
   1   3  -7    0.94    0.29
   1   3  -7    1.34    0.29
  -1   3   7    1.23    0.44
  -1   3   7    1.13    0.31
  -1   3   7    0.86    0.40
   1   3  -7    1.10    0.38
  -1   3   7    1.02    0.28
  -1  -3   7    0.72    0.26
  -1  -3   7    0.85    0.26
   1  -3  -7    0.91    0.29
   1  -3  -7    0.88    0.49
   1  -3  -7    1.27    0.36
   1  -3  -7    0.93    0.29
  -1  -3   7    0.97    0.31
   1  -3  -7    1.06    0.32
   1  -3  -7    0.81    0.35
  -1  -3   7    1.26    0.42
  -1  -3   7    0.89    0.41
   1   3  -6   26.98    1.30
  -1   3   6   29.01    1.26
   1   3  -6   28.50    1.42
   1   3  -6   28.90    1.19
  -1   3   6   27.41    1.42
  -1   3   6   27.67    1.56
  -1   3   6   27.75    1.00
  -1   3   6   29.00    1.23
  -1   3   6   28.87    1.60
   1   3  -6   27.08    1.21
   1  -3  -6   29.90    1.76
  -1  -3   6   26.25    1.21
   1  -3  -6   28.62    1.27
   1  -3  -6   27.87    1.37
   1  -3  -6   30.30    1.30
   1  -3  -6   28.84    1.33
  -1  -3   6   27.01    1.19
  -1  -3   6   28.73    1.34
   1  -3  -6   27.43    1.38
  -1  -3   6   28.30    1.50
   1   3  -5  237.88    8.06
  -1   3   5  241.91    8.03
   1   3  -5  246.27    7.91
   1   3  -5  259.22    8.03
  -1   3   5  212.98    8.46
   1  -3  -5  246.66    7.91
  -1  -3   5  246.19    7.86
   1  -3  -5  227.99    7.90
   1  -3  -5  229.46    8.41
  -1  -3   5  225.57    8.18
  -1  -3   5  251.41    7.80
   1  -3  -5  238.34    7.71
  -1  -3   5  249.82    8.23
   1  -3  -5  257.70    8.08
  -1  -3   5  252.90    8.11
   1   3  -4   87.18    3.07
   1   3  -4   89.18    3.20
   1   3  -4   92.20    3.29
  -1   3   4   89.29    3.11
  -1   3   4   89.64    3.04
  -1   3   4   94.12    3.41
   1   3  -4   94.45    3.27
   1   3  -4   89.24    2.93
  -1   3   4   91.15    3.13
  -1   3   4   91.98    3.26
   1  -3  -4   91.68    3.05
   1  -3  -4   90.76    3.28
  -1  -3   4   86.84    3.32
   1  -3  -4   89.66    3.15
   1  -3  -4   90.15    3.52
   1  -3  -4   91.66    3.14
   1  -3  -4   87.89    3.13
  -1  -3   4   89.65    3.25
  -1  -3   4   87.78    3.02
  -1  -3   4   94.07    3.16
   1   3  -3   39.61    1.66
  -1   3   3   41.82    1.73
   1   3  -3   40.90    1.53
  -1   3   3   41.98    1.54
   1   3  -3   40.92    1.51
  -1   3   3   40.83    1.56
  -1   3   3   41.58    1.66
   1   3  -3   41.83    1.69
  -1   3   3   41.36    1.54
   1  -3  -3   41.13    1.57
  -1  -3   3   40.29    1.72
  -1  -3   3   41.89    1.70
   1  -3  -3   42.57    1.77
  -1  -3   3   40.15    1.54
   1  -3  -3   41.86    1.69
  -1  -3   3   41.62    1.72
  -1  -3   3   40.01    1.44
  -1  -3   3   42.70    1.56
   1  -3  -3   41.19    1.83
   1  -3  -3   44.84    1.60
   1  -3  -3   39.61    1.54
   1  -3  -3   41.98    1.54
   1   3  -2    0.18    0.13
   1   3  -2    0.25    0.19
  -1   3   2    0.01    0.15
  -1   3   2    0.01    0.12
  -1   3   2    0.05    0.16
  -1   3   2    0.16    0.20
  -1   3   2    0.22    0.17
   1   3  -2   -0.06    0.15
   1   3  -2    0.09    0.09
   1  -3  -2    0.32    0.23
  -1  -3   2    0.20    0.08
   1  -3  -2   -0.06    0.14
   1  -3  -2    0.15    0.16
   1  -3  -2    0.07    0.13
  -1  -3   2    0.18    0.18
  -1  -3   2    0.02    0.12
   1  -3  -2    0.07    0.13
  -1  -3   2   -0.23    0.19
   1  -3  -2    0.01    0.20
   1   3  -1   65.44    2.26
   1   3  -1   58.95    2.11
  -1   3   1   65.52    2.29
  -1   3   1   65.08    2.29
  -1   3   1   59.80    2.30
  -1   3   1   62.93    2.47
   1   3  -1   64.46    2.28
  -1   3   1   69.90    2.19
   1   3  -1   61.77    2.37
   1   3  -1   62.46    2.36
   1  -3  -1   61.89    2.45
   1  -3  -1   68.52    2.28
   1  -3  -1   71.20    2.37
  -1  -3   1   60.73    2.44
  -1  -3   1   61.86    2.35
  -1  -3   1   62.99    2.25
   1  -3  -1   65.73    2.34
  -1  -3   1   66.70    2.12
   1  -3  -1   64.49    2.27
  -1  -3   1   66.97    2.26
   1  -3  -1   73.28    2.21
  -1   3   0  105.43   52.37
   1   3   0  122.92   24.62
   1  -3   0   88.90   30.01
  -1   3  -1   45.56    1.86
  -1   3  -1   48.98    1.59
   1   3   1   47.25    1.93
   1   3   1   45.45    1.58
   1   3   1   45.04    1.73
   1   3   1   43.05    1.74
   1   3   1   47.30    1.69
   1   3   1   46.57    1.76
   1   3   1   48.13    1.74
  -1   3  -1   48.45    1.80
  -1   3  -1   45.97    1.68
  -1  -3  -1   47.49    1.71
   1  -3   1   44.26    1.72
   1  -3   1   46.50    1.57
  -1  -3  -1   45.01    1.77
   1  -3   1   47.89    1.90
   1  -3   1   45.38    1.69
   1  -3   1   44.85    1.77
   1  -3   1   46.24    1.79
  -1  -3  -1   42.01    1.76
  -1  -3  -1   46.65    1.89
  -1  -3  -1   45.58    1.69
   1  -3   1   46.19    1.68
  -1  -3  -1   45.44    1.73
   1   3   2   16.01    0.70
  -1   3  -2   15.34    0.74
   1   3   2   16.23    0.84
   1   3   2   16.33    0.77
   1   3   2   15.55    0.75
  -1   3  -2   15.14    0.83
  -1   3  -2   15.50    0.88
   1   3   2   16.78    1.00
   1   3   2   17.66    0.87
  -1   3  -2   15.40    0.67
   1  -3   2   16.42    0.87
   1  -3   2   15.44    0.75
   1  -3   2   15.07    0.64
  -1  -3  -2   17.12    0.92
  -1  -3  -2   15.06    0.84
  -1  -3  -2   15.68    0.75
  -1  -3  -2   16.70    0.79
   1  -3   2   15.95    0.76
   1  -3   2   16.54    0.92
   1  -3   2   15.38    0.94
  -1  -3  -2   16.22    0.77
   1   3   3   61.05    2.15
   1   3   3   62.56    2.27
  -1   3  -3   61.69    2.26
   1   3   3   54.84    2.43
  -1   3  -3   58.54    2.24
  -1   3  -3   56.81    2.28
   1   3   3   54.37    2.07
  -1   3  -3   55.26    2.03
  -1   3  -3   59.90    2.12
  -1   3  -3   60.18    2.08
   1  -3   3   60.93    2.27
   1  -3   3   56.24    2.13
  -1  -3  -3   60.41    2.17
  -1  -3  -3   59.49    2.18
  -1  -3  -3   57.58    2.09
   1  -3   3   66.45    2.35
   1  -3   3   54.15    2.02
  -1  -3  -3   66.22    2.49
   1  -3   3   56.61    2.35
  -1  -3  -3   60.03    2.30
   1   3   4  120.03    4.42
  -1   3  -4  115.24    3.79
  -1   3  -4  119.35    4.15
  -1   3  -4  114.43    3.80
   1   3   4  123.71    4.33
  -1   3  -4  117.14    4.18
  -1   3  -4  116.78    4.01
   1   3   4  114.81    4.40
  -1   3  -4  119.51    4.20
   1   3   4  118.44    4.04
   1   3   4  115.44    3.92
  -1  -3  -4  119.30    4.09
   1  -3   4  125.42    4.32
  -1  -3  -4  116.40    4.09
   1  -3   4  115.18    4.05
  -1  -3  -4  116.16    4.25
  -1  -3  -4  121.80    3.94
  -1  -3  -4  128.15    4.14
   1  -3   4  121.39    4.30
   1  -3   4  122.47    4.17
  -1  -3  -4  119.21    4.47
   1  -3   4  120.07    3.96
  -1   3  -5   50.95    2.05
   1   3   5   51.70    1.94
  -1   3  -5   52.92    1.92
   1   3   5   52.40    1.77
  -1   3  -5   51.44    2.14
   1   3   5   50.94    2.31
  -1   3  -5   50.57    2.02
   1   3   5   45.64    2.19
   1   3   5   49.50    2.11
  -1  -3  -5   48.27    2.40
  -1  -3  -5   51.85    2.15
   1  -3   5   49.71    2.77
  -1  -3  -5   52.02    1.99
  -1  -3  -5   49.58    1.76
   1  -3   5   48.55    2.18
   1  -3   5   52.85    1.89
  -1  -3  -5   48.16    2.02
  -1   3  -6   22.03    1.25
   1   3   6   20.14    1.34
   1   3   6   21.47    1.12
  -1   3  -6   21.87    1.03
   1   3   6   22.00    1.22
   1   3   6   19.59    1.01
  -1   3  -6   23.66    1.13
   1   3   6   21.68    1.38
  -1   3  -6   21.65    1.11
   1  -3   6   21.39    1.12
  -1  -3  -6   20.46    1.07
  -1  -3  -6   22.76    1.20
  -1  -3  -6   19.07    1.44
  -1  -3  -6   21.96    0.80
   1  -3   6   22.14    1.07
  -1  -3  -6   21.79    1.23
   1  -3   6   22.47    1.04
   1  -3   6   23.79    1.33
   1  -3   6   21.63    1.27
  -1   3  -7    2.67    0.42
   1   3   7    3.27    0.45
   1   3   7    1.94    0.53
  -1   3  -7    2.28    0.51
  -1   3  -7    3.05    0.46
  -1   3  -7    3.71    0.45
   1   3   7    3.58    0.62
   1   3   7    3.45    0.65
  -1  -3  -7    3.47    0.61
  -1  -3  -7    3.12    0.69
   1  -3   7    3.26    0.44
   1  -3   7    3.39    0.64
  -1  -3  -7    2.31    0.46
   1  -3   7    3.14    0.59
   1  -3   7    3.09    0.42
   1  -3   7    2.80    0.45
  -1   3  -8   33.98    1.76
   1   3   8   32.62    1.96
   1   3   8   31.36    1.83
   1   3   8   31.76    1.45
  -1   3  -8   32.00    1.50
  -1   3  -8   31.20    1.42
   1   3   8   32.60    1.71
   1   3   8   32.62    1.57
  -1   3  -8   31.92    1.42
  -1  -3  -8   29.23    1.51
  -1  -3  -8   30.48    2.11
  -1  -3  -8   30.96    1.64
   1  -3   8   31.04    1.81
   1  -3   8   30.97    1.45
  -1  -3  -8   30.43    1.58
   1  -3   8   30.74    1.74
   1  -3   8   32.95    1.49
  -1  -3  -8   30.87    1.64
   1   3   9   17.67    1.25
   1   3   9   15.35    1.29
  -1   3  -9   15.94    0.85
   1   3   9   15.04    1.07
   1   3   9   16.50    0.96
  -1   3  -9   16.16    1.00
  -1   3  -9   15.68    1.21
   1   3   9   14.11    1.35
  -1   3  -9   17.08    0.97
   1  -3   9   17.98    1.03
  -1  -3  -9   14.43    1.12
  -1  -3  -9   16.14    1.09
   1  -3   9   14.48    1.48
  -1  -3  -9   14.95    1.53
   1  -3   9   17.11    1.04
  -1  -3  -9   15.48    1.03
   1  -3   9   16.56    1.37
  -1  -3  -9   16.66    1.07
   1  -3   9   16.01    1.25
   1  -3   9   16.36    1.01
   1   3  10    0.33    0.30
   1   3  10    0.82    0.39
  -1   3 -10    0.70    0.32
   1   3  10    1.29    0.52
  -1   3 -10    0.35    0.29
   1   3  10    0.29    0.42
  -1   3 -10    0.73    0.43
   1   3  10    0.72    0.47
   1  -3  10    1.13    0.61
   1  -3  10    1.18    0.35
  -1  -3 -10    0.41    0.36
  -1  -3 -10    0.61    0.35
  -1  -3 -10    1.00    0.39
  -1  -3 -10    0.58    0.47
   1  -3  10    0.80    0.51
  -1  -3 -10    0.71    0.41
   1  -3  10    0.64    0.32
   1  -3  10    0.56    0.52
   1  -3  10    1.12    0.39
   1   3  11    5.56    0.94
  -1   3 -11    4.17    0.56
   1   3  11    2.92    0.78
   1   3  11    3.28    0.76
  -1   3 -11    4.08    0.79
   1   3  11    4.14    0.55
   1   3  11    3.78    0.77
  -1  -3 -11    3.21    0.65
   1  -3  11    4.94    0.62
   1  -3  11    4.73    0.66
  -1  -3 -11    5.56    0.71
   1  -3  11    2.65    0.86
  -1  -3 -11    3.50    1.01
   1   3  12    2.41    0.67
   1   3  12    1.73    0.74
   1   3  12    2.28    0.43
   1   3  12    2.78    0.63
  -1   3 -12    1.84    0.58
   1   3  12    0.73    0.55
   1  -3  12    1.74    0.52
   1  -3  12    2.40    0.71
   1  -3  12    3.29    0.86
   1  -3  12    2.98    0.88
  -1  -3 -12    1.55    0.48
  -1  -3 -12    1.73    0.57
   1  -3  12    2.50    0.55
   1   3  13   -0.15    0.55
   1   3  13    0.98    0.38
  -1   3 -13    0.32    0.40
   1   3  13    1.64    0.62
   1  -3  13   -0.25    0.58
   1  -3  13    1.06    0.48
   1  -3  13    0.88    0.33
   1  -3  13   -0.03    0.48
  -1   4  13    2.73    0.58
  -1   4  13    4.32    0.84
  -1   4  13    4.19    0.60
  -1   4  13    4.02    1.00
   1   4 -13    2.75    0.65
  -1  -4  13    6.59    1.18
  -1  -4  13    2.97    1.04
  -1  -4  13    3.43    0.53
   1   4 -12   -0.28    0.38
  -1   4  12    0.29    0.47
  -1   4  12   -0.62    0.24
  -1   4  12    0.05    0.27
  -1  -4  12   -0.19    0.56
   1  -4 -12    0.63    0.40
  -1  -4  12    0.58    0.55
  -1  -4  12    0.43    0.30
  -1  -4  12   -0.11    0.42
  -1  -4  12    0.42    0.30
  -1   4  11    5.32    0.95
  -1   4  11    4.53    0.90
  -1   4  11    6.86    0.74
   1   4 -11    6.42    0.65
  -1   4  11    6.31    0.64
   1   4 -11    6.34    0.95
  -1   4  11    6.44    0.84
  -1  -4  11    5.36    0.98
  -1  -4  11    6.88    0.68
  -1  -4  11    4.91    0.69
  -1  -4  11    4.50    1.05
   1  -4 -11    5.60    0.91
   1  -4 -11    7.05    0.73
  -1  -4  11    5.85    0.69
   1  -4 -11    4.61    1.07
  -1   4  10   33.35    1.57
  -1   4  10   30.26    1.66
   1   4 -10   31.62    1.52
   1   4 -10   34.58    1.95
  -1   4  10   32.36    2.15
   1   4 -10   38.18    2.14
  -1   4  10   35.87    1.96
  -1   4  10   32.96    2.13
   1  -4 -10   34.31    1.68
   1  -4 -10   35.12    2.06
  -1  -4  10   33.25    1.59
   1  -4 -10   32.93    2.49
  -1  -4  10   33.29    1.60
  -1  -4  10   35.92    2.02
   1  -4 -10   34.12    1.66
   1  -4 -10   35.68    1.71
  -1  -4  10   31.98    1.70
   1  -4 -10   37.43    2.41
  -1  -4  10   32.79    2.07
  -1   4   9   30.43    1.89
   1   4  -9   26.82    1.62
   1   4  -9   26.49    1.30
  -1   4   9   28.10    1.61
  -1   4   9   26.93    1.45
  -1   4   9   27.60    1.35
   1   4  -9   27.74    1.50
  -1   4   9   28.86    1.94
  -1  -4   9   29.02    1.53
   1  -4  -9   27.41    1.44
   1  -4  -9   27.84    1.50
  -1  -4   9   25.86    1.66
  -1  -4   9   27.67    1.39
   1  -4  -9   27.67    1.46
  -1  -4   9   29.19    1.84
   1  -4  -9   30.85    1.58
   1  -4  -9   26.33    1.51
   1  -4  -9   28.54    2.17
  -1   4   8    9.68    0.69
  -1   4   8    8.88    0.85
  -1   4   8    8.79    1.02
   1   4  -8    8.54    0.85
   1   4  -8    8.94    0.78
   1   4  -8    8.88    0.65
  -1   4   8    8.67    0.99
  -1   4   8    9.12    0.74
  -1  -4   8    8.24    0.69
  -1  -4   8    7.51    1.02
   1  -4  -8    8.99    0.73
  -1  -4   8    7.17    0.62
   1  -4  -8    8.11    0.81
   1  -4  -8    7.60    0.77
   1  -4  -8    7.31    1.09
  -1  -4   8    8.85    0.88
  -1  -4   8    9.01    0.80
   1  -4  -8    7.75    0.74
  -1   4   7   25.83    1.68
  -1   4   7   23.14    1.17
  -1   4   7   25.22    0.96
  -1   4   7   24.79    1.55
   1   4  -7   24.17    1.40
  -1   4   7   24.57    1.39
  -1   4   7   25.08    1.25
   1   4  -7   26.16    1.35
  -1  -4   7   24.03    1.12
   1  -4  -7   25.67    1.40
   1  -4  -7   24.34    1.74
   1  -4  -7   25.64    1.27
   1  -4  -7   24.77    1.30
   1  -4  -7   27.37    1.44
   1  -4  -7   24.49    1.25
  -1  -4   7   23.56    1.33
  -1  -4   7   25.15    1.22
  -1  -4   7   26.00    1.49
  -1  -4   7   22.29    1.48
  -1   4   6   88.87    3.22
  -1   4   6   96.19    3.65
  -1   4   6   91.54    3.40
   1   4  -6   92.18    3.39
   1   4  -6   85.01    3.13
  -1   4   6   85.79    3.01
  -1   4   6   88.51    3.73
  -1   4   6   84.35    3.17
  -1  -4   6   88.96    3.08
   1  -4  -6   85.22    3.43
   1  -4  -6   89.73    3.27
   1  -4  -6   88.28    3.25
   1  -4  -6   88.19    3.25
  -1  -4   6   89.57    3.56
  -1  -4   6   90.60    3.39
   1  -4  -6   93.42    3.90
   1  -4  -6   89.47    3.04
  -1  -4   6   89.05    3.16
  -1  -4   6   83.49    3.18
   1  -4  -6   87.74    3.41
  -1  -4   6   86.85    3.53
   1   4  -5    0.53    0.27
  -1   4   5    0.58    0.23
  -1   4   5    0.43    0.30
   1   4  -5    0.61    0.10
  -1   4   5    0.50    0.37
  -1   4   5    0.64    0.32
  -1   4   5    0.48    0.21
   1   4  -5    0.42    0.20
  -1   4   5    0.39    0.17
  -1  -4   5    0.74    0.25
   1  -4  -5    0.31    0.28
  -1  -4   5    1.00    0.33
   1  -4  -5    0.39    0.32
  -1  -4   5    0.47    0.18
   1  -4  -5    0.77    0.34
  -1  -4   5    0.57    0.33
  -1  -4   5    0.61    0.29
  -1  -4   5    1.16    0.27
   1  -4  -5    0.36    0.18
   1  -4  -5    0.76    0.26
   1  -4  -5    1.07    0.29
   1  -4  -5    0.49    0.24
   1   4  -4  159.70    5.25
  -1   4   4  160.66    5.32
   1   4  -4  163.28    5.55
  -1   4   4  159.55    5.58
   1   4  -4  160.64    5.33
  -1   4   4  153.55    5.35
   1  -4  -4  162.52    5.34
   1  -4  -4  155.07    5.55
  -1  -4   4  157.89    5.39
   1  -4  -4  156.02    5.38
  -1  -4   4  164.63    5.19
   1  -4  -4  162.61    5.36
  -1  -4   4  166.14    5.63
   1  -4  -4  160.63    5.80
  -1  -4   4  158.29    5.33
   1  -4  -4  156.37    5.38
  -1  -4   4  156.62    5.62
   1  -4  -4  165.96    5.69
  -1   4   3   10.47    0.73
   1   4  -3    9.67    0.51
   1   4  -3    9.87    0.62
  -1   4   3    9.49    0.72
   1   4  -3   10.33    0.74
   1   4  -3   10.73    0.61
  -1   4   3    9.77    0.56
  -1   4   3   10.01    0.62
  -1   4   3    9.32    0.61
  -1  -4   3   10.21    0.47
  -1  -4   3   10.16    0.71
   1  -4  -3    9.82    0.81
  -1  -4   3   11.12    0.76
   1  -4  -3   11.12    0.83
  -1  -4   3    9.77    0.59
   1  -4  -3   11.05    0.66
   1  -4  -3   11.53    0.65
  -1  -4   3    9.61    0.60
   1  -4  -3    9.65    0.62
   1  -4  -3   10.01    0.73
  -1   4   2    0.06    0.13
   1   4  -2   -0.06    0.17
  -1   4   2    0.20    0.18
  -1   4   2    0.07    0.23
  -1   4   2   -0.17    0.17
  -1   4   2    0.17    0.20
  -1   4   2    0.14    0.19
   1   4  -2    0.43    0.25
   1   4  -2    0.18    0.13
   1   4  -2    0.12    0.19
  -1  -4   2    0.34    0.11
  -1  -4   2   -0.04    0.15
  -1  -4   2   -0.11    0.28
   1  -4  -2    0.11    0.24
   1  -4  -2    0.29    0.21
   1  -4  -2    0.34    0.21
  -1  -4   2    0.04    0.23
   1  -4  -2    0.41    0.22
   1  -4  -2    0.12    0.20
  -1  -4   2    0.02    0.17
  -1   4   1   82.26    3.07
  -1   4   1   85.92    3.03
   1   4  -1   77.64    3.13
   1   4  -1   79.25    2.81
  -1   4   1   82.96    3.01
   1   4  -1   86.09    3.00
   1   4  -1   84.26    3.01
  -1   4   1   91.58    2.90
   1   4  -1   79.52    3.11
   1  -4  -1   90.58    3.12
   1  -4  -1   95.50    2.92
   1  -4  -1   86.41    3.01
  -1  -4   1   81.51    3.24
  -1  -4   1   89.60    2.82
  -1  -4   1   92.83    3.10
   1  -4  -1   77.04    3.43
   1  -4  -1   88.10    3.11
   1  -4  -1   89.96    3.03
  -1  -4   1   85.84    2.99
   1   4   0    0.06    0.20
   1   4   0    0.08    0.10
  -1   4   0    0.15    0.16
   1   4   0    0.07    0.18
   1   4   0    0.15    0.21
   1   4   0    0.40    0.28
  -1   4   0    0.18    0.28
   1   4   0    0.07    0.21
  -1   4   0    0.42    0.23
  -1   4   0    0.38    0.24
  -1   4   0    0.08    0.11
  -1  -4   0   -0.03    0.21
  -1  -4   0   -0.06    0.25
  -1  -4   0    0.26    0.21
   1  -4   0   -0.06    0.30
   1  -4   0    0.34    0.27
   1  -4   0    0.08    0.19
  -1  -4   0    0.10    0.20
   1  -4   0    0.18    0.20
  -1  -4   0    0.13    0.13
  -1  -4   0    0.16    0.19
   1  -4   0    0.03    0.12
  -1  -4   0    0.06    0.29
   1  -4   0    0.08    0.22
  -1   4  -1   21.80    1.17
   1   4   1   20.30    1.19
  -1   4  -1   19.55    0.95
   1   4   1   22.88    0.85
  -1   4  -1   19.49    1.06
   1   4   1   21.00    1.00
   1   4   1   18.80    1.00
  -1   4  -1   18.81    0.82
   1   4   1   20.86    0.97
  -1  -4  -1   20.26    1.03
  -1  -4  -1   22.16    1.07
   1  -4   1   21.79    1.01
   1  -4   1   20.46    0.96
   1  -4   1   20.79    0.82
  -1  -4  -1   20.79    0.98
  -1  -4  -1   20.68    0.97
   1  -4   2  248.48    8.45
  -1  -4  -2  252.48    8.47
   1  -4   2  250.51    8.31
   1   4   3    1.79    0.29
   1   4   3    2.10    0.39
  -1   4  -3    1.84    0.37
  -1   4  -3    1.73    0.29
   1   4   3    2.00    0.40
  -1   4  -3    2.43    0.30
   1   4   3    1.82    0.41
   1   4   3    1.55    0.29
  -1   4  -3    2.06    0.33
  -1   4  -3    1.75    0.43
   1  -4   3    1.85    0.22
  -1  -4  -3    1.84    0.40
   1  -4   3    1.42    0.34
   1  -4   3    2.19    0.43
  -1  -4  -3    1.96    0.32
  -1  -4  -3    2.55    0.55
  -1  -4  -3    1.39    0.36
   1  -4   3    2.10    0.32
  -1  -4  -3    1.88    0.29
   1  -4   3    2.60    0.54
   1  -4   3    2.06    0.35
  -1  -4  -3    2.18    0.35
  -1  -4  -3    2.01    0.35
  -1   4  -4    0.37    0.27
  -1   4  -4   -0.11    0.19
  -1   4  -4    0.23    0.22
  -1   4  -4    0.24    0.20
   1   4   4   -0.03    0.15
   1   4   4    0.19    0.16
   1   4   4   -0.06    0.27
  -1   4  -4    0.07    0.12
   1   4   4   -0.01    0.21
   1   4   4    0.08    0.22
   1   4   4    0.22    0.19
  -1  -4  -4    0.16    0.20
   1  -4   4   -0.05    0.19
  -1  -4  -4   -0.06    0.13
   1  -4   4    0.01    0.19
  -1  -4  -4    0.04    0.21
  -1  -4  -4   -0.01    0.23
  -1  -4  -4   -0.21    0.27
   1  -4   4   -0.14    0.19
   1  -4   4    0.12    0.14
  -1  -4  -4   -0.06    0.16
   1  -4   4   -0.26    0.28
  -1  -4  -4    0.22    0.23
   1   4   5   23.33    1.03
   1   4   5   25.37    1.31
   1   4   5   23.86    1.12
   1   4   5   22.77    1.11
  -1   4  -5   23.38    1.11
   1   4   5   23.54    1.49
  -1   4  -5   22.52    1.24
  -1   4  -5   23.41    1.28
  -1   4  -5   24.97    1.27
   1   4   5   26.88    1.42
  -1  -4  -5   23.31    1.17
   1  -4   5   25.22    1.29
  -1  -4  -5   23.64    1.34
   1  -4   5   23.66    1.03
   1  -4   5   26.61    1.43
   1  -4   5   24.14    1.39
  -1  -4  -5   23.23    1.53
  -1  -4  -5   23.00    1.03
   1  -4   5   23.78    1.16
  -1  -4  -5   24.54    1.22
   1   4   6   35.77    1.86
  -1   4  -6   35.10    1.51
   1   4   6   33.93    1.69
  -1   4  -6   33.91    1.62
  -1   4  -6   36.43    1.67
   1   4   6   37.39    2.01
   1   4   6   34.58    1.52
   1   4   6   35.09    1.35
  -1  -4  -6   34.92    1.58
   1  -4   6   36.42    1.84
  -1  -4  -6   34.83    1.34
  -1  -4  -6   32.91    1.75
   1  -4   6   35.62    1.67
  -1  -4  -6   34.70    1.62
   1  -4   6   33.83    1.43
   1  -4   6   36.03    1.86
  -1  -4  -6   32.45    1.73
   1  -4   6   34.00    1.56
   1   4   7   55.64    2.47
  -1   4  -7   56.01    2.30
  -1   4  -7   56.66    2.50
   1   4   7   53.08    2.63
   1   4   7   54.66    2.73
  -1   4  -7   56.16    2.20
  -1   4  -7   57.39    2.39
   1   4   7   58.29    2.25
  -1  -4  -7   58.03    2.53
  -1  -4  -7   55.74    2.33
  -1  -4  -7   55.24    2.92
   1  -4   7   55.77    2.59
  -1  -4  -7   55.76    2.41
   1  -4   7   57.62    2.42
  -1  -4  -7   56.02    2.31
   1  -4   7   56.04    2.16
  -1  -4  -7   55.38    2.48
   1  -4   7   53.45    2.24
   1  -4   7   55.89    2.61
   1   4   8    0.06    0.33
   1   4   8   -0.34    0.20
  -1   4  -8    0.00    0.29
   1   4   8    0.46    0.70
  -1   4  -8   -0.14    0.28
  -1   4  -8    0.28    0.25
  -1   4  -8   -0.46    0.20
   1   4   8    0.06    0.39
  -1  -4  -8   -0.01    0.28
  -1  -4  -8    0.02    0.31
  -1  -4  -8    0.23    0.45
  -1  -4  -8   -0.51    0.26
   1  -4   8   -0.10    0.24
   1  -4   8   -0.37    0.24
   1  -4   8   -0.57    0.19
  -1  -4  -8   -0.27    0.30
   1  -4   8    0.52    0.45
  -1  -4  -8   -0.13    0.24
  -1   4  -9    9.43    0.74
   1   4   9    9.30    0.95
   1   4   9   10.13    1.13
  -1   4  -9    7.23    0.77
   1   4   9   10.01    0.75
   1   4   9    8.88    1.10
  -1   4  -9    8.78    0.93
  -1  -4  -9    8.22    1.24
  -1  -4  -9    7.67    1.09
  -1  -4  -9    9.17    0.83
  -1  -4  -9    7.81    0.85
   1  -4   9   10.64    0.86
  -1  -4  -9    7.83    0.80
  -1  -4  -9    7.34    0.79
   1  -4   9    9.06    1.06
   1  -4   9    9.26    0.73
   1  -4   9    8.42    1.00
   1   4  10   15.09    1.20
   1   4  10   13.66    0.95
  -1   4 -10   13.29    1.02
  -1   4 -10   11.68    1.13
   1   4  10   14.20    1.39
   1   4  10   12.66    1.32
  -1   4 -10   12.73    0.90
   1  -4  10   12.68    1.49
  -1  -4 -10   15.38    1.65
   1  -4  10   13.47    1.31
  -1  -4 -10   13.19    1.00
   1  -4  10   13.72    1.00
   1  -4  10   13.29    1.02
   1  -4  10   14.46    0.96
  -1  -4 -10   14.05    1.14
  -1  -4 -10   14.98    1.07
   1  -4  10   15.56    1.34
  -1  -4 -10   13.65    1.02
  -1  -4 -10   14.09    1.09
   1   4  11    7.72    1.09
  -1   4 -11    6.83    0.98
  -1   4 -11    7.04    0.70
   1   4  11    6.95    1.16
   1   4  11    7.19    0.91
   1   4  11    7.81    0.74
   1  -4  11    6.79    1.33
   1  -4  11    7.84    0.75
  -1  -4 -11    5.52    0.84
   1  -4  11    7.39    1.20
  -1  -4 -11    9.29    0.90
   1  -4  11    8.32    0.83
  -1  -4 -11    6.59    1.26
   1  -4  11   10.26    1.20
   1   4  12    0.17    0.40
   1   4  12   -0.25    0.28
  -1   4 -12   -0.19    0.32
   1  -4  12    0.38    0.46
   1  -4  12    0.40    0.29
   1  -4  12    0.60    0.48
  -1  -4 -12    0.70    0.44
   1  -4  12    0.00    0.32
   1   4  13    3.10    0.61
   1   4  13    2.21    0.53
   1   4  13    2.39    0.83
   1   4  13    4.40    0.85
   1  -4  13    4.00    0.56
   1  -4  13    3.18    1.07
   1  -4  13    2.68    0.82
  -1   5  13   -0.58    0.29
  -1   5  12    3.81    0.86
  -1   5  12    2.16    0.53
  -1   5  12    2.93    0.55
  -1   5  12    2.33    0.81
  -1   5  12    1.00    0.77
   1   5 -12    1.96    0.50
  -1  -5  12    2.57    0.52
  -1  -5  12    3.76    1.07
  -1  -5  12    3.96    0.90
  -1  -5  12    2.60    0.98
  -1   5  11    0.88    0.60
  -1   5  11    0.03    0.61
  -1   5  11    1.06    0.41
  -1   5  11    0.65    0.35
   1  -5 -11    0.91    0.39
  -1  -5  11    0.86    0.39
  -1  -5  11    0.67    0.58
  -1  -5  11    0.28    0.32
   1  -5 -11    0.33    0.68
  -1  -5  11    0.66    0.55
  -1  -5  11    0.71    0.36
  -1   5  10    2.30    0.74
   1   5 -10    2.71    0.62
  -1   5  10    2.55    0.52
  -1   5  10    3.10    0.53
   1   5 -10    3.30    0.50
  -1   5  10    3.16    0.75
  -1   5  10    3.79    0.73
   1  -5 -10    3.63    0.60
   1  -5 -10    2.63    0.89
  -1  -5  10    3.67    0.86
  -1  -5  10    3.51    0.49
  -1  -5  10    2.94    0.56
  -1  -5  10    2.76    0.51
  -1  -5  10    3.90    1.00
  -1   5   9   15.85    1.01
  -1   5   9   13.39    0.93
   1   5  -9   13.54    0.89
   1   5  -9   13.48    1.07
  -1   5   9   12.18    1.34
  -1   5   9   17.31    1.40
  -1   5   9   13.91    1.11
   1  -5  -9   13.47    1.04
  -1  -5   9   12.24    0.93
  -1  -5   9   14.96    1.12
   1  -5  -9   13.98    1.59
  -1  -5   9   17.41    1.38
   1  -5  -9   15.98    1.10
   1  -5  -9   12.51    0.96
  -1  -5   9   13.01    1.22
   1  -5  -9   12.56    1.05
  -1  -5   9   12.80    0.86
   1  -5  -9   13.09    0.97
  -1   5   8   13.80    0.92
  -1   5   8   12.34    0.89
  -1   5   8   14.03    1.39
   1   5  -8   13.47    1.03
  -1   5   8   13.34    1.08
  -1   5   8   13.60    1.23
   1   5  -8   14.16    0.88
   1  -5  -8   12.75    0.95
   1  -5  -8   14.75    0.99
  -1  -5   8   14.12    0.88
   1  -5  -8   13.46    0.97
   1  -5  -8   13.70    1.40
   1  -5  -8   13.45    1.09
   1  -5  -8   13.98    1.09
  -1  -5   8   14.43    1.20
  -1  -5   8   13.61    0.80
  -1  -5   8   14.96    1.12
  -1  -5   8   15.37    0.96
  -1  -5   8   15.53    1.30
  -1   5   7   22.78    1.37
  -1   5   7   21.58    1.16
   1   5  -7   22.88    1.35
  -1   5   7   20.30    0.99
   1   5  -7   21.01    1.11
  -1   5   7   20.29    1.62
  -1   5   7   23.74    1.20
  -1   5   7   21.17    1.43
  -1  -5   7   22.87    1.51
   1  -5  -7   22.01    1.75
   1  -5  -7   22.60    1.40
   1  -5  -7   21.96    1.38
  -1  -5   7   21.99    1.03
   1  -5  -7   22.64    1.26
  -1  -5   7   22.19    1.13
  -1  -5   7   21.44    1.45
   1  -5  -7   23.79    1.42
   1  -5  -7   21.74    1.22
  -1  -5   7   22.01    1.34
  -1  -5   7   23.83    1.23
   1   5  -6   85.14    3.07
  -1   5   6   87.06    3.47
  -1   5   6   81.78    3.11
  -1   5   6   80.82    3.69
  -1   5   6   82.24    2.97
  -1   5   6   83.97    3.30
  -1   5   6   80.65    3.06
  -1  -5   6   83.79    2.92
   1  -5  -6   79.86    3.15
   1  -5  -6   81.83    3.38
  -1  -5   6   84.62    3.35
  -1  -5   6   85.14    3.48
  -1  -5   6   82.80    3.07
  -1  -5   6   83.50    3.48
   1  -5  -6   87.16    3.82
  -1  -5   6   83.53    3.13
   1  -5  -6   88.88    3.18
   1  -5  -6   84.74    3.45
  -1   5   5   22.25    1.27
  -1   5   5   20.95    1.31
  -1   5   5   23.68    1.17
  -1   5   5   24.87    1.13
  -1   5   5   22.36    1.11
   1   5  -5   25.30    1.36
   1   5  -5   24.69    1.29
  -1   5   5   24.25    1.60
   1  -5  -5   23.95    1.20
  -1  -5   5   23.90    1.17
  -1  -5   5   22.00    1.37
  -1  -5   5   22.64    1.13
   1  -5  -5   21.96    1.58
   1  -5  -5   23.17    1.40
  -1  -5   5   21.97    1.32
   1  -5  -5   23.21    1.35
   1  -5  -5   24.15    1.20
   1  -5  -5   22.05    1.11
  -1  -5   5   24.02    0.97
   1  -5  -5   21.46    1.12
  -1  -5   5   24.96    1.46
  -1   5   4   25.95    1.16
  -1   5   4   26.33    1.24
   1   5  -4   25.81    1.22
  -1   5   4   28.78    1.46
  -1   5   4   24.79    1.60
  -1   5   4   27.98    1.39
  -1   5   4   26.89    1.26
   1   5  -4   25.41    1.19
   1   5  -4   25.45    1.39
  -1  -5   4   26.52    1.03
   1  -5  -4   27.87    1.29
   1  -5  -4   27.34    1.22
   1  -5  -4   26.95    1.53
  -1  -5   4   26.61    1.42
  -1  -5   4   26.98    1.23
   1  -5  -4   26.21    1.27
   1  -5  -4   25.31    1.39
  -1  -5   4   26.00    1.49
   1  -5  -4   26.05    1.56
   1  -5  -4   26.05    1.25
  -1  -5   4   26.93    1.25
  -1  -5   4   25.93    1.43
  -1   5   3   13.63    1.07
   1   5  -3   11.65    0.60
  -1   5   3   11.06    0.82
   1   5  -3   11.87    0.85
  -1   5   3   11.29    0.81
  -1   5   3   12.31    0.74
  -1   5   3   11.88    0.74
   1   5  -3   11.75    0.77
  -1   5   3   12.45    0.79
   1   5  -3   10.32    0.69
  -1   5   3   12.98    0.81
   1  -5  -3   12.54    0.76
   1  -5  -3   11.90    0.85
  -1  -5   3   11.43    0.94
  -1  -5   3   11.69    0.86
  -1  -5   3   12.38    0.74
   1  -5  -3   11.89    0.75
   1  -5  -3   11.60    0.93
  -1  -5   3   11.84    0.72
  -1  -5   3   13.27    0.90
   1  -5  -3   11.01    0.91
  -1  -5   3   11.79    0.55
   1  -5  -3   12.74    0.81
  -1   5   2   -0.10    0.13
  -1   5   2    0.03    0.16
  -1   5   2    0.12    0.22
  -1   5   2    0.19    0.29
  -1   5   2    0.08    0.21
   1   5  -2    0.08    0.20
  -1   5   2    0.09    0.19
   1   5  -2    0.29    0.19
   1   5  -2   -0.02    0.21
   1   5  -2    0.07    0.12
  -1  -5   2    0.02    0.10
   1  -5  -2    0.34    0.23
  -1  -5   2    0.27    0.25
  -1  -5   2    0.18    0.26
   1  -5  -2    0.17    0.27
   1  -5  -2    0.29    0.25
  -1  -5   2    0.11    0.28
  -1  -5   2    0.31    0.21
  -1  -5   2    0.11    0.18
   1  -5  -2   -0.04    0.19
  -1  -5   2    0.21    0.19
   1  -5  -2   -0.21    0.23
   1  -5  -2   -0.21    0.11
  -1   5   1    9.33    0.72
  -1   5   1   10.11    0.54
   1   5  -1   10.50    0.81
   1   5  -1    8.19    0.72
  -1   5   1   11.51    0.73
   1   5  -1   10.55    0.68
   1   5  -1    9.34    0.79
   1   5  -1    9.22    0.50
   1  -5  -1   11.22    0.76
  -1  -5   1   10.93    0.51
   1  -5  -1   10.08    0.66
  -1  -5   1    9.95    0.65
   1  -5  -1   11.88    0.61
  -1  -5   1    9.79    0.65
  -1  -5   1   10.69    0.79
   1  -5  -1   10.02    0.86
   1  -5  -1   10.48    0.80
  -1  -5   1    9.73    0.88
  -1  -5   1   12.08    0.79
   1  -5  -1   10.51    0.76
  -1   5   0    0.18    0.14
   1   5   0    0.37    0.23
  -1   5   0    0.05    0.24
  -1   5   0    0.21    0.19
  -1   5   0    0.22    0.23
  -1   5   0    0.00    0.16
   1   5   0    0.25    0.20
   1   5   0   -0.13    0.21
   1   5   0    0.02    0.26
   1   5   0    0.21    0.12
  -1  -5   0    0.38    0.23
  -1  -5   0   -0.01    0.19
   1  -5   0    0.23    0.30
  -1  -5   0    0.03    0.23
   1  -5   0   -0.06    0.25
  -1  -5   0    0.11    0.19
   1  -5   0    0.08    0.14
  -1  -5   0   -0.05    0.29
   1  -5   0    0.10    0.18
   1  -5   0   -0.01    0.22
  -1  -5   0    0.03    0.12
   1  -5   0    0.15    0.18
  -1   5  -1   18.54    1.19
   1   5   1   18.57    1.01
  -1   5  -1   18.83    1.13
  -1   5  -1   17.28    1.06
  -1   5  -1   19.40    0.99
   1   5   1   18.00    1.04
   1   5   1   18.63    1.23
  -1   5  -1   17.95    0.82
   1   5   1   19.72    0.82
   1  -5   1   21.72    1.07
   1  -5   1   20.39    1.00
   1  -5   1   20.43    1.13
   1  -5   1   19.61    0.98
  -1  -5  -1   19.08    0.99
  -1  -5  -1   20.17    1.08
  -1  -5  -1   18.05    1.20
   1  -5   1   20.27    0.82
  -1  -5  -1   21.66    1.13
   1  -5   1   18.53    1.22
  -1   5  -2    5.12    0.61
  -1   5  -2    6.05    0.40
   1   5   2    5.49    0.50
   1   5   2    4.96    0.50
   1   5   2    5.08    0.69
  -1   5  -2    5.23    0.48
   1   5   2    5.45    0.54
   1   5   2    4.65    0.54
   1   5   2    5.94    0.47
  -1   5  -2    5.20    0.56
   1   5   2    4.96    0.54
  -1   5  -2    6.60    0.62
   1  -5   2    6.01    0.37
   1  -5   2    6.46    0.52
   1  -5   2    5.41    0.55
   1  -5   2    5.69    0.68
  -1  -5  -2    5.88    0.55
  -1  -5  -2    5.01    0.50
   1  -5   2    5.36    0.50
  -1  -5  -2    5.01    0.62
  -1  -5  -2    5.17    0.65
   1  -5   2    5.48    0.59
  -1  -5  -2    5.77    0.59
   1   5   3    0.33    0.20
   1   5   3    0.26    0.21
   1   5   3    0.28    0.33
  -1   5  -3    0.04    0.20
  -1   5  -3    0.37    0.17
  -1   5  -3    0.21    0.24
  -1   5  -3    0.29    0.21
  -1   5  -3    0.27    0.28
   1   5   3    0.27    0.18
   1   5   3    0.45    0.29
   1   5   3    0.03    0.20
   1  -5   3    0.23    0.22
  -1  -5  -3   -0.01    0.20
   1  -5   3    0.39    0.33
   1  -5   3    0.37    0.27
   1  -5   3    0.35    0.27
   1  -5   3   -0.07    0.19
  -1  -5  -3    0.25    0.28
   1  -5   3    0.48    0.16
  -1  -5  -3    0.03    0.30
  -1  -5  -3   -0.14    0.21
  -1  -5  -3    0.13    0.30
   1   5   4   18.72    1.35
   1   5   4   20.84    0.98
  -1   5  -4   19.57    0.98
  -1   5  -4   20.46    1.04
   1   5   4   17.39    0.99
   1   5   4   20.37    1.17
  -1   5  -4   19.37    0.97
   1   5   4   20.86    1.06
  -1   5  -4   21.30    1.25
  -1   5  -4   19.09    1.18
   1  -5   4   20.75    1.08
  -1  -5  -4   20.45    1.24
   1  -5   4   19.15    1.03
  -1  -5  -4   20.96    1.14
  -1  -5  -4   22.05    1.10
  -1  -5  -4   19.36    1.07
  -1  -5  -4   21.23    1.42
   1  -5   4   20.81    1.36
   1  -5   4   20.70    0.88
   1  -5   4   23.57    1.28
   1  -5   4   21.70    1.27
  -1  -5  -4   20.10    1.30
  -1  -5  -4   20.44    1.06
  -1   5  -5   35.71    1.73
  -1   5  -5   33.96    1.69
  -1   5  -5   32.63    1.50
   1   5   5   35.70    1.49
   1   5   5   32.48    1.52
   1   5   5   33.64    1.46
   1   5   5   33.46    1.74
   1   5   5   34.01    1.96
  -1   5  -5   35.00    1.32
   1   5   5   34.88    1.69
   1  -5   5   35.26    1.54
   1  -5   5   34.89    1.58
  -1  -5  -5   33.63    1.81
  -1  -5  -5   35.52    1.60
  -1  -5  -5   35.72    1.49
  -1  -5  -5   35.65    1.80
   1  -5   5   34.22    1.85
   1  -5   5   34.14    1.35
  -1  -5  -5   31.87    1.95
  -1  -5  -5   34.48    1.59
  -1  -5  -5   33.33    1.57
   1  -5   5   31.73    1.67
   1  -5   5   33.42    1.77
   1   5   6   32.18    1.48
   1   5   6   30.95    1.65
   1   5   6   32.19    1.47
  -1   5  -6   31.93    1.46
  -1   5  -6   30.56    1.82
   1   5   6   30.29    1.94
   1   5   6   32.07    1.36
   1   5   6   32.43    1.75
  -1   5  -6   29.79    1.60
   1  -5   6   31.76    1.49
   1  -5   6   32.43    1.52
  -1  -5  -6   30.12    1.53
   1  -5   6   33.94    1.36
  -1  -5  -6   31.03    2.01
  -1  -5  -6   33.03    1.56
   1  -5   6   31.88    1.80
   1  -5   6   31.64    1.67
  -1  -5  -6   33.56    1.80
   1  -5   6   31.88    1.81
  -1  -5  -6   30.97    1.74
  -1  -5  -6   31.55    1.56
   1   5   7   96.03    4.07
  -1   5  -7   85.26    3.58
   1   5   7   88.24    3.35
   1   5   7   91.81    3.12
   1   5   7   89.31    3.41
  -1   5  -7   96.17    3.59
   1   5   7   86.86    3.59
  -1   5  -7   90.36    3.48
  -1   5  -7   90.33    3.32
   1  -5   7   83.82    3.54
  -1  -5  -7   86.44    3.11
  -1  -5  -7   89.42    3.44
  -1  -5  -7   92.62    3.46
   1  -5   7   95.74    3.44
   1  -5   7   93.23    3.82
  -1  -5  -7   90.94    3.71
  -1  -5  -7   81.10    4.07
   1  -5   7   93.52    3.35
  -1  -5  -7   78.53    3.42
   1  -5   7   91.28    3.21
   1   5   8   66.97    3.06
   1   5   8   61.84    2.54
  -1   5  -8   60.75    2.71
   1   5   8   61.87    3.16
  -1   5  -8   64.88    2.87
  -1   5  -8   63.29    2.50
   1   5   8   60.80    3.00
   1   5   8   65.84    2.60
  -1  -5  -8   62.46    2.83
   1  -5   8   60.50    2.99
   1  -5   8   63.60    3.02
  -1  -5  -8   63.26    2.72
  -1  -5  -8   64.78    3.44
  -1  -5  -8   62.17    2.67
  -1  -5  -8   61.83    2.92
   1  -5   8   62.24    2.53
   1  -5   8   61.42    2.75
   1  -5   8   63.32    2.60
  -1  -5  -8   66.47    2.68
  -1   5  -9    2.72    0.58
   1   5   9    2.25    0.47
  -1   5  -9    1.68    0.52
   1   5   9    1.42    0.62
   1   5   9    2.88    0.71
   1   5   9    2.35    0.66
  -1   5  -9    1.55    0.40
   1   5   9    2.28    0.50
   1  -5   9    2.98    0.73
   1  -5   9    2.14    0.55
   1  -5   9    1.71    0.40
  -1  -5  -9    2.20    0.74
  -1  -5  -9    2.50    0.55
   1  -5   9    2.01    0.43
  -1  -5  -9    0.87    0.66
  -1  -5  -9    1.97    0.59
  -1  -5  -9    2.37    0.52
  -1  -5  -9    2.88    0.66
  -1   5 -10   12.84    1.19
   1   5  10   11.79    1.35
   1   5  10   12.50    0.92
   1   5  10   12.54    1.30
  -1   5 -10   11.64    0.99
   1   5  10   12.55    0.99
   1   5  10   14.28    1.20
  -1   5 -10   11.75    0.86
  -1  -5 -10   11.37    1.20
  -1  -5 -10   13.36    1.13
   1  -5  10   12.19    1.26
  -1  -5 -10   10.14    1.48
   1  -5  10   12.13    0.95
   1  -5  10   13.36    1.29
   1  -5  10   12.99    0.91
  -1  -5 -10   13.03    1.32
   1  -5  10   12.68    1.09
   1   5  11    4.83    0.95
   1   5  11    4.87    0.67
  -1   5 -11    3.86    0.60
  -1   5 -11    4.13    0.86
   1   5  11    6.50    0.84
   1   5  11    5.65    0.77
   1  -5  11    5.85    1.02
  -1  -5 -11    3.15    1.23
   1  -5  11    3.86    0.59
   1  -5  11    4.92    1.01
   1  -5  11    4.05    0.66
   1  -5  11    5.68    0.81
  -1  -5 -11    3.60    0.66
   1   5  12    1.49    0.64
   1   5  12    1.15    0.66
   1   5  12    0.98    0.49
   1   5  12    1.83    0.50
   1   5  12    0.79    0.56
   1  -5  12    2.74    0.86
   1  -5  12    1.62    0.76
   1  -5  12    0.83    0.40
   1  -5  12    0.68    0.75
   1   5  13    5.74    1.01
   1   5  13    5.82    0.76
   1  -5  13    6.75    0.73
  -1   6  12    3.13    0.89
  -1   6  12    4.18    0.90
  -1   6  12    2.80    0.57
  -1   6  12    3.25    0.66
  -1  -6  12    3.00    0.55
  -1  -6  12    3.82    1.01
  -1   6  11   -0.01    0.57
  -1   6  11    0.42    0.33
  -1   6  11    0.83    0.40
  -1   6  11    0.45    0.52
  -1   6  11    1.00    0.60
   1   6 -11   -0.18    0.35
  -1  -6  11    0.07    0.36
  -1  -6  11    0.83    0.30
  -1  -6  11    0.97    0.58
  -1   6  10    0.41    0.37
  -1   6  10   -0.30    0.53
  -1   6  10    0.77    0.45
  -1   6  10    1.04    0.38
  -1   6  10    0.08    0.44
   1   6 -10   -0.21    0.28
   1   6 -10    0.35    0.42
  -1  -6  10    0.63    0.45
   1  -6 -10    0.71    0.67
   1  -6 -10    1.51    0.47
  -1  -6  10   -0.24    0.44
  -1  -6  10    0.52    0.36
  -1  -6  10    1.07    0.57
  -1   6   9    3.00    0.71
   1   6  -9    2.83    0.64
  -1   6   9    3.27    0.87
  -1   6   9    3.97    0.72
   1   6  -9    2.97    0.49
  -1   6   9    3.25    0.73
  -1  -6   9    3.77    0.82
  -1  -6   9    2.05    0.37
   1  -6  -9    3.93    0.76
   1  -6  -9    3.99    1.16
  -1  -6   9    3.21    0.78
  -1  -6   9    4.23    0.63
  -1  -6   9    2.64    0.61
   1  -6  -9    3.51    0.57
   1  -6  -9    2.81    0.61
  -1   6   8    1.42    0.41
   1   6  -8    1.63    0.53
  -1   6   8    0.94    0.35
  -1   6   8    0.69    0.58
  -1   6   8    1.16    0.49
  -1   6   8    1.74    0.56
   1   6  -8    1.45    0.38
   1  -6  -8    0.57    0.38
  -1  -6   8    0.45    0.36
  -1  -6   8    1.15    0.28
   1  -6  -8    1.24    0.41
   1  -6  -8    1.22    0.52
   1  -6  -8    0.36    0.49
  -1  -6   8    1.23    0.34
   1  -6  -8    1.10    0.51
  -1  -6   8    1.55    0.58
  -1  -6   8    1.07    0.42
   1  -6  -8    1.20    0.40
  -1   6   7   22.29    1.75
  -1   6   7   20.00    1.33
  -1   6   7   20.68    1.15
  -1   6   7   18.81    1.39
   1   6  -7   21.57    1.17
  -1   6   7   20.99    1.07
   1   6  -7   21.86    1.40
  -1   6   7   20.27    1.17
   1  -6  -7   21.28    1.23
   1  -6  -7   19.45    1.19
   1  -6  -7   19.34    1.64
  -1  -6   7   21.25    1.23
  -1  -6   7   19.88    1.55
   1  -6  -7   20.06    1.22
  -1  -6   7   20.93    1.50
   1  -6  -7   22.86    1.47
  -1  -6   7   20.97    0.97
   1  -6  -7   22.40    1.20
   1  -6  -7   19.93    1.38
  -1  -6   7   20.53    1.14
  -1  -6   7   22.60    1.57
   1   6  -6    9.50    0.73
  -1   6   6    8.75    0.69
   1   6  -6   10.61    0.95
   1   6  -6   10.04    0.55
  -1   6   6    8.64    0.89
  -1   6   6    9.37    1.15
  -1   6   6    8.26    0.67
  -1   6   6   10.58    1.15
  -1   6   6    9.16    0.88
  -1  -6   6    8.67    0.75
   1  -6  -6   11.37    1.20
   1  -6  -6    8.85    0.73
  -1  -6   6   10.55    0.96
  -1  -6   6    8.81    0.55
  -1  -6   6   10.27    1.07
   1  -6  -6    9.05    0.78
  -1  -6   6    8.14    0.69
   1  -6  -6   10.47    0.97
   1  -6  -6    8.90    0.90
   1  -6  -6    9.54    0.75
   1  -6  -6   10.87    0.85
   1   6  -5    1.24    0.36
  -1   6   5    1.78    0.35
  -1   6   5    1.64    0.53
  -1   6   5    1.57    0.37
  -1   6   5    1.00    0.35
  -1   6   5    1.18    0.33
   1   6  -5    2.36    0.54
   1   6  -5    1.16    0.28
  -1   6   5    2.60    0.59
  -1  -6   5    1.41    0.48
   1  -6  -5    1.17    0.39
   1  -6  -5    1.86    0.57
  -1  -6   5    1.25    0.45
  -1  -6   5    1.45    0.34
   1  -6  -5    2.31    0.58
  -1  -6   5    1.71    0.40
  -1  -6   5    1.54    0.25
   1  -6  -5    1.27    0.36
  -1  -6   5    1.66    0.57
   1  -6  -5    1.81    0.52
   1  -6  -5    1.14    0.35
   1   6  -4   -0.12    0.16
  -1   6   4   -0.20    0.35
  -1   6   4    0.13    0.20
   1   6  -4    0.08    0.18
  -1   6   4    0.39    0.29
   1   6  -4    0.19    0.18
   1   6  -4    0.26    0.29
  -1   6   4    0.05    0.29
  -1   6   4    0.20    0.21
  -1   6   4    0.26    0.24
  -1  -6   4   -0.02    0.21
   1  -6  -4    0.56    0.31
   1  -6  -4    0.38    0.28
  -1  -6   4    0.15    0.14
   1  -6  -4    0.79    0.30
  -1  -6   4    0.08    0.32
   1  -6  -4    0.22    0.24
   1  -6  -4    0.21    0.38
  -1  -6   4    0.99    0.48
  -1  -6   4    0.74    0.29
   1  -6  -4   -0.33    0.25
  -1  -6   4    0.31    0.33
   1  -6  -4    0.20    0.36
  -1   6   3   30.42    1.42
  -1   6   3   29.21    1.22
   1   6  -3   28.21    1.44
  -1   6   3   28.58    1.41
   1   6  -3   29.37    1.15
   1   6  -3   26.87    1.33
  -1   6   3   29.22    1.44
  -1   6   3   29.60    1.79
  -1   6   3   23.91    1.41
   1   6  -3   28.23    1.55
  -1  -6   3   26.97    1.53
   1  -6  -3   30.03    1.69
   1  -6  -3   27.10    1.41
   1  -6  -3   25.25    1.55
  -1  -6   3   27.86    1.32
  -1  -6   3   26.25    1.48
   1  -6  -3   29.34    1.38
   1  -6  -3   27.69    1.37
  -1  -6   3   27.85    1.08
  -1  -6   3   27.82    1.34
  -1  -6   3   23.48    1.39
  -1  -6   3   28.74    1.68
   1   6  -2    0.04    0.16
  -1   6   2    0.36    0.18
  -1   6   2    0.39    0.29
   1   6  -2    0.21    0.27
  -1   6   2    0.61    0.36
  -1   6   2    0.27    0.25
  -1   6   2    0.35    0.28
  -1   6   2    0.38    0.27
   1  -6  -2    0.33    0.30
  -1  -6   2    0.41    0.24
  -1  -6   2    0.50    0.27
  -1  -6   2    0.23    0.15
  -1  -6   2    0.29    0.28
  -1  -6   2   -0.03    0.29
   1  -6  -2    0.24    0.21
   1  -6  -2    0.00    0.22
  -1  -6   2    0.71    0.35
  -1  -6   2   -0.35    0.23
   1  -6  -2    0.03    0.30
  -1  -6   2    0.25    0.39
   1  -6  -2   -0.38    0.27
   1   6  -1   21.56    1.37
   1   6  -1   22.26    1.21
  -1   6   1   25.29    1.27
   1   6  -1   22.12    0.96
  -1   6   1   23.23    1.05
  -1   6   1   22.67    1.29
   1   6  -1   22.05    1.32
   1   6  -1   24.66    1.23
  -1   6   1   23.23    1.49
  -1   6   1   23.01    1.22
  -1  -6   1   25.15    0.99
   1  -6  -1   25.42    1.34
   1  -6  -1   21.44    1.17
  -1  -6   1   22.64    1.46
  -1  -6   1   23.97    1.24
   1  -6  -1   24.27    1.32
  -1  -6   1   23.98    1.35
  -1  -6   1   26.70    1.35
   1  -6  -1   25.33    1.08
  -1  -6   1   25.61    1.21
   1  -6  -1   23.58    1.20
   1  -6  -1   22.88    1.47
  -1  -6   1   24.76    1.21
  -1   6   0    0.09    0.26
   1   6   0    0.17    0.13
   1   6   0   -0.09    0.20
  -1   6   0    0.03    0.15
   1   6   0   -0.10    0.20
  -1   6   0    0.11    0.22
   1   6   0    0.24    0.27
  -1   6   0   -0.25    0.20
   1   6   0    0.28    0.28
  -1   6   0    0.19    0.29
   1  -6   0    0.02    0.27
  -1  -6   0   -0.12    0.35
   1  -6   0    0.14    0.23
   1  -6   0   -0.03    0.32
  -1  -6   0    0.14    0.29
  -1  -6   0   -0.08    0.15
   1  -6   0    0.03    0.23
   1  -6   0   -0.28    0.13
   1  -6   0    0.17    0.23
  -1  -6   0    0.31    0.26
  -1  -6   0    0.42    0.25
  -1  -6   0    0.30    0.26
  -1  -6   0   -0.13    0.24
   1  -6   0    0.15    0.24
   1   6   1    8.28    0.50
   1   6   1    9.08    0.73
   1   6   1    8.17    0.73
  -1   6  -1    7.31    0.83
  -1   6  -1    8.52    0.79
   1   6   1    9.39    0.77
  -1   6  -1    8.68    0.68
   1   6   1    7.41    0.88
  -1   6  -1    7.51    0.50
   1   6   1    8.10    0.67
  -1  -6  -1    8.09    0.67
   1  -6   1    7.98    0.87
  -1  -6  -1    6.60    0.80
  -1  -6  -1    8.95    0.69
  -1  -6  -1    8.37    0.76
  -1  -6  -1   10.28    0.84
   1  -6   1    8.13    0.50
   1  -6   1    9.41    0.74
   1  -6   1    8.80    0.75
  -1  -6  -1    7.42    0.72
   1  -6   1    7.92    0.65
   1  -6   1   10.26    0.76
   1  -6   1    8.63    0.68
   1  -6   1    8.26    0.78
   1   6   2   14.19    0.92
   1   6   2   14.56    0.96
  -1   6  -2   14.54    0.76
   1   6   2   14.84    0.97
   1   6   2   15.93    1.25
   1   6   2   15.02    0.98
  -1   6  -2   15.36    1.05
   1  -6   2   16.53    1.10
  -1  -6  -2   15.55    0.99
   1  -6   2   16.40    0.93
   1  -6   2   14.37    1.16
   1  -6   2   16.73    0.96
  -1  -6  -2   17.40    0.98
  -1  -6  -2   14.34    0.92
   1  -6   2   15.74    1.04
   1  -6   2   15.32    0.72
  -1  -6  -2   15.14    1.17
  -1   6  -3   45.45    1.72
   1   6   3   46.43    1.97
  -1   6  -3   47.10    2.01
   1   6   3   42.56    1.71
   1   6   3   43.49    2.03
   1   6   3   39.03    1.97
  -1   6  -3   43.05    1.87
   1   6   3   46.09    1.92
  -1   6  -3   43.99    2.06
   1   6   3   48.82    2.42
   1  -6   3   45.01    2.08
  -1  -6  -3   45.05    2.27
   1  -6   3   43.74    1.91
   1  -6   3   42.86    2.09
   1  -6   3   47.16    2.30
  -1  -6  -3   43.34    1.92
   1  -6   3   41.86    2.02
  -1  -6  -3   42.94    1.94
   1  -6   3   44.62    1.64
  -1  -6  -3   41.20    2.19
  -1  -6  -3   45.92    1.94
   1  -6   3   46.17    1.89
  -1  -6  -3   46.64    2.14
  -1   6  -4   34.48    1.57
   1   6   4   36.83    1.62
   1   6   4   35.34    2.08
   1   6   4   32.14    1.42
   1   6   4   34.63    1.59
  -1   6  -4   35.68    1.80
   1   6   4   31.24    1.67
  -1   6  -4   34.83    1.57
  -1   6  -4   36.25    1.44
   1   6   4   32.38    1.70
  -1  -6  -4   34.94    1.61
   1  -6   4   35.68    1.82
  -1  -6  -4   33.09    1.60
   1  -6   4   34.48    1.56
  -1  -6  -4   31.18    1.88
   1  -6   4   35.73    1.62
   1  -6   4   36.33    1.82
  -1  -6  -4   33.10    1.56
  -1  -6  -4   33.25    1.81
   1  -6   4   31.51    1.90
   1  -6   4   33.88    1.33
  -1  -6  -4   32.82    1.91
  -1  -6  -4   33.49    1.61
   1   6   5    5.16    0.51
   1   6   5    4.24    0.80
   1   6   5    4.98    0.68
  -1   6  -5    5.27    0.48
  -1   6  -5    4.52    0.69
  -1   6  -5    4.93    0.59
   1   6   5    3.60    0.64
   1   6   5    4.61    0.53
   1   6   5    4.70    0.58
  -1  -6  -5    3.61    0.55
   1  -6   5    4.41    0.59
   1  -6   5    5.30    0.72
  -1  -6  -5    4.18    0.62
   1  -6   5    5.33    0.90
  -1  -6  -5    6.11    0.94
  -1  -6  -5    5.05    0.65
  -1  -6  -5    4.92    0.79
   1  -6   5    5.07    0.60
  -1  -6  -5    4.03    0.58
   1  -6   5    5.12    0.43
   1  -6   5    5.21    0.78
  -1  -6  -5    4.62    0.80
   1   6   6   43.73    1.82
  -1   6  -6   41.01    1.51
  -1   6  -6   40.17    1.85
   1   6   6   41.29    1.89
  -1   6  -6   42.74    2.10
   1   6   6   42.99    1.79
  -1   6  -6   41.40    1.51
   1   6   6   40.32    2.43
   1   6   6   47.49    2.23
  -1  -6  -6   43.07    1.96
  -1  -6  -6   41.01    2.23
   1  -6   6   40.24    2.25
  -1  -6  -6   43.79    1.99
   1  -6   6   41.46    1.86
  -1  -6  -6   40.56    1.78
   1  -6   6   41.77    2.12
   1  -6   6   44.37    2.57
  -1  -6  -6   41.22    1.93
   1  -6   6   42.24    1.65
  -1  -6  -6   41.59    2.47
  -1  -6  -6   40.26    2.15
  -1   6  -7   18.36    1.09
   1   6   7   20.41    1.68
   1   6   7   19.68    1.12
   1   6   7   21.02    1.04
   1   6   7   17.55    1.35
  -1   6  -7   18.48    1.32
   1   6   7   20.33    1.17
   1   6   7   17.65    1.28
  -1  -6  -7   18.26    1.66
   1  -6   7   20.26    1.13
   1  -6   7   20.05    1.21
  -1  -6  -7   20.02    1.21
  -1  -6  -7   19.78    1.41
   1  -6   7   20.38    0.99
  -1  -6  -7   18.52    1.25
   1  -6   7   20.05    1.50
   1  -6   7   20.47    1.58
  -1  -6  -7   18.40    1.01
  -1  -6  -7   19.71    1.23
  -1  -6  -7   18.79    1.41
  -1   6  -8   17.32    1.27
   1   6   8   17.68    1.41
   1   6   8   16.51    1.09
  -1   6  -8   19.32    1.12
   1   6   8   20.13    1.39
   1   6   8   17.23    1.09
   1   6   8   17.47    1.62
  -1  -6  -8   18.86    1.24
  -1  -6  -8   18.75    1.42
   1  -6   8   18.83    1.12
   1  -6   8   19.30    1.50
   1  -6   8   17.58    1.31
   1  -6   8   16.13    1.41
   1  -6   8   18.60    0.97
   1  -6   8   15.77    1.14
  -1  -6  -8   18.55    1.28
  -1  -6  -8   19.02    1.21
  -1  -6  -8   17.95    1.68
  -1   6  -9    5.03    0.67
  -1   6  -9    6.16    0.89
   1   6   9    7.21    1.20
   1   6   9    5.77    1.09
   1   6   9    5.55    0.70
   1   6   9    8.63    0.80
   1   6   9    7.76    1.01
  -1  -6  -9    6.64    0.83
   1  -6   9    5.72    0.97
   1  -6   9    6.23    0.87
  -1  -6  -9    6.44    1.01
   1  -6   9    5.83    0.79
   1  -6   9    6.04    1.06
  -1  -6  -9    5.37    0.76
  -1  -6  -9    4.88    1.10
   1  -6   9    5.44    0.58
  -1  -6  -9    6.45    0.84
  -1   6 -10    0.83    0.55
   1   6  10    0.73    0.38
   1   6  10    0.49    0.43
   1   6  10    0.07    0.49
   1   6  10    1.42    0.46
   1   6  10    0.93    0.51
  -1   6 -10    0.62    0.37
  -1  -6 -10    1.33    0.46
   1  -6  10    1.56    0.44
  -1  -6 -10    0.20    0.64
   1  -6  10    0.65    0.38
   1  -6  10    1.30    0.57
   1  -6  10    1.00    0.56
   1   6  11   -0.31    0.29
   1   6  11   -0.30    0.61
   1   6  11    0.80    0.59
   1   6  11   -0.17    0.31
   1   6  11    0.20    0.54
   1  -6  11    0.57    0.61
   1  -6  11   -0.11    0.44
   1  -6  11    0.14    0.33
   1  -6  11    0.97    0.64
   1   6  12    0.02    0.36
   1   6  12    0.24    0.50
   1  -6  12    1.36    0.63
   1  -6  12    0.50    0.40
  -1   7  11    0.17    0.36
  -1   7  11   -0.74    0.41
  -1   7  11   -0.18    0.33
  -1   7  11   -0.61    0.35
  -1  -7  11    0.25    0.53
  -1  -7  11    0.62    0.50
  -1  -7  11   -0.68    0.38
  -1   7  10    0.13    0.42
  -1   7  10   -0.04    0.44
   1   7 -10   -0.85    0.27
  -1  -7  10   -0.08    0.30
  -1  -7  10    0.26    0.47
  -1  -7  10   -0.38    0.32
  -1  -7  10   -0.31    0.37
  -1   7   9    2.70    0.73
  -1   7   9    2.07    0.82
   1   7  -9    3.41    0.79
  -1   7   9    3.20    0.55
  -1   7   9    3.14    0.75
   1   7  -9    1.45    0.44
  -1   7   9    3.12    0.58
  -1  -7   9    1.79    0.46
   1  -7  -9    1.88    0.83
   1  -7  -9    2.99    0.58
  -1  -7   9    3.65    0.82
  -1  -7   9    3.64    0.95
   1   7  -8   -0.16    0.29
  -1   7   8   -0.05    0.24
  -1   7   8   -0.24    0.49
  -1   7   8    0.06    0.46
  -1   7   8   -0.35    0.26
  -1  -7   8    0.36    0.41
  -1  -7   8    0.18    0.49
   1  -7  -8   -0.28    0.29
  -1  -7   8    0.28    0.49
   1  -7  -8   -0.19    0.54
   1  -7  -8    0.10    0.32
   1  -7  -8    0.27    0.44
   1   7  -7    2.54    0.63
  -1   7   7    2.57    0.84
  -1   7   7    3.74    0.52
  -1   7   7    3.34    0.56
  -1   7   7    4.42    0.85
   1   7  -7    2.46    0.51
  -1   7   7    2.70    0.62
  -1   7   7    2.51    0.45
  -1  -7   7    3.32    0.67
   1  -7  -7    4.95    0.92
  -1  -7   7    1.98    0.49
  -1  -7   7    4.85    0.86
   1  -7  -7    2.19    0.53
   1  -7  -7    3.77    0.79
   1  -7  -7    3.00    0.74
   1  -7  -7    3.40    0.57
  -1  -7   7    3.33    0.36
  -1  -7   7    3.70    0.53
   1  -7  -7    3.15    0.56
  -1  -7   7    4.72    0.98
   1  -7  -7    2.48    0.43
   1   7  -6    0.02    0.27
   1   7  -6   -0.13    0.36
  -1   7   6    0.00    0.24
  -1   7   6    0.11    0.28
  -1   7   6   -0.27    0.42
  -1   7   6    0.13    0.26
  -1   7   6   -0.03    0.40
  -1   7   6   -0.19    0.21
   1  -7  -6   -0.04    0.28
  -1  -7   6   -0.20    0.49
   1  -7  -6    0.16    0.31
   1  -7  -6   -0.35    0.25
  -1  -7   6    0.25    0.43
  -1  -7   6    0.21    0.32
   1  -7  -6    0.04    0.25
   1  -7  -6    0.09    0.25
  -1  -7   6   -0.04    0.34
   1  -7  -6    0.33    0.46
   1  -7  -6    0.46    0.45
  -1  -7   6    0.19    0.27
  -1  -7   6    0.34    0.19
  -1   7   5    1.34    0.47
  -1   7   5    2.35    0.63
  -1   7   5    1.86    0.64
  -1   7   5    1.95    0.44
   1   7  -5    1.77    0.37
  -1   7   5    2.54    0.51
   1   7  -5    1.65    0.40
   1   7  -5    1.91    0.55
  -1   7   5    1.75    0.37
   1  -7  -5    1.81    0.42
   1  -7  -5    1.34    0.39
   1  -7  -5    1.51    0.43
  -1  -7   5    1.43    0.47
  -1  -7   5    2.32    0.46
  -1  -7   5    1.81    0.52
  -1  -7   5    1.94    0.55
   1  -7  -5    1.80    0.65
   1  -7  -5    0.89    0.51
   1  -7  -5    2.61    0.51
   1  -7  -5    1.96    0.60
  -1  -7   5    2.41    0.30
  -1  -7   5    2.54    0.52
  -1   7   4   54.81    2.91
  -1   7   4   54.69    2.38
   1   7  -4   53.75    2.39
   1   7  -4   56.53    2.59
  -1   7   4   50.27    2.53
  -1   7   4   56.59    2.16
   1   7  -4   54.75    2.34
   1   7  -4   58.17    2.11
  -1   7   4   57.99    2.54
  -1  -7   4   55.58    2.39
   1  -7  -4   52.92    2.72
  -1  -7   4   55.02    2.62
  -1  -7   4   56.52    2.79
   1  -7  -4   54.62    2.37
   1  -7  -4   52.21    2.35
   1  -7  -4   56.88    2.83
  -1  -7   4   55.16    1.99
  -1  -7   4   59.82    2.65
   1  -7  -4   53.80    2.58
  -1  -7   4   56.70    2.55
   1  -7  -4   57.05    2.44
  -1  -7   4   54.49    2.30
   1   7  -3   24.60    1.14
  -1   7   3   26.80    1.50
   1   7  -3   24.62    1.51
   1   7  -3   24.38    1.46
  -1   7   3   23.74    1.35
  -1   7   3   22.22    1.66
  -1   7   3   24.29    1.41
  -1   7   3   24.92    1.16
   1   7  -3   24.24    1.32
   1  -7  -3   24.20    1.51
  -1  -7   3   25.02    1.04
   1  -7  -3   24.44    1.62
  -1  -7   3   25.62    1.45
  -1  -7   3   24.33    1.50
   1  -7  -3   26.90    1.74
   1  -7  -3   24.86    1.36
  -1  -7   3   24.21    1.69
   1  -7  -3   26.28    1.45
  -1  -7   3   24.37    1.49
   1  -7  -3   24.39    1.35
  -1  -7   3   25.04    1.33
  -1  -7   3   25.96    1.35
  -1  -7   3   29.32    1.54
  -1   7   2    0.08    0.40
  -1   7   2    0.63    0.39
  -1   7   2    1.03    0.28
   1   7  -2    0.73    0.24
   1   7  -2    1.21    0.42
   1   7  -2    0.63    0.33
  -1   7   2    0.87    0.40
   1   7  -2    0.72    0.43
  -1   7   2    0.56    0.30
  -1   7   2    0.45    0.37
  -1  -7   2    1.06    0.48
   1  -7  -2    0.85    0.34
   1  -7  -2    0.70    0.46
  -1  -7   2    0.91    0.39
  -1  -7   2    0.35    0.29
   1  -7  -2    0.66    0.36
   1  -7  -2    0.55    0.42
  -1  -7   2    0.30    0.33
  -1  -7   2    1.68    0.41
   1  -7  -2    1.06    0.45
  -1  -7   2    0.95    0.41
  -1  -7   2    0.41    0.39
  -1  -7   2    0.51    0.20
   1  -7  -2    0.81    0.33
  -1   7   1    8.33    0.78
   1   7  -1    7.72    0.75
   1   7  -1    8.19    0.56
   1   7  -1    8.44    0.92
  -1   7   1    8.62    1.01
  -1   7   1    9.33    0.89
   1   7  -1    9.15    0.88
  -1   7   1    9.53    0.83
  -1   7   1    9.50    0.60
  -1  -7   1    9.27    0.76
   1  -7  -1   10.76    0.96
   1  -7  -1   10.05    1.03
  -1  -7   1   10.71    0.85
   1  -7  -1    8.85    0.85
   1  -7  -1    9.32    0.80
  -1  -7   1    9.54    0.81
   1  -7  -1    9.41    0.65
  -1  -7   1    9.67    0.88
  -1  -7   1    7.71    0.81
   1  -7  -1    7.72    0.75
   1  -7  -1   10.30    0.93
  -1  -7   1    9.58    0.58
  -1  -7   1   10.09    1.04
  -1  -7   1   11.46    0.82
   1   7   0    1.03    0.34
  -1   7   0    1.27    0.49
   1   7   0    1.16    0.41
   1   7   0    0.87    0.46
  -1   7   0    0.65    0.43
   1   7   0    1.13    0.26
   1   7   0    1.00    0.34
  -1   7   0    0.29    0.32
  -1   7   0    1.23    0.28
   1  -7   0    1.28    0.38
  -1  -7   0    0.43    0.45
  -1  -7   0    1.63    0.38
   1  -7   0    0.49    0.24
   1  -7   0    1.58    0.52
   1  -7   0    1.25    0.57
   1  -7   0    0.64    0.41
  -1  -7   0    1.85    0.49
  -1  -7   0    0.71    0.38
  -1  -7   0    0.56    0.23
   1  -7   0    1.46    0.41
   1  -7   0    1.51    0.40
   1  -7   0    0.95    0.39
  -1  -7   0    1.43    0.49
  -1   7  -1   16.65    0.84
  -1   7  -1   16.72    1.19
  -1   7  -1   15.76    1.04
   1   7   1   15.85    0.81
   1   7   1   15.64    1.07
  -1   7  -1   17.06    1.26
   1   7   1   14.62    1.09
   1   7   1   16.10    1.06
   1   7   1   16.00    1.34
  -1  -7  -1   14.92    1.01
  -1  -7  -1   15.93    1.32
  -1  -7  -1   16.99    1.17
   1  -7   1   15.47    1.17
  -1  -7  -1   16.21    1.19
  -1  -7  -1   18.20    1.08
   1  -7   1   19.73    1.22
   1  -7   1   18.26    1.18
   1  -7   1   15.58    1.30
   1  -7   1   16.59    0.83
   1  -7   1   16.15    1.19
   1  -7   1   16.25    1.04
   1  -7   1   16.83    1.08
  -1  -7  -1   16.56    1.18
  -1   7  -2   16.08    1.21
  -1   7  -2   17.35    1.22
   1   7   2   16.10    0.83
   1   7   2   14.08    1.01
  -1   7  -2   16.29    1.04
   1   7   2   16.17    1.10
   1   7   2   16.28    1.12
   1   7   2   16.26    1.15
   1   7   2   18.33    1.44
   1  -7   2   17.03    1.16
   1  -7   2   17.73    1.38
  -1  -7  -2   15.67    1.26
   1  -7   2   15.33    1.02
  -1  -7  -2   15.51    1.05
   1  -7   2   16.49    1.13
  -1  -7  -2   16.83    1.08
  -1  -7  -2   16.70    1.13
   1  -7   2   14.38    1.06
   1  -7   2   16.76    0.81
   1  -7   2   15.90    1.02
  -1  -7  -2   16.53    1.22
  -1  -7  -2   16.79    1.35
   1  -7   2   17.54    1.25
   1   7   3   41.97    2.09
  -1   7  -3   43.59    2.07
   1   7   3   43.51    1.72
   1   7   3   44.44    1.98
   1   7   3   44.91    2.47
  -1   7  -3   44.66    1.88
  -1   7  -3   43.17    1.93
  -1   7  -3   45.79    2.21
   1  -7   3   43.53    2.13
  -1  -7  -3   42.55    1.98
   1  -7   3   42.71    1.64
   1  -7   3   43.78    1.93
  -1  -7  -3   44.89    2.22
  -1  -7  -3   44.01    2.04
  -1  -7  -3   44.23    1.98
  -1  -7  -3   45.42    2.37
  -1  -7  -3   40.26    2.25
   1  -7   3   42.09    2.08
   1  -7   3   40.73    1.98
   1  -7   3   41.87    2.34
   1  -7   3   37.86    2.07
  -1   7  -4    2.51    0.46
   1   7   4    2.46    0.63
   1   7   4    2.22    0.48
  -1   7  -4    2.42    0.38
   1   7   4    3.31    0.55
   1   7   4    2.15    0.70
   1   7   4    3.50    0.44
  -1   7  -4    2.80    0.60
  -1   7  -4    2.06    0.45
   1  -7   4    3.19    0.63
  -1  -7  -4    3.15    0.67
   1  -7   4    2.12    0.47
  -1  -7  -4    3.02    0.72
  -1  -7  -4    2.69    0.54
   1  -7   4    3.37    0.36
  -1  -7  -4    2.95    0.51
   1  -7   4    2.66    0.90
  -1  -7  -4    3.29    0.58
  -1  -7  -4    3.86    0.57
   1  -7   4    3.33    0.70
   1  -7   4    2.87    0.50
  -1  -7  -4    2.79    0.77
   1   7   5    3.36    0.62
   1   7   5    4.85    0.52
  -1   7  -5    3.26    0.53
   1   7   5    3.24    0.68
   1   7   5    3.22    0.77
  -1   7  -5    2.80    0.61
  -1   7  -5    3.67    0.53
   1   7   5    3.89    0.59
   1   7   5    3.09    0.52
   1  -7   5    4.39    0.79
   1  -7   5    3.65    0.87
   1  -7   5    3.05    0.50
  -1  -7  -5    4.04    0.81
  -1  -7  -5    3.66    0.55
  -1  -7  -5    3.77    0.99
  -1  -7  -5    3.75    0.62
  -1  -7  -5    3.65    0.58
  -1  -7  -5    4.74    0.66
  -1  -7  -5    2.28    0.68
   1  -7   5    2.58    0.35
   1  -7   5    3.95    0.60
   1  -7   5    3.75    0.68
  -1   7  -6    3.98    0.58
   1   7   6    4.05    0.53
  -1   7  -6    3.71    0.73
   1   7   6    5.49    0.85
   1   7   6    5.33    0.70
   1   7   6    4.23    0.60
   1   7   6    5.06    0.68
   1   7   6    3.43    0.83
   1  -7   6    4.89    0.69
   1  -7   6    5.38    1.05
   1  -7   6    4.89    0.66
  -1  -7  -6    4.72    0.87
   1  -7   6    3.86    0.74
  -1  -7  -6    4.72    0.95
  -1  -7  -6    4.45    0.70
   1  -7   6    4.05    0.82
   1  -7   6    4.53    0.44
  -1  -7  -6    3.16    0.52
  -1  -7  -6    4.10    0.90
  -1  -7  -6    4.78    0.69
  -1  -7  -6    3.66    0.63
   1   7   7    7.00    0.65
   1   7   7    5.31    0.99
   1   7   7    6.33    0.83
   1   7   7    5.11    0.78
  -1   7  -7    6.06    0.67
  -1   7  -7    6.83    0.93
   1  -7   7    6.70    0.71
  -1  -7  -7    7.48    1.14
   1  -7   7    6.12    0.97
  -1  -7  -7    6.94    0.76
  -1  -7  -7    5.04    0.72
   1  -7   7    6.00    0.78
  -1  -7  -7    7.09    0.92
  -1  -7  -7    6.23    0.63
   1  -7   7    6.64    1.17
   1  -7   7    5.92    0.87
  -1   7  -8   14.08    1.02
  -1   7  -8   13.66    1.23
   1   7   8   13.11    1.53
   1   7   8   14.47    1.26
   1   7   8   12.90    1.00
   1   7   8   14.16    1.30
   1  -7   8   16.94    1.31
   1  -7   8   13.80    1.37
  -1  -7  -8   15.31    1.70
  -1  -7  -8   15.16    1.13
   1  -7   8   14.14    0.95
  -1  -7  -8   14.39    1.30
   1  -7   8   17.69    1.53
  -1  -7  -8   15.82    1.34
  -1  -7  -8   14.12    1.13
   1  -7   8   15.57    1.15
   1   7   9    0.92    0.53
   1   7   9   -0.08    0.31
   1   7   9    0.07    0.46
   1   7   9   -0.33    0.52
  -1   7  -9    0.35    0.37
   1   7   9    0.42    0.38
  -1  -7  -9   -0.14    0.32
   1  -7   9    0.05    0.55
  -1  -7  -9   -0.02    0.34
   1  -7   9    0.51    0.49
   1  -7   9    0.77    0.41
   1  -7   9    1.26    0.61
  -1  -7  -9    0.32    0.40
   1   7  10   -0.44    0.36
   1   7  10   -0.32    0.32
   1   7  10   -0.51    0.25
   1  -7  10   -0.34    0.33
   1  -7  10   -0.14    0.31
   1  -7  10    0.56    0.52
   1  -7  10    0.26    0.48
   1   7  11   -0.67    0.48
   1   7  11   -0.89    0.31
   1   7  11   -0.24    0.34
   1  -7  11   -0.45    0.35
  -1   8  10   -0.23    0.54
  -1   8  10    0.16    0.37
  -1   8  10   -0.38    0.40
  -1  -8  10   -0.81    0.40
  -1  -8  10    0.49    0.39
  -1   8   9    0.46    0.63
  -1   8   9   -0.04    0.37
   1   8  -9   -0.50    0.54
  -1   8   9    0.45    0.45
  -1  -8   9    1.34    0.59
  -1  -8   9    0.62    0.57
  -1  -8   9    0.99    0.50
   1   8  -8    2.09    0.67
   1   8  -8    2.45    0.56
  -1   8   8    3.08    0.59
  -1   8   8    2.83    0.68
  -1   8   8    4.00    0.60
  -1   8   8    2.96    0.77
  -1  -8   8    3.39    0.77
   1  -8  -8    2.74    0.62
   1  -8  -8    4.13    0.80
   1  -8  -8    5.07    0.98
  -1  -8   8    2.63    0.58
  -1  -8   8    5.17    1.13
  -1  -8   8    2.77    0.73
  -1   8   7    6.37    1.21
  -1   8   7    7.91    0.83
  -1   8   7    8.15    0.84
   1   8  -7    6.84    0.75
  -1   8   7    5.72    1.01
   1   8  -7    6.22    0.96
   1  -8  -7    8.35    1.00
  -1  -8   7    7.38    1.76
  -1  -8   7    6.64    0.98
  -1  -8   7    8.70    1.07
   1  -8  -7    6.22    1.24
   1  -8  -7    7.96    0.85
   1  -8  -7    6.89    0.88
  -1  -8   7    7.65    0.81
   1  -8  -7    9.07    1.05
  -1   8   6    1.77    0.46
  -1   8   6    2.53    0.53
  -1   8   6    2.53    0.61
  -1   8   6    2.80    0.46
  -1   8   6    1.71    0.72
   1   8  -6    2.37    0.75
   1  -8  -6    2.70    0.55
  -1  -8   6    3.30    0.70
   1  -8  -6    2.92    0.81
  -1  -8   6    2.74    0.83
   1  -8  -6    2.03    0.66
  -1  -8   6    2.10    0.69
   1  -8  -6    2.62    0.79
   1  -8  -6    3.28    0.65
   1  -8  -6    3.65    0.66
  -1  -8   6    3.57    0.69
  -1  -8   6    1.77    0.71
  -1  -8   6    2.73    0.59
  -1   8   5    6.43    0.79
  -1   8   5    7.42    1.17
   1   8  -5    5.04    0.70
  -1   8   5    4.67    0.79
   1   8  -5    6.13    0.93
  -1   8   5    6.13    0.76
  -1   8   5    6.97    0.62
  -1  -8   5    6.88    0.48
  -1  -8   5    5.38    0.80
   1  -8  -5    7.20    0.78
   1  -8  -5    6.56    0.74
  -1  -8   5    6.55    0.95
   1  -8  -5    6.75    0.69
  -1  -8   5    6.26    0.94
   1  -8  -5    8.00    0.92
   1  -8  -5    8.11    1.23
   1  -8  -5    5.96    0.77
  -1  -8   5    8.46    1.29
   1  -8  -5    7.02    1.02
  -1   8   4   -0.20    0.27
   1   8  -4    0.27    0.32
  -1   8   4    0.20    0.34
  -1   8   4    0.05    0.22
   1   8  -4    0.50    0.36
  -1   8   4   -0.33    0.28
   1   8  -4    0.14    0.31
  -1   8   4    0.12    0.38
   1   8  -4   -0.05    0.37
  -1  -8   4    0.36    0.41
  -1  -8   4    0.05    0.25
   1  -8  -4   -0.06    0.32
  -1  -8   4    0.08    0.35
  -1  -8   4   -0.11    0.29
   1  -8  -4   -0.21    0.37
  -1  -8   4    0.02    0.16
   1  -8  -4    0.03    0.46
  -1  -8   4    0.14    0.33
   1  -8  -4   -0.04    0.32
  -1  -8   4    0.18    0.29
   1  -8  -4   -0.22    0.26
  -1  -8   4   -0.16    0.43
   1  -8  -4   -0.10    0.28
   1   8  -3    1.60    0.52
  -1   8   3    1.93    0.36
   1   8  -3    1.67    0.43
  -1   8   3    3.16    0.59
   1   8  -3    1.60    0.52
  -1   8   3    1.53    0.49
  -1   8   3    1.71    0.68
  -1   8   3    2.06    0.55
   1  -8  -3    2.84    0.70
   1  -8  -3    1.81    0.47
  -1  -8   3    2.37    0.56
   1  -8  -3    1.98    0.50
   1  -8  -3    2.75    0.81
  -1  -8   3    2.70    0.65
   1  -8  -3    0.74    0.40
  -1  -8   3    2.16    0.48
  -1  -8   3    3.37    0.63
  -1  -8   3    2.77    0.64
   1  -8  -3    2.68    0.68
  -1  -8   3    1.97    0.74
  -1  -8   3    2.43    0.33
  -1  -8   3    1.78    0.55
  -1   8   2   -0.16    0.17
  -1   8   2   -0.10    0.40
   1   8  -2   -0.48    0.27
  -1   8   2   -0.29    0.26
   1   8  -2    0.45    0.39
  -1   8   2   -0.24    0.25
  -1   8   2    0.25    0.34
   1   8  -2   -0.04    0.20
  -1  -8   2   -0.05    0.37
  -1  -8   2    0.72    0.44
   1  -8  -2   -0.54    0.30
   1  -8  -2   -0.01    0.32
   1  -8  -2    0.30    0.37
  -1  -8   2   -0.14    0.26
   1  -8  -2    0.37    0.50
  -1  -8   2   -0.02    0.29
  -1  -8   2    0.32    0.33
  -1  -8   2    0.06    0.18
  -1  -8   2   -0.06    0.32
   1  -8  -2    0.07    0.33
   1  -8  -2    0.02    0.26
  -1  -8   2    0.08    0.48
  -1   8   1    1.20    0.50
   1   8  -1    0.82    0.49
   1   8  -1    0.79    0.25
   1   8  -1    1.04    0.46
  -1   8   1    1.19    0.44
  -1   8   1    0.79    0.24
  -1   8   1    0.35    0.44
   1   8  -1    1.56    0.47
   1  -8  -1    1.44    0.53
   1  -8  -1    1.09    0.47
   1  -8  -1    0.77    0.38
  -1  -8   1    1.34    0.43
  -1  -8   1    1.55    0.50
   1  -8  -1    1.44    0.39
  -1  -8   1    1.50    0.47
  -1  -8   1    0.68    0.37
  -1  -8   1    1.40    0.29
   1  -8  -1    0.88    0.47
  -1  -8   1    0.98    0.49
  -1  -8   1    2.14    0.48
   1  -8  -1    1.49    0.68
   1  -8  -1    1.27    0.39
  -1  -8   1    0.71    0.57
   1   8   0    0.10    0.36
  -1   8   0    0.01    0.36
   1   8   0   -0.11    0.24
  -1   8   0   -0.18    0.32
  -1   8   0   -0.26    0.40
   1   8   0   -0.05    0.15
  -1   8   0    0.33    0.22
   1   8   0   -0.38    0.42
   1   8   0   -0.47    0.28
   1  -8   0   -0.57    0.27
   1  -8   0    0.06    0.36
  -1  -8   0   -0.30    0.27
  -1  -8   0    0.16    0.35
  -1  -8   0   -0.23    0.36
   1  -8   0    0.11    0.24
   1  -8   0   -0.24    0.16
  -1  -8   0   -0.08    0.21
  -1  -8   0    0.25    0.29
  -1  -8   0    0.50    0.35
   1  -8   0   -0.11    0.30
   1  -8   0   -0.28    0.29
   1  -8   0   -0.31    0.29
  -1  -8   0   -0.73    0.28
   1  -8   0    0.27    0.48
  -1   8  -1    0.62    0.25
   1   8   1    0.34    0.39
  -1   8  -1    1.03    0.48
   1   8   1    0.80    0.45
   1   8   1    1.38    0.30
  -1   8  -1    1.12    0.43
   1   8   1    0.65    0.50
  -1   8  -1    0.97    0.48
  -1  -8  -1    1.05    0.40
   1  -8   1    1.54    0.66
  -1  -8  -1    1.31    0.60
   1  -8   1    1.10    0.42
   1  -8   1    0.35    0.43
  -1  -8  -1    1.60    0.43
  -1  -8  -1    0.69    0.45
   1  -8   1    1.44    0.39
   1  -8   1    0.55    0.40
   1  -8   1    1.00    0.42
   1  -8   1    0.85    0.42
   1  -8   1    0.99    0.26
  -1  -8  -1    0.79    0.40
  -1   8  -2    3.35    0.67
   1   8   2    4.48    0.73
  -1   8  -2    4.40    0.67
   1   8   2    2.92    0.75
  -1   8  -2    3.17    0.76
   1   8   2    3.63    0.63
   1   8   2    3.56    0.43
  -1   8  -2    3.78    0.45
   1   8   2    3.95    0.68
   1  -8   2    3.31    0.65
  -1  -8  -2    4.13    0.83
  -1  -8  -2    3.69    0.65
   1  -8   2    4.95    1.02
   1  -8   2    3.12    0.62
   1  -8   2    3.42    0.61
   1  -8   2    4.75    0.82
  -1  -8  -2    4.17    0.93
  -1  -8  -2    3.48    0.58
   1  -8   2    3.66    0.60
  -1  -8  -2    2.72    0.67
   1  -8   2    3.54    0.38
   1  -8   2    3.16    0.64
  -1  -8  -2    3.32    0.61
  -1   8  -3    6.17    0.57
  -1   8  -3    5.85    0.83
   1   8   3    6.07    1.02
   1   8   3    6.43    0.80
   1   8   3    8.30    0.89
  -1   8  -3    6.89    0.91
   1   8   3    6.50    0.57
   1   8   3    5.61    0.77
  -1   8  -3    7.31    0.76
   1  -8   3    8.30    0.55
   1  -8   3    8.38    0.89
   1  -8   3    8.33    0.76
  -1  -8  -3    7.07    0.80
   1  -8   3    5.32    0.73
  -1  -8  -3    8.13    1.05
  -1  -8  -3    7.17    0.78
   1  -8   3    6.95    0.83
  -1  -8  -3    8.70    1.08
   1  -8   3    7.37    1.02
  -1  -8  -3    6.37    0.79
  -1  -8  -3    8.31    0.92
   1  -8   3    6.18    0.88
   1  -8   3    7.25    0.85
   1   8   4    6.38    0.56
   1   8   4    5.20    0.99
   1   8   4    5.95    0.82
  -1   8  -4    5.32    0.71
  -1   8  -4    7.26    0.60
   1   8   4    7.00    0.76
   1   8   4    6.98    0.77
  -1   8  -4    6.56    0.95
  -1   8  -4    4.99    0.74
   1  -8   4    4.90    0.84
  -1  -8  -4    6.66    0.84
  -1  -8  -4    6.95    0.81
  -1  -8  -4    8.26    1.26
  -1  -8  -4    6.60    0.72
  -1  -8  -4    6.88    0.86
   1  -8   4    5.85    0.73
   1  -8   4    7.39    1.01
  -1  -8  -4    8.30    1.11
   1  -8   4    6.22    0.49
  -1  -8  -4    5.74    0.76
   1  -8   4    7.43    0.88
   1  -8   4    6.77    0.74
   1  -8   4    7.02    0.98
   1   8   5    3.30    0.88
   1   8   5    3.37    0.61
  -1   8  -5    3.50    0.76
   1   8   5    3.73    0.50
   1   8   5    2.98    0.58
  -1   8  -5    3.55    0.60
   1  -8   5    3.40    0.60
  -1  -8  -5    3.97    0.67
   1  -8   5    4.64    1.02
   1  -8   5    3.99    0.77
  -1  -8  -5    4.64    0.70
   1  -8   5    3.60    0.74
  -1  -8  -5    5.10    0.95
  -1  -8  -5    3.39    0.62
  -1  -8  -5    2.48    0.76
   1  -8   5    3.94    0.83
   1  -8   5    3.80    0.70
  -1  -8  -5    3.71    0.64
  -1  -8  -5    4.07    0.93
   1  -8   5    3.95    0.40
  -1   8  -6   -0.06    0.30
   1   8   6    0.40    0.28
   1   8   6    0.51    0.47
   1   8   6    0.21    0.30
   1   8   6    0.01    0.32
   1   8   6    0.44    0.35
   1   8   6    0.19    0.53
   1  -8   6    0.49    0.34
  -1  -8  -6    0.46    0.42
  -1  -8  -6    0.66    0.50
  -1  -8  -6    0.10    0.49
   1  -8   6    0.22    0.32
   1  -8   6   -0.04    0.27
  -1  -8  -6   -0.12    0.35
  -1  -8  -6    0.53    0.37
  -1  -8  -6    0.71    0.39
   1  -8   6    0.23    0.52
  -1  -8  -6    0.14    0.42
   1  -8   6   -0.11    0.35
   1   8   7   10.50    1.08
   1   8   7   12.78    1.53
   1   8   7   12.14    0.99
   1   8   7   12.33    1.21
  -1   8  -7   10.68    1.19
  -1   8  -7   12.05    0.97
  -1  -8  -7   14.79    1.32
  -1  -8  -7   13.53    1.08
   1  -8   7   11.07    1.26
   1  -8   7   12.90    1.39
  -1  -8  -7   12.67    1.26
  -1  -8  -7    9.45    1.39
  -1  -8  -7   13.54    1.10
   1  -8   7   13.36    1.13
   1  -8   7   13.74    1.26
   1   8   8    3.93    0.89
   1   8   8    2.01    0.63
   1   8   8    4.23    0.63
   1  -8   8    5.13    0.77
   1  -8   8    5.67    1.11
  -1  -8  -8    3.78    0.70
  -1  -8  -8    4.27    0.93
   1  -8   8    4.44    0.85
   1  -8   8    3.39    0.80
   1   8   9    2.80    0.61
   1   8   9    3.16    0.80
   1   8   9    2.22    0.69
   1  -8   9    3.83    0.98
   1  -8   9    2.87    0.61
   1  -8   9    3.93    0.81
   1  -8   9    3.03    0.83
   1   8  10   -0.90    0.33
   1   8  10   -0.72    0.43
   1  -8  10   -0.35    0.42
   1  -8  10    1.05    0.59
   1  -8  10    1.05    0.63
  -1   9   9   -0.50    0.29
  -1  -9   9   -0.38    0.45
  -1  -9   9   -0.88    0.38
  -1  -9   9    0.97    0.71
  -1   9   8    0.13    0.53
  -1   9   8    0.31    0.36
  -1   9   8    0.43    0.47
  -1  -9   8   -0.38    0.46
  -1  -9   8    1.96    0.74
  -1  -9   8    0.50    0.46
  -1  -9   8    0.72    0.47
  -1   9   7    0.61    0.38
  -1   9   7    0.36    0.45
  -1   9   7    0.34    0.39
  -1  -9   7   -0.12    0.44
   1  -9  -7    1.46    0.66
  -1  -9   7    0.31    0.43
  -1  -9   7   -0.29    0.42
  -1  -9   7    2.39    0.81
   1   9  -6    0.79    0.56
  -1   9   6    0.96    0.43
  -1   9   6    1.41    0.41
  -1   9   6    1.49    0.57
   1  -9  -6    1.58    0.73
  -1  -9   6    2.14    0.59
  -1  -9   6    1.38    0.62
   1  -9  -6    2.34    0.69
   1  -9  -6    1.44    0.50
  -1  -9   6    1.29    0.64
  -1   9   5    1.31    0.47
  -1   9   5    1.58    0.37
  -1   9   5    1.18    0.50
   1   9  -5    1.41    0.55
  -1   9   5    0.25    0.34
   1   9  -5    0.59    0.42
  -1  -9   5    0.64    0.49
  -1  -9   5    1.35    0.51
   1  -9  -5    1.56    0.67
  -1  -9   5    0.75    0.61
  -1  -9   5    1.65    0.63
   1  -9  -5    0.81    0.59
   1  -9  -5    0.90    0.40
  -1  -9   5    1.45    0.51
   1  -9  -5    1.60    0.61
   1  -9  -5    0.71    0.45
  -1  -9   5    1.72    0.75
   1  -9  -5    1.13    0.48
   1   9  -4   -0.49    0.29
  -1   9   4    0.41    0.28
  -1   9   4    0.38    0.39
   1   9  -4   -0.59    0.34
  -1   9   4   -0.36    0.50
  -1   9   4    0.52    0.32
  -1  -9   4    0.25    0.34
   1  -9  -4    0.55    0.52
  -1  -9   4    0.18    0.35
   1  -9  -4    0.26    0.40
  -1  -9   4    1.21    0.50
  -1  -9   4    0.44    0.52
   1  -9  -4    0.60    0.38
   1  -9  -4    1.05    0.64
  -1  -9   4    0.88    0.54
   1  -9  -4    0.67    0.49
  -1  -9   4    0.41    0.45
   1  -9  -4    0.86    0.43
  -1   9   3    3.62    0.90
   1   9  -3    3.16    0.64
  -1   9   3    4.08    0.73
   1   9  -3    2.70    0.72
   1   9  -3    3.32    0.73
  -1   9   3    3.37    0.65
  -1   9   3    4.19    0.53
  -1   9   3    5.60    0.84
   1  -9  -3    6.53    0.85
  -1  -9   3    5.66    0.88
   1  -9  -3    4.57    1.16
   1  -9  -3    4.81    0.86
  -1  -9   3    4.39    0.76
   1  -9  -3    4.65    0.91
   1  -9  -3    4.91    0.79
  -1  -9   3    4.43    0.68
  -1  -9   3    4.16    0.96
  -1  -9   3    4.51    0.70
  -1   9   2   -0.72    0.36
  -1   9   2   -0.08    0.49
  -1   9   2   -0.07    0.34
   1   9  -2   -0.57    0.28
  -1   9   2   -0.33    0.21
   1   9  -2    0.35    0.24
  -1  -9   2    0.52    0.47
   1  -9  -2   -0.23    0.31
   1  -9  -2   -0.20    0.40
  -1  -9   2    0.31    0.36
   1  -9  -2   -0.33    0.27
  -1  -9   2   -0.57    0.26
   1  -9  -2    0.39    0.42
   1  -9  -2   -0.26    0.28
  -1  -9   2   -0.24    0.30
  -1  -9   2   -0.48    0.39
  -1   9   1    0.38    0.40
   1   9  -1    0.36    0.23
   1   9  -1    0.21    0.40
  -1   9   1    0.32    0.25
  -1   9   1   -0.11    0.43
   1   9  -1    0.24    0.49
  -1   9   1    0.44    0.38
   1   9  -1   -0.38    0.33
  -1  -9   1   -0.60    0.28
   1  -9  -1    0.36    0.38
  -1  -9   1    0.15    0.57
   1  -9  -1    1.02    0.48
  -1  -9   1   -0.24    0.36
   1  -9  -1    0.28    0.44
  -1  -9   1    1.00    0.45
  -1  -9   1    0.80    0.45
   1  -9  -1    0.07    0.26
  -1  -9   1    0.18    0.44
   1  -9  -1    1.13    0.45
   1  -9  -1    0.46    0.46
   1   9   0   -0.48    0.36
  -1   9   0   -0.20    0.21
   1   9   0   -0.23    0.31
  -1   9   0   -0.30    0.29
   1   9   0   -0.46    0.15
   1   9   0   -0.20    0.43
  -1   9   0   -0.10    0.35
  -1   9   0   -0.36    0.45
  -1  -9   0   -0.36    0.26
  -1  -9   0    0.12    0.41
  -1  -9   0   -0.04    0.33
  -1  -9   0   -0.35    0.27
   1  -9   0   -0.23    0.37
  -1  -9   0    0.25    0.39
   1  -9   0   -0.12    0.34
  -1  -9   0   -0.19    0.24
   1  -9   0   -0.02    0.33
   1  -9   0   -0.17    0.32
   1  -9   0   -0.09    0.41
   1  -9   0   -0.31    0.31
  -1   9  -1    0.41    0.48
   1   9   1    0.45    0.51
  -1   9  -1    0.14    0.40
   1   9   1    0.59    0.26
   1   9   1    0.78    0.42
  -1   9  -1    0.22    0.40
   1   9   1   -0.09    0.36
  -1   9  -1    0.41    0.27
   1   9   1    0.45    0.42
   1  -9   1    0.36    0.38
   1  -9   1    0.75    0.55
   1  -9   1    0.22    0.31
   1  -9   1    0.06    0.37
  -1  -9  -1    0.75    0.62
  -1  -9  -1    0.88    0.40
  -1  -9  -1    0.73    0.39
   1  -9   1    0.40    0.48
  -1  -9  -1    0.77    0.47
  -1  -9  -1    1.33    0.50
   1  -9   1    1.22    0.72
   1  -9   1    0.42    0.25
  -1  -9  -1    2.03    1.02
   1   9   2    0.09    0.22
   1   9   2   -0.24    0.32
  -1   9  -2   -0.44    0.43
   1   9   2   -0.38    0.34
  -1   9  -2   -0.17    0.21
   1   9   2   -0.35    0.40
   1  -9   2    0.91    0.47
   1  -9   2    0.31    0.44
   1  -9   2   -0.07    0.35
  -1  -9  -2    0.45    0.64
  -1  -9  -2   -0.15    0.31
  -1  -9  -2    0.87    0.48
  -1  -9  -2   -0.18    0.28
   1  -9   2   -0.39    0.36
   1  -9   2    0.35    0.42
   1  -9   2    0.46    0.39
  -1   9  -3    1.75    0.63
   1   9   3    2.33    0.58
  -1   9  -3    1.81    0.60
   1   9   3    2.60    0.49
  -1   9  -3    1.94    0.52
   1   9   3    1.75    0.86
   1   9   3    1.79    0.56
   1   9   3    1.40    0.56
  -1   9  -3    2.38    0.41
   1  -9   3    2.03    0.53
   1  -9   3    2.87    0.72
  -1  -9  -3    2.63    0.81
   1  -9   3    2.38    0.61
   1  -9   3    3.32    0.90
   1  -9   3    4.06    0.76
   1  -9   3    2.96    0.68
  -1  -9  -3    2.98    0.74
  -1  -9  -3    2.45    0.58
  -1  -9  -3    2.95    0.93
   1  -9   3    1.03    0.42
  -1  -9  -3    2.34    0.59
  -1  -9  -3    2.12    0.54
   1   9   4    0.41    0.35
   1   9   4   -0.16    0.19
   1   9   4   -0.79    0.29
   1   9   4   -0.56    0.49
   1   9   4    0.15    0.32
  -1   9  -4    0.03    0.32
  -1   9  -4   -0.12    0.30
   1  -9   4    0.72    0.46
  -1  -9  -4    1.12    0.60
   1  -9   4    0.61    0.46
   1  -9   4    0.30    0.35
  -1  -9  -4    0.80    0.41
  -1  -9  -4    1.53    0.58
   1  -9   4    0.72    0.63
   1  -9   4   -0.03    0.36
  -1  -9  -4   -0.05    0.32
  -1  -9  -4    0.07    0.50
  -1  -9  -4    0.40    0.34
   1  -9   4   -0.35    0.28
  -1  -9  -4    0.30    0.36
  -1   9  -5    0.50    0.50
   1   9   5    1.33    0.36
   1   9   5    0.60    0.65
   1   9   5    1.48    0.48
   1   9   5    0.95    0.46
  -1   9  -5    0.50    0.39
   1   9   5   -0.01    0.36
   1  -9   5    1.70    0.51
  -1  -9  -5    0.14    0.54
   1  -9   5    2.17    0.74
  -1  -9  -5    2.05    0.66
   1  -9   5    0.73    0.42
  -1  -9  -5    0.44    0.63
  -1  -9  -5    1.59    0.46
  -1  -9  -5    1.39    0.45
  -1  -9  -5    1.01    0.55
   1  -9   5    1.13    0.53
   1  -9   5    0.44    0.43
   1   9   6    0.03    0.37
   1   9   6   -0.08    0.29
   1   9   6    0.17    0.41
  -1  -9  -6    1.11    0.57
  -1  -9  -6    0.21    0.46
  -1  -9  -6    0.72    0.55
   1  -9   6   -0.37    0.40
   1  -9   6    0.55    0.42
   1  -9   6    0.78    0.53
   1  -9   6   -0.39    0.41
   1   9   7   -0.04    0.28
   1   9   7    0.58    0.37
   1  -9   7   -0.44    0.44
   1  -9   7   -0.71    0.31
  -1  -9  -7   -0.46    0.39
  -1  -9  -7    1.06    0.63
   1  -9   7    0.45    0.71
  -1  -9  -7    0.68    0.52
   1   9   8    5.32    1.06
   1   9   8    3.36    0.67
   1   9   8    3.66    0.82
   1  -9   8    3.39    0.83
   1  -9   8    5.76    1.21
   1  -9   8    5.71    1.08
   1  -9   8    4.26    0.80
  -1  -9  -8    5.76    1.10
  -1 -10   7    1.50    0.86
   1 -10  -7    1.39    0.69
  -1  10   6   -0.45    0.30
  -1  10   6    0.11    0.37
  -1  10   6   -0.17    0.32
  -1 -10   6    0.11    0.48
  -1 -10   6   -0.44    0.42
  -1 -10   6    0.65    0.64
   1 -10  -6   -0.70    0.48
  -1 -10   6    0.05    0.48
  -1  10   5    2.55    0.49
  -1  10   5    2.36    0.66
  -1  10   5    1.98    0.61
  -1 -10   5    2.99    0.67
  -1 -10   5    2.49    0.71
  -1 -10   5    2.64    0.84
   1 -10  -5    2.46    0.84
   1 -10  -5    1.92    0.64
  -1  10   4    1.23    0.57
  -1  10   4    1.46    0.51
  -1  10   4    1.64    0.67
  -1 -10   4    0.17    0.42
  -1 -10   4    2.14    0.68
  -1 -10   4    1.70    0.82
   1 -10  -4    1.65    0.63
  -1 -10   4    1.74    0.58
   1 -10  -4    1.20    0.50
   1 -10  -4    2.07    0.85
  -1  10   3   -0.76    0.52
  -1  10   3   -0.36    0.24
  -1 -10   3    0.44    0.57
  -1 -10   3   -0.12    0.42
   1 -10  -3    0.18    0.55
  -1 -10   3   -0.01    0.38
   1 -10  -3   -0.39    0.38
   1 -10  -3   -0.47    0.35
   1 -10  -3   -0.28    0.36
  -1  10   2   -0.62    0.52
  -1  10   2   -0.41    0.26
  -1  10   2    0.13    0.45
  -1 -10   2    0.05    0.50
  -1 -10   2   -0.27    0.30
  -1 -10   2   -1.10    0.38
   1 -10  -2    0.30    0.42
   1 -10  -2   -0.18    0.50
   1 -10  -2   -0.25    0.34
  -1 -10   2   -0.23    0.25
  -1 -10   2   -0.22    0.39
   1 -10  -2    0.47    0.72
   1 -10  -2    0.30    0.42
   1  10  -1   -0.72    0.51
  -1  10   1   -0.52    0.39
   1  10  -1    0.03    0.36
   1  10  -1   -0.31    0.44
  -1  10   1   -0.26    0.41
  -1  10   1   -0.89    0.56
  -1 -10   1   -0.27    0.33
   1 -10  -1    0.21    0.39
  -1 -10   1    0.59    0.54
  -1 -10   1   -0.30    0.42
   1 -10  -1   -0.47    0.51
  -1 -10   1   -0.09    0.35
  -1 -10   1    0.54    0.41
  -1 -10   1    0.42    0.50
   1 -10  -1   -0.65    0.31
   1 -10  -1   -0.22    0.36
  -1 -10   1    0.89    0.51
   1 -10  -1   -0.17    0.40
   1 -10  -1    0.56    0.54
  -1  10   0   -0.95    0.49
   1  10   0   -0.75    0.35
  -1  10   0    0.19    0.40
   1  10   0   -0.03    0.36
   1  10   0   -0.40    0.51
  -1  10   0   -1.05    0.34
  -1 -10   0   -0.16    0.43
  -1 -10   0   -0.33    0.39
   1 -10   0    0.38    0.47
   1 -10   0   -0.59    0.41
  -1 -10   0   -0.60    0.34
  -1 -10   0   -0.40    0.35
   1 -10   0   -0.13    0.37
  -1 -10   0    0.53    0.43
  -1 -10   0    0.55    0.56
   1 -10   0    1.50    0.69
   1 -10   0   -0.16    0.49
   1 -10   0    0.23    0.45
   1 -10   0   -0.19    0.38
  -1  10  -1    0.77    0.47
   1  10   1    0.04    0.47
   1  10   1    0.30    0.66
  -1  10  -1   -0.15    0.45
  -1 -10  -1   -0.10    0.44
  -1 -10  -1    0.81    0.48
  -1 -10  -1    1.17    0.49
  -1 -10  -1    0.87    0.67
   1 -10   1    1.05    0.56
  -1 -10  -1   -0.22    0.39
   1 -10   1    1.25    0.63
   1 -10   1    0.87    0.44
  -1 -10  -1   -0.14    0.55
  -1 -10  -1    0.84    0.59
   1 -10   1    1.34    0.61
   1  10   2    8.71    0.96
   1  10   2    6.75    1.23
   1  10   2    7.40    1.05
   1 -10   2   10.86    1.18
  -1 -10  -2    8.82    1.04
   1 -10   2    9.73    0.99
  -1 -10  -2   11.02    1.35
  -1 -10  -2    7.74    0.88
  -1 -10  -2    9.09    0.99
   1 -10   2    8.50    0.93
   1 -10   2   10.05    1.26
  -1 -10  -2    9.17    1.00
   1  10   3    0.35    0.43
   1  10   3   -0.47    0.53
   1  10   3    0.09    0.48
  -1 -10  -3   -0.34    0.34
  -1 -10  -3    1.30    0.67
  -1 -10  -3    0.25    0.52
   1 -10   3    1.15    0.55
  -1 -10  -3    0.30    0.41
   1 -10   3   -0.65    0.31
   1  10   4   -0.27    0.33
   1  10   4   -0.08    0.42
   1 -10   4   -0.05    0.43
   1 -10   4   -0.09    0.37
   1 -10   4    0.38    0.69
   1 -10   4   -0.26    0.35
  -1 -10  -4    0.30    0.41
  -1 -10  -4    0.43    0.51
  -1 -10  -4   -0.63    0.86
   1  10   5    1.48    0.54
   1  10   5    1.03    0.53
   1  10   5    0.97    0.52
   1 -10   5    0.42    0.57
   1 -10   5    2.50    0.88
  -1 -10  -5    0.89    0.61
   1 -10   5    0.45    0.48
  -1 -10  -5    1.50    0.93
   1  10   6    1.76    0.49
   1  10   6    1.55    0.95
   1  10   6    0.97    0.44
   1 -10   6    0.80    0.52
  -1 -10  -6    0.66    0.53
   1 -10   6    0.15    0.49
  -1 -10  -6    2.44    0.89
   1 -10   6    0.66    0.64
   1 -10   6    1.63    0.85
   1 -11  -4    1.76    0.72
   1 -11  -4    1.40    0.64
  -1 -11   4    0.69    0.63
   1 -11  -3    1.39    0.78
  -1 -11   3    0.50    0.58
   1 -11  -3   -0.36    0.58
   1 -11  -2    0.53    0.55
  -1 -11   2   -0.49    0.68
  -1 -11   2   -0.54    0.38
   1 -11  -2   -0.73    0.36
  -1 -11   2   -0.56    0.43
   1 -11  -2    0.24    0.50
  -1 -11   1    3.45    0.80
   1 -11  -1    3.74    0.81
  -1 -11   1    3.98    0.89
  -1 -11   1    3.81    0.75
  -1 -11   1    4.66    1.12
   1 -11  -1    5.15    0.93
   1 -11  -1    3.98    1.08
   1 -11   0   -0.53    0.41
  -1 -11   0   -0.70    0.38
  -1 -11   0   -0.51    0.53
   1 -11   0    1.28    0.66
  -1 -11   0    0.79    0.60
   1 -11   0   -0.19    0.49
  -1 -11  -1    3.59    0.85
  -1 -11  -1    3.73    0.77
  -1 -11  -1    4.12    0.94
   1 -11   1    6.09    1.24
   1 -11   1    4.57    0.85
   1 -11   1    2.83    0.81
  -1 -11  -2    0.90    0.58
   1 -11   2   -0.42    0.40
  -1 -11  -2   -0.41    0.43
  -1 -11  -2    0.21    0.48
   1 -11   2   -0.69    0.48
   1 -11   3    0.27    0.70
  -1 -11  -3    1.40    0.93
  -1 -11  -3   -0.48    0.44
  -1 -11  -3    0.21    0.50
  -2   0  14    1.83    0.66
  -2   0  14    1.28    0.83
  -2   0  13   -0.38    0.44
  -2   0  13    0.02    0.42
   2   0 -13   -0.43    0.27
  -2   0  13   -0.34    0.38
  -2   0  13    0.05    0.23
   2   0 -13   -0.47    0.40
  -2   0  12    1.06    0.30
  -2   0  12    2.11    0.63
  -2   0  12    0.46    0.59
   2   0 -12    2.10    0.59
   2   0 -12    1.54    0.41
  -2   0  12    0.66    0.53
  -2   0  11   -0.06    0.20
   2   0 -11   -0.18    0.32
  -2   0  11   -0.05    0.25
  -2   0  11    0.39    0.43
   2   0 -11   -0.15    0.24
  -2   0  11    0.24    0.37
  -2   0  11   -0.07    0.30
  -2   0  10  116.44    4.34
  -2   0  10  121.54    4.54
   2   0 -10  121.60    4.56
  -2   0  10  126.43    4.70
  -2   0  10  117.37    5.27
  -2   0  10  117.62    4.09
   2   0 -10  114.32    4.17
  -2   0   9   -0.05    0.38
  -2   0   9   -0.27    0.25
  -2   0   9   -0.02    0.22
   2   0  -9   -0.04    0.25
  -2   0   9   -0.15    0.14
  -2   0   9    0.50    0.33
   2   0  -9    0.16    0.20
  -2   0   8   41.72    2.29
  -2   0   8   39.90    1.80
   2   0  -8   40.68    1.85
  -2   0   8   38.76    1.73
  -2   0   8   40.96    1.89
  -2   0   8   40.65    1.55
   2   0  -8   37.10    1.58
   2   0  -7    0.32    0.24
  -2   0   7   -0.19    0.26
  -2   0   7    0.01    0.15
   2   0  -7   -0.07    0.13
  -2   0   7   -0.07    0.13
  -2   0   7   -0.10    0.07
  -2   0   7   -0.13    0.22
  -2   0   7   -0.18    0.21
  -2   0   6   81.61    2.72
  -2   0   6   83.48    2.80
   2   0  -6   82.13    3.04
  -2   0   6   83.80    3.45
  -2   0   6   82.38    3.08
   2   0  -6   84.04    2.84
  -2   0   5   -0.04    0.11
   2   0  -5   -0.06    0.08
  -2   0   5    0.02    0.16
   2   0  -5    0.19    0.12
  -2   0   5    0.24    0.23
  -2   0   5    0.41    0.22
  -2   0   5    0.07    0.09
   2   0  -5    0.01    0.16
  -2   0   4    6.96    0.33
  -2   0   4    7.01    0.35
   2   0  -4    6.97    0.37
   2   0  -4    7.38    0.49
  -2   0   4    6.95    0.41
  -2   0   4    7.57    0.51
  -2   0   4    7.22    0.64
   2   0  -4    7.32    0.34
  -2   0   3    0.23    0.10
   2   0  -3    0.38    0.16
  -2   0   3    0.09    0.08
   2   0  -3    0.00    0.17
   2   0  -3    0.03    0.08
  -2   0   3    0.06    0.07
  -2   0   3    0.07    0.15
  -2   0   2    8.98    6.31
  -2   0   1    0.03    0.05
  -2   0   1    0.00    0.03
   2   0  -1   -0.03    0.05
  -2   0   1    0.02    0.05
   2   0  -1    0.04    0.04
  -2   0  -1    0.02    0.08
  -2   0  -1   -0.01    0.06
   2   0   1    0.05    0.09
   2   0   1   -0.01    0.09
  -2   0  -1   -0.06    0.11
  -2   0  -1    0.01    0.07
   2   0   1    0.04    0.08
  -2   0  -1   -0.02    0.08
   2   0   1    0.09    0.11
   2   0   1    0.11    0.08
   2   0   2   22.16    0.95
  -2   0  -2   23.85    1.16
   2   0   2   21.91    0.88
   2   0   2   21.92    0.86
   2   0   2   21.26    0.92
  -2   0  -2   22.43    0.88
  -2   0  -2   21.00    0.93
   2   0   2   22.27    1.04
   2   0   3   -0.26    0.14
   2   0   3   -0.03    0.15
   2   0   3    0.05    0.12
   2   0   3   -0.04    0.11
  -2   0  -3    0.01    0.08
  -2   0  -3   -0.01    0.16
  -2   0  -3    0.02    0.13
   2   0   3   -0.09    0.17
  -2   0  -3    0.11    0.13
  -2   0  -3   -0.16    0.16
   2   0   4  108.69   24.72
   2   0   5   -0.05    0.15
  -2   0  -5    0.00    0.23
   2   0   5   -0.15    0.28
  -2   0  -5   -0.10    0.09
   2   0   5   -0.05    0.22
   2   0   5    0.09    0.17
  -2   0  -5   -0.03    0.15
  -2   0  -5   -0.08    0.19
  -2   0  -6  106.64    3.61
   2   0   6  104.14    3.82
   2   0   6   98.04    3.79
   2   0   6  102.28    4.17
   2   0   6  104.16    3.58
  -2   0  -6  103.29    3.36
  -2   0  -6  104.61    3.68
   2   0   6  104.43    3.65
  -2   0  -6   97.52    3.77
   2   0   7    0.03    0.18
   2   0   7   -0.06    0.20
  -2   0  -7   -0.12    0.18
   2   0   7   -0.03    0.18
   2   0   7    0.16    0.28
   2   0   7    0.16    0.31
  -2   0  -7   -0.10    0.19
  -2   0  -7    0.01    0.09
  -2   0  -7   -0.15    0.18
  -2   0  -8    0.05    0.26
  -2   0  -8    0.14    0.09
  -2   0  -8   -0.17    0.29
   2   0   8    0.12    0.37
   2   0   8    0.15    0.23
   2   0   8   -0.11    0.29
  -2   0  -8    0.65    0.24
   2   0   8    0.12    0.21
   2   0   8    0.03    0.36
  -2   0  -9    0.08    0.27
  -2   0  -9    0.10    0.26
   2   0   9    0.07    0.41
  -2   0  -9    0.11    0.30
  -2   0  -9   -0.03    0.07
   2   0   9   -0.30    0.35
   2   0   9   -0.16    0.24
   2   0   9   -0.42    0.29
   2   0   9    0.12    0.20
  -2   0 -10   26.25    1.33
  -2   0 -10   22.15    1.16
   2   0  10   25.31    1.61
   2   0  10   22.95    1.24
   2   0  10   24.12    1.35
   2   0  10   23.75    1.59
   2   0  10   26.65    2.01
  -2   0 -10   27.44    1.63
   2   0  11   -0.46    0.23
  -2   0 -11   -0.14    0.26
   2   0  11    0.11    0.30
  -2   0 -11   -0.51    0.29
   2   0  11   -0.27    0.23
   2   0  11   -0.35    0.30
   2   0  11    0.10    0.38
   2   0  12   20.09    1.84
  -2   0 -12   19.51    1.22
   2   0  12   20.35    1.51
   2   0  12   19.60    1.52
  -2   0 -12   15.18    1.36
   2   0  13    0.11    0.50
   2   0  13   -0.89    0.43
   2   0  13    0.25    0.51
   2   0  13   -0.13    0.22
  -2   0 -13    0.00    0.35
  -2   0 -13   -1.11    0.38
   2   0  14    0.06    0.45
   2   0  14    1.04    0.34
  -2   1  14   -0.46    0.44
  -2   1  14   -0.36    0.60
   2   1 -14   -0.39    0.47
  -2  -1  14    0.56    0.57
  -2  -1  14   -0.22    0.63
   2   1 -13    1.94    0.42
   2   1 -13    1.68    0.64
  -2   1  13    2.69    0.82
  -2   1  13    2.27    0.65
  -2   1  13    3.14    0.73
  -2   1  13    1.99    0.39
   2  -1 -13    2.24    0.63
  -2  -1  13    1.69    0.35
   2  -1 -13    1.68    0.44
  -2  -1  13    1.75    0.83
  -2  -1  13    3.03    0.75
  -2   1  12   10.75    1.03
  -2   1  12   11.82    1.09
  -2   1  12   10.25    1.38
  -2   1  12   10.65    0.73
   2   1 -12    9.26    0.77
   2   1 -12    9.44    1.02
   2  -1 -12   11.60    0.84
  -2  -1  12   10.40    1.12
  -2  -1  12   11.95    1.08
  -2  -1  12    9.52    0.69
   2  -1 -12   10.99    1.04
  -2  -1  12    9.90    1.42
  -2   1  11   22.05    1.50
  -2   1  11   22.07    1.88
   2   1 -11   26.49    1.24
  -2   1  11   25.90    1.53
  -2   1  11   22.71    1.13
  -2   1  11   25.69    1.52
   2   1 -11   25.37    1.59
   2  -1 -11   23.50    1.47
  -2  -1  11   21.22    1.56
  -2  -1  11   23.38    1.94
  -2  -1  11   24.98    1.54
  -2  -1  11   24.71    1.15
   2  -1 -11   26.18    1.29
   2   1 -10   18.56    1.25
  -2   1  10   16.29    1.18
   2   1 -10   17.27    0.95
  -2   1  10   19.49    1.28
  -2   1  10   15.86    1.16
  -2   1  10   18.06    0.91
  -2   1  10   16.88    1.56
  -2  -1  10   16.50    1.21
   2  -1 -10   18.05    1.23
  -2  -1  10   17.23    0.90
  -2  -1  10   17.53    1.32
  -2  -1  10   14.93    1.57
   2  -1 -10   17.00    0.99
  -2  -1  10   16.91    0.91
  -2   1   9   21.87    1.32
   2   1  -9   25.44    1.05
   2   1  -9   22.29    1.39
  -2   1   9   24.31    1.37
   2   1  -9   24.19    1.11
  -2   1   9   22.03    1.69
  -2   1   9   25.96    1.42
  -2   1   9   22.92    1.06
  -2  -1   9   24.40    1.08
   2  -1  -9   21.70    1.31
  -2  -1   9   23.23    1.45
  -2  -1   9   23.65    1.10
   2  -1  -9   24.77    1.19
  -2  -1   9   22.41    1.01
  -2  -1   9   21.92    1.74
  -2  -1   9   23.83    1.35
  -2   1   8   14.73    1.02
  -2   1   8   15.44    0.77
   2   1  -8   15.93    0.80
  -2   1   8   14.54    1.28
   2   1  -8   15.25    0.75
   2   1  -8   15.01    1.04
  -2   1   8   16.02    0.99
  -2   1   8   14.78    1.14
   2  -1  -8   16.47    0.84
  -2  -1   8   16.33    0.79
  -2  -1   8   16.41    1.00
  -2  -1   8   14.59    0.74
   2  -1  -8   15.25    0.99
   2  -1  -8   15.80    0.57
  -2  -1   8   15.43    0.79
  -2  -1   8   13.99    1.32
  -2  -1   8   13.94    1.05
  -2   1   7   17.61    1.05
  -2   1   7   20.17    1.22
   2   1  -7   16.87    0.81
  -2   1   7   17.85    1.01
  -2   1   7   19.11    1.34
   2   1  -7   20.05    1.09
  -2   1   7   17.60    0.82
   2   1  -7   16.50    0.81
  -2  -1   7   15.42    0.97
   2  -1  -7   17.19    1.33
  -2  -1   7   19.18    0.84
   2  -1  -7   18.97    1.04
  -2  -1   7   20.24    1.43
   2  -1  -7   17.81    0.73
   2  -1  -7   16.91    0.86
   2  -1  -7   16.36    0.73
  -2  -1   7   16.34    0.80
  -2  -1   7   18.15    1.11
  -2   1   6   56.21    2.26
   2   1  -6   59.34    2.07
  -2   1   6   59.46    2.26
   2   1  -6   58.34    2.09
  -2   1   6   61.90    2.66
   2   1  -6   58.02    2.32
  -2   1   6   57.39    2.06
   2  -1  -6   58.61    2.11
   2  -1  -6   59.42    2.03
  -2  -1   6   57.45    2.22
  -2  -1   6   59.60    2.09
  -2  -1   6   60.18    2.41
   2  -1  -6   60.79    2.72
   2  -1  -6   58.13    2.27
  -2  -1   6   58.24    2.07
  -2  -1   6   58.02    2.68
   2  -1  -6   57.49    2.04
   2   1  -5   26.04    1.21
  -2   1   5   30.35    1.48
   2   1  -5   23.98    1.04
   2   1  -5   25.71    1.01
  -2   1   5   29.07    1.19
  -2   1   5   24.49    1.13
  -2  -1   5   29.35    1.29
  -2  -1   5   29.02    1.53
  -2  -1   5   26.15    1.05
  -2  -1   5   24.86    1.11
   2  -1  -5   27.81    1.17
   2  -1  -5   26.09    1.02
   2  -1  -5   27.20    1.48
   2  -1  -5   24.40    1.03
   2  -1  -5   23.55    1.01
  -2  -1   5   25.47    1.01
   2   1  -4  181.12   17.49
   2  -1  -4  115.39   28.16
  -2   1   3   94.56   27.57
   2   1  -3  109.62   11.71
  -2  -1   3  106.05   25.40
   2  -1  -3   88.14   21.07
  -2   1   2   60.77   10.42
   2  -1  -2   75.44   10.95
   2   1  -1   93.57    3.07
   2   1   0    0.27    0.08
   2   1   0    0.28    0.08
   2   1   0    0.30    0.10
  -2   1   0    0.21    0.07
  -2   1   0    0.34    0.13
  -2   1   0    0.21    0.07
  -2   1   0    0.30    0.11
   2   1   0    0.18    0.09
   2   1   0    0.16    0.11
  -2  -1   0    0.25    0.11
   2  -1   0    0.32    0.09
  -2  -1   0    0.30    0.08
  -2  -1   0    0.24    0.10
  -2  -1   0    0.21    0.07
   2  -1   0    0.24    0.11
  -2  -1   0    0.28    0.11
   2  -1   0    0.27    0.13
   2  -1   0    0.35    0.09
  -2   1  -1   81.10   13.83
   2   1   1   69.00   16.42
   2  -1   1   84.59   11.34
  -2   1  -2  169.15   36.39
   2   1   2  120.85   26.47
   2  -1   2  187.58   22.72
  -2   1  -3  111.11    3.86
  -2   1  -3  117.92    3.91
   2   1   3  108.39    3.90
   2   1   3  122.48    3.86
  -2   1  -3  112.29    3.67
   2   1   3  110.18    3.88
  -2   1  -3  112.30    3.76
   2   1   3  112.84    3.76
  -2  -1  -3  108.33    3.62
   2  -1   3  120.40    3.93
  -2  -1  -3  122.33    3.88
  -2  -1  -3  112.32    3.91
  -2  -1  -3  118.98    4.10
   2  -1   3  112.13    3.90
   2  -1   3  112.10    3.77
   2  -1   3  113.52    3.76
  -2  -1  -3  108.31    3.76
   2  -1   3  107.43    3.67
  -2  -1  -3  113.34    3.90
   2   1   4    2.66    0.45
  -2   1  -4    1.91    0.29
   2   1   4    1.70    0.26
  -2   1  -4    2.95    0.42
   2   1   4    2.40    0.37
   2   1   4    2.31    0.34
  -2   1  -4    2.18    0.26
   2   1   4    1.99    0.41
  -2   1  -4    2.66    0.41
  -2   1  -4    2.41    0.24
  -2  -1  -4    1.95    0.43
  -2  -1  -4    2.16    0.35
   2  -1   4    2.08    0.23
   2  -1   4    3.02    0.42
  -2  -1  -4    2.95    0.32
  -2  -1  -4    2.55    0.40
   2  -1   4    2.97    0.39
   2  -1   4    2.34    0.28
   2  -1   4    2.49    0.42
  -2  -1  -4    2.16    0.15
  -2   1  -5   78.56    2.65
  -2   1  -5   74.52    2.80
   2   1   5   86.20    3.23
  -2   1  -5   74.65    2.72
   2   1   5   75.05    2.89
   2   1   5   72.51    2.89
   2  -1   5   68.99    2.61
   2  -1   5   87.49    3.06
   2  -1   5   71.10    2.82
   2  -1   5   71.06    3.10
  -2  -1  -5   86.66    2.94
  -2  -1  -5   69.09    2.43
  -2  -1  -5   77.70    2.44
   2  -1   5   81.05    3.27
  -2  -1  -5   72.45    2.86
   2  -1   5   80.99    2.68
  -2  -1  -5   82.47    3.27
  -2  -1  -5   73.62    2.73
  -2   1  -6   16.34    1.04
   2   1   6   16.32    1.15
  -2   1  -6   16.31    0.86
  -2   1  -6   16.35    0.91
  -2   1  -6   16.35    0.77
   2   1   6   18.57    1.04
   2   1   6   16.69    1.18
   2   1   6   16.44    0.99
   2  -1   6   17.28    1.26
   2  -1   6   16.19    1.02
  -2  -1  -6   15.29    0.95
   2  -1   6   17.22    1.23
   2  -1   6   15.50    0.77
  -2  -1  -6   14.91    0.86
  -2  -1  -6   16.89    1.02
  -2  -1  -6   17.31    1.29
   2  -1   6   16.78    0.89
   2   1   7   12.57    1.12
   2   1   7   11.17    0.89
   2   1   7   12.59    0.90
  -2   1  -7   12.58    0.93
  -2   1  -7   12.61    0.79
  -2   1  -7   12.94    0.76
  -2   1  -7   11.97    0.65
   2   1   7   12.06    0.74
   2  -1   7   11.78    0.93
  -2  -1  -7   12.82    0.94
  -2  -1  -7   13.27    0.86
   2  -1   7   12.38    1.17
  -2  -1  -7   11.49    1.14
   2  -1   7   13.42    0.70
   2  -1   7   11.96    0.76
  -2  -1  -7   12.22    0.78
   2  -1   7   12.42    0.94
   2   1   8    0.63    0.33
  -2   1  -8    0.78    0.28
  -2   1  -8    0.81    0.21
   2   1   8    0.92    0.28
   2   1   8    1.04    0.41
  -2   1  -8    0.83    0.30
   2   1   8    0.51    0.35
   2   1   8    0.51    0.37
   2  -1   8    0.59    0.42
  -2  -1  -8    0.84    0.40
   2  -1   8    0.82    0.23
   2  -1   8    0.95    0.28
   2  -1   8    0.99    0.44
   2  -1   8    0.45    0.37
  -2  -1  -8    1.62    0.42
  -2   1  -9   14.72    1.18
   2   1   9   16.76    1.24
   2   1   9   13.75    1.10
   2   1   9   17.22    0.99
   2   1   9   16.72    1.49
   2   1   9   18.95    1.21
  -2   1  -9   16.66    0.94
  -2   1  -9   17.64    1.02
  -2   1  -9   17.05    0.82
   2  -1   9   14.60    1.23
   2  -1   9   17.87    0.93
   2  -1   9   16.99    0.99
  -2  -1  -9   16.05    1.18
  -2  -1  -9   17.68    1.06
   2  -1   9   16.64    1.56
  -2  -1  -9   17.69    1.04
   2  -1   9   18.45    1.28
   2   1  10   12.74    1.02
  -2   1 -10   13.66    1.16
   2   1  10   11.51    1.06
  -2   1 -10   12.40    0.90
  -2   1 -10   12.22    0.73
  -2   1 -10   11.70    0.64
   2   1  10   11.19    1.02
   2   1  10   11.08    1.25
  -2  -1 -10   11.71    1.07
   2  -1  10   10.80    1.09
   2  -1  10   12.79    1.16
  -2  -1 -10   11.81    0.83
   2  -1  10   10.90    0.81
   2  -1  10   12.50    1.36
   2  -1  10   12.35    0.76
  -2  -1 -10   10.58    0.84
   2   1  11    0.12    0.35
   2   1  11   -0.14    0.26
  -2   1 -11   -0.02    0.40
   2   1  11   -0.22    0.20
  -2   1 -11   -0.41    0.24
   2   1  11   -0.35    0.33
  -2  -1 -11    0.92    0.48
   2  -1  11    0.33    0.28
  -2  -1 -11   -0.10    0.23
   2  -1  11   -0.09    0.37
   2  -1  11    0.48    0.42
   2  -1  11    0.22    0.44
   2   1  12   11.45    1.12
   2   1  12    9.28    0.78
   2   1  12    6.87    1.28
  -2   1 -12    8.65    0.80
   2   1  12    8.37    0.97
  -2  -1 -12    7.16    0.99
   2  -1  12    5.77    1.15
   2  -1  12    8.49    0.77
  -2  -1 -12    8.05    0.99
   2  -1  12    9.98    1.09
   2  -1  12   10.28    1.15
   2   1  13    0.59    0.33
  -2   1 -13    0.28    0.53
   2   1  13    1.99    0.89
   2   1  13    0.21    0.47
  -2   1 -13   -0.48    0.31
   2   1  13    1.25    0.54
   2  -1  13    0.22    0.53
   2  -1  13    1.73    0.64
   2  -1  13    1.11    0.54
  -2  -1 -13    0.23    0.47
   2  -1  13    0.56    0.30
  -2  -1 -13    1.20    0.45
   2   1  14   11.09    1.40
   2  -1  14   11.13    0.87
   2  -1  14   12.49    1.37
  -2   2  14    1.31    0.78
  -2  -2  14    0.74    0.75
  -2  -2  14    1.77    0.66
  -2   2  13    4.37    0.74
   2   2 -13    4.08    0.85
  -2   2  13    4.60    1.10
  -2   2  13    3.56    0.77
   2   2 -13    2.57    0.48
  -2  -2  13    3.41    0.46
  -2  -2  13    5.01    0.98
  -2  -2  13    3.18    0.98
   2   2 -12    4.40    0.56
  -2   2  12    3.78    0.74
  -2   2  12    3.98    0.51
  -2   2  12    4.83    1.01
   2   2 -12    4.77    0.86
  -2  -2  12    5.63    0.94
   2  -2 -12    5.33    0.67
  -2  -2  12    4.59    0.93
  -2  -2  12    5.36    1.18
  -2  -2  12    5.13    0.51
   2  -2 -12    4.82    0.79
  -2   2  11    1.78    0.52
  -2   2  11    1.77    0.35
  -2   2  11    1.84    0.67
  -2   2  11    1.92    0.54
   2   2 -11    1.19    0.31
  -2   2  11    1.57    0.49
   2   2 -11    2.36    0.59
   2  -2 -11    2.40    0.55
  -2  -2  11    2.00    0.78
  -2  -2  11    1.59    0.33
  -2  -2  11    1.82    0.56
   2  -2 -11    1.62    0.42
  -2  -2  11    2.50    0.66
  -2  -2  11    1.81    0.37
   2   2 -10  125.84    4.81
  -2   2  10  128.97    4.34
  -2   2  10  124.51    4.74
  -2   2  10  123.19    4.87
  -2   2  10  128.21    5.30
  -2   2  10  121.60    4.66
   2   2 -10  125.40    4.34
   2   2 -10  126.73    4.36
  -2  -2  10  124.54    4.33
   2  -2 -10  121.17    5.52
   2  -2 -10  125.86    4.48
  -2  -2  10  123.74    4.39
   2  -2 -10  123.02    4.67
  -2  -2  10  125.72    4.78
  -2  -2  10  129.60    5.37
  -2  -2  10  125.40    5.53
  -2   2   9    8.60    0.84
  -2   2   9   11.49    1.11
  -2   2   9   11.57    0.87
   2   2  -9    8.67    0.63
   2   2  -9   11.36    0.93
   2   2  -9    7.54    0.65
  -2   2   9    8.89    0.94
  -2   2   9   10.49    0.65
  -2  -2   9   10.33    0.69
  -2  -2   9   10.57    1.01
   2  -2  -9    9.76    1.15
   2  -2  -9    8.23    0.53
  -2  -2   9   11.33    1.26
  -2  -2   9    8.77    0.63
  -2  -2   9   10.78    1.18
   2  -2  -9    9.76    0.85
   2  -2  -9    8.69    0.69
   2   2  -8   12.07    0.72
  -2   2   8   11.21    0.96
  -2   2   8   12.38    1.12
   2   2  -8   10.14    0.64
  -2   2   8   10.92    0.81
   2   2  -8   10.96    0.91
  -2   2   8   10.97    0.66
   2  -2  -8   11.50    0.67
  -2  -2   8   10.96    1.18
  -2  -2   8   11.46    0.98
  -2  -2   8   11.21    0.72
  -2  -2   8   11.24    0.67
  -2  -2   8   12.01    0.88
   2  -2  -8   10.83    1.18
   2  -2  -8   10.18    0.80
   2  -2  -8   11.05    0.73
   2  -2  -8   12.06    0.65
   2   2  -7    0.84    0.33
  -2   2   7    0.57    0.30
   2   2  -7    0.67    0.22
  -2   2   7    0.59    0.25
  -2   2   7    0.62    0.20
  -2   2   7    0.61    0.35
  -2   2   7    0.32    0.27
   2   2  -7    0.57    0.20
   2  -2  -7    0.66    0.23
  -2  -2   7    0.50    0.28
  -2  -2   7    0.78    0.35
   2  -2  -7    0.08    0.24
   2  -2  -7    0.74    0.43
   2  -2  -7    0.43    0.21
  -2  -2   7    0.71    0.25
  -2  -2   7    0.69    0.24
   2  -2  -7    0.31    0.23
   2   2  -6    0.50    0.17
  -2   2   6    0.35    0.21
   2   2  -6    0.23    0.24
  -2   2   6    0.57    0.31
  -2   2   6    0.21    0.16
   2   2  -6    0.32    0.17
  -2   2   6    0.51    0.26
   2  -2  -6    0.38    0.21
   2  -2  -6    0.33    0.21
   2  -2  -6    0.64    0.33
  -2  -2   6    0.63    0.27
   2  -2  -6    0.62    0.20
   2  -2  -6    0.10    0.20
  -2  -2   6    0.30    0.21
  -2   2   5    8.25    0.46
  -2   2   5    8.91    0.74
  -2   2   5    7.22    0.56
   2   2  -5    7.57    0.53
   2   2  -5    7.49    0.60
  -2   2   5    6.85    0.31
   2   2  -5    7.46    0.44
  -2  -2   5    6.16    0.44
   2  -2  -5    7.30    0.48
  -2  -2   5    8.90    0.67
   2  -2  -5    7.04    0.52
   2  -2  -5    8.24    0.80
  -2  -2   5    7.10    0.55
  -2  -2   5    7.66    0.53
   2  -2  -5    7.21    0.48
  -2   2   4   23.17    0.94
   2   2  -4   22.16    0.89
  -2   2   4   23.26    1.19
   2   2  -4   22.97    1.07
  -2   2   4   22.66    0.84
  -2   2   4   23.42    1.03
   2   2  -4   21.63    1.00
  -2   2   4   22.90    0.94
  -2  -2   4   23.10    1.11
   2  -2  -4   23.63    1.28
   2  -2  -4   22.77    0.96
  -2  -2   4   21.69    1.01
  -2  -2   4   23.30    1.03
  -2  -2   4   22.47    0.77
  -2  -2   4   22.67    0.91
   2  -2  -4   21.67    1.01
   2  -2  -4   22.24    1.02
   2  -2  -4   24.07    0.97
   2  -2  -4   23.78    0.96
   2   2  -3   69.27    2.37
   2   2  -3   73.74    2.22
   2   2  -3   65.99    2.23
  -2   2   3   65.84    2.34
  -2   2   3   63.97    2.22
  -2   2   3   64.65    2.26
  -2   2   3   60.95    2.45
   2  -2  -3   69.44    2.41
  -2  -2   3   66.79    2.20
   2  -2  -3   64.88    2.23
   2  -2  -3   61.53    2.52
   2  -2  -3   66.03    2.27
   2  -2  -3   62.42    2.24
  -2  -2   3   67.49    2.24
  -2  -2   3   67.69    2.37
  -2  -2   3   67.62    2.24
  -2  -2   3   66.61    2.35
   2  -2  -3   68.90    2.37
  -2  -2   3   66.50    2.42
   2   2  -2   64.47   18.95
  -2   2   2   37.44   26.61
  -2  -2   1   56.66   10.38
   2  -2  -1   53.38   12.16
   2   2   0   60.29   24.63
  -2  -2   0   61.95   17.65
   2   2   1  130.95   34.85
  -2   2  -1   80.07   17.16
  -2  -2  -1   96.03   11.90
  -2   2  -2  125.51   32.21
  -2  -2  -2  172.38   41.99
   2  -2   2  103.66   13.09
   2   2   3   99.83    3.48
   2   2   3   92.65    3.56
   2   2   3  103.68    3.48
   2   2   3  108.35    3.64
  -2   2  -3   98.70    3.39
   2   2   3   90.77    3.23
   2   2   3  110.47    3.39
  -2   2  -3  102.67    3.49
  -2   2  -3   97.52    3.33
  -2   2  -3   93.62    3.45
  -2  -2  -3  106.33    3.68
  -2  -2  -3   95.61    3.48
   2  -2   3   94.15    3.28
  -2  -2  -3   94.04    3.23
  -2  -2  -3  107.03    3.43
   2  -2   3  100.84    3.69
  -2  -2  -3   91.83    3.35
   2  -2   3  105.50    3.43
   2  -2   3   91.94    3.36
   2  -2   3   91.31    3.49
  -2   2  -4  264.30    8.63
  -2   2  -4  259.26    8.68
  -2   2  -4  266.36    8.55
  -2   2  -5   62.66    2.27
  -2   2  -5   62.04    2.35
   2   2   5   60.17    2.51
   2   2   5   63.82    2.25
   2   2   5   57.44    2.32
  -2   2  -5   58.21    2.42
  -2   2  -5   62.75    2.25
   2   2   5   56.94    2.57
   2  -2   5   57.47    2.47
   2  -2   5   61.62    2.28
  -2  -2  -5   57.95    2.70
   2  -2   5   60.87    2.24
  -2  -2  -5   61.15    1.98
  -2  -2  -5   63.36    2.30
  -2  -2  -5   62.53    2.45
   2  -2   5   61.07    2.47
   2  -2   5   65.97    2.29
  -2  -2  -5   56.98    2.37
  -2   2  -6  146.62    4.88
   2   2   6  151.60    5.25
  -2   2  -6  144.63    4.98
  -2   2  -6  145.02    5.16
   2   2   6  138.89    5.12
   2   2   6  142.87    5.39
   2   2   6  143.85    4.88
   2   2   6  146.75    5.05
  -2   2  -6  142.88    4.88
   2  -2   6  141.68    4.91
  -2  -2  -6  141.73    5.54
   2  -2   6  142.12    4.90
   2  -2   6  144.90    4.89
   2  -2   6  141.68    5.17
  -2  -2  -6  147.88    5.14
  -2  -2  -6  142.65    4.93
   2  -2   6  143.30    5.22
  -2  -2  -6  144.92    5.09
   2   2   7    6.11    0.53
   2   2   7    5.87    0.73
  -2   2  -7    6.29    0.53
  -2   2  -7    5.10    0.52
   2   2   7    6.33    0.82
   2   2   7    5.34    0.66
  -2   2  -7    5.47    0.53
  -2   2  -7    5.58    0.65
   2   2   7    5.73    0.62
  -2  -2  -7    6.00    0.65
   2  -2   7    6.33    0.72
   2  -2   7    6.04    0.56
  -2  -2  -7    5.89    0.88
  -2  -2  -7    6.12    0.65
   2  -2   7    5.60    0.93
   2  -2   7    6.11    0.96
  -2  -2  -7    4.97    0.54
   2  -2   7    5.53    0.52
  -2   2  -8   10.91    0.77
   2   2   8   11.15    0.93
  -2   2  -8    9.28    0.89
   2   2   8   10.40    0.97
   2   2   8   10.45    0.73
  -2   2  -8   11.41    0.73
   2   2   8   10.15    0.85
  -2   2  -8   10.69    0.74
   2   2   8   10.29    1.08
  -2  -2  -8   10.73    0.87
  -2  -2  -8   11.09    0.79
   2  -2   8   11.59    1.03
   2  -2   8   10.63    0.72
   2  -2   8   10.61    1.20
  -2  -2  -8   10.25    1.18
   2  -2   8   12.52    1.03
   2  -2   8   10.15    0.74
  -2  -2  -8   11.00    0.90
   2   2   9   16.97    1.16
  -2   2  -9   16.29    0.98
   2   2   9   18.27    1.27
  -2   2  -9   16.61    0.92
   2   2   9   16.34    0.98
  -2   2  -9   16.91    1.26
   2   2   9   18.37    1.29
  -2   2  -9   16.29    0.93
   2  -2   9   16.98    1.32
   2  -2   9   16.23    0.97
  -2  -2  -9   16.62    1.05
  -2  -2  -9   17.62    1.13
   2  -2   9   17.82    1.31
  -2  -2  -9   15.25    1.17
  -2  -2  -9   17.35    1.62
   2   2  10   20.16    1.66
   2   2  10   19.00    1.34
  -2   2 -10   19.11    0.97
  -2   2 -10   19.42    1.12
   2   2  10   20.77    1.12
  -2   2 -10   19.92    1.04
  -2   2 -10   18.90    1.41
   2   2  10   19.40    1.39
  -2  -2 -10   19.67    1.17
   2  -2  10   19.21    1.79
  -2  -2 -10   18.91    1.35
  -2  -2 -10   20.29    1.19
   2  -2  10   20.33    1.47
   2  -2  10   22.25    1.58
  -2   2 -11    0.28    0.34
  -2   2 -11    0.33    0.42
   2   2  11    0.51    0.32
   2   2  11   -0.27    0.35
   2   2  11    0.60    0.44
   2   2  11    0.40    0.38
   2  -2  11    0.56    0.38
   2  -2  11    0.12    0.41
  -2  -2 -11    0.80    0.37
  -2  -2 -11    0.52    0.45
   2  -2  11    0.86    0.34
   2   2  12    3.91    0.91
   2   2  12    4.44    0.60
   2   2  12    4.50    0.89
   2   2  12    3.63    0.77
  -2   2 -12    3.27    0.79
   2  -2  12    4.35    0.96
  -2  -2 -12    4.63    0.85
  -2  -2 -12    4.09    0.67
   2  -2  12    4.69    1.10
   2  -2  12    6.08    1.04
   2  -2  12    4.88    0.63
   2   2  13   10.29    1.49
  -2   2 -13   10.38    0.92
   2   2  13   12.16    1.24
   2   2  13   10.46    1.16
   2   2  13   10.63    0.87
  -2  -2 -13    7.53    1.03
  -2  -2 -13   11.02    1.19
   2  -2  13   10.95    1.65
   2  -2  13   13.00    1.71
   2  -2  13   11.82    0.87
   2  -2  13   13.41    1.07
   2   2  14    4.82    1.37
   2   2  14    1.77    0.49
   2  -2  14    2.48    0.86
  -2   3  14    2.30    0.54
  -2  -3  14    2.28    0.73
  -2   3  13   -0.01    0.41
  -2   3  13   -0.60    0.31
  -2   3  13   -0.20    0.34
  -2   3  13   -0.17    0.22
   2  -3 -13    0.78    0.31
  -2  -3  13    0.42    0.52
  -2  -3  13   -0.09    0.28
  -2  -3  13    0.28    0.28
  -2  -3  13   -0.80    0.54
   2   3 -12    8.12    0.69
  -2   3  12    8.86    0.69
  -2   3  12    9.26    0.98
  -2   3  12    5.92    1.00
  -2   3  12    6.36    1.15
  -2   3  12    8.03    0.85
   2   3 -12    6.75    0.98
  -2  -3  12    8.66    0.67
  -2  -3  12    7.62    0.74
  -2  -3  12    8.08    1.18
   2  -3 -12    8.03    0.76
  -2  -3  12    7.15    1.33
  -2  -3  12    8.68    1.00
   2   3 -11    0.37    0.41
  -2   3  11    0.28    0.46
  -2   3  11    0.41    0.25
   2   3 -11    0.34    0.26
  -2   3  11    0.49    0.38
  -2   3  11    0.58    0.60
  -2   3  11    0.57    0.38
   2  -3 -11    0.46    0.34
  -2  -3  11    0.91    0.68
  -2  -3  11    0.51    0.30
  -2  -3  11    0.23    0.44
   2  -3 -11    0.69    0.41
   2  -3 -11   -0.18    0.47
  -2  -3  11    0.43    0.30
  -2  -3  11    0.78    0.50
  -2   3  10   85.00    3.48
  -2   3  10   84.39    3.33
  -2   3  10   84.44    3.75
  -2   3  10   85.46    3.95
   2   3 -10   88.43    3.24
   2   3 -10   83.04    3.53
   2   3 -10   83.76    3.08
  -2  -3  10   87.78    3.25
  -2  -3  10   86.47    4.28
  -2  -3  10   84.44    3.23
   2  -3 -10   82.63    3.03
  -2  -3  10   82.70    3.72
   2  -3 -10   84.31    3.00
   2  -3 -10   82.65    3.37
   2  -3 -10   86.24    4.29
  -2  -3  10   86.47    3.12
   2  -3 -10   82.95    3.25
  -2  -3  10   82.97    3.52
   2   3  -9   31.81    1.69
  -2   3   9   27.85    1.58
  -2   3   9   30.33    1.87
   2   3  -9   30.22    1.33
  -2   3   9   29.65    1.34
   2   3  -9   25.71    1.41
  -2   3   9   34.46    1.56
  -2  -3   9   25.19    1.32
   2  -3  -9   28.71    1.42
   2  -3  -9   26.27    1.40
  -2  -3   9   29.93    1.43
   2  -3  -9   28.84    1.35
  -2  -3   9   33.73    1.89
  -2  -3   9   28.83    2.16
   2  -3  -9   33.23    2.19
  -2  -3   9   32.38    1.50
   2  -3  -9   34.81    1.61
   2   3  -8    4.41    0.65
  -2   3   8    4.83    0.61
   2   3  -8    4.89    0.47
  -2   3   8    4.23    0.47
  -2   3   8    3.24    0.66
   2   3  -8    5.25    0.57
  -2   3   8    4.29    0.56
  -2   3   8    4.24    0.74
  -2  -3   8    4.81    0.47
   2  -3  -8    4.23    0.51
  -2  -3   8    4.71    0.51
  -2  -3   8    4.12    0.72
   2  -3  -8    5.08    0.60
   2  -3  -8    4.01    0.52
   2  -3  -8    4.22    0.52
   2  -3  -8    3.99    0.84
   2   3  -7   16.68    0.93
   2   3  -7   15.10    1.00
   2   3  -7   15.34    0.77
  -2   3   7   14.52    0.85
  -2   3   7   16.56    1.23
  -2   3   7   15.26    0.96
  -2   3   7   14.52    0.78
  -2   3   7   14.05    1.14
  -2  -3   7   14.81    0.90
   2  -3  -7   16.15    0.94
  -2  -3   7   15.45    1.00
   2  -3  -7   13.88    0.89
  -2  -3   7   15.08    1.10
   2  -3  -7   15.14    0.87
   2  -3  -7   14.42    1.29
  -2  -3   7   13.83    0.79
   2  -3  -7   15.02    0.84
  -2  -3   7   13.49    0.79
  -2   3   6    3.52    0.46
   2   3  -6    2.17    0.38
   2   3  -6    3.05    0.33
  -2   3   6    3.26    0.44
  -2   3   6    2.58    0.35
  -2   3   6    3.08    0.52
   2   3  -6    3.22    0.50
  -2   3   6    3.13    0.36
  -2   3   6    2.71    0.21
   2  -3  -6    3.56    0.39
  -2  -3   6    3.28    0.35
   2  -3  -6    2.92    0.38
  -2  -3   6    2.23    0.46
   2  -3  -6    2.21    0.55
  -2  -3   6    3.21    0.45
   2  -3  -6    3.43    0.42
   2  -3  -6    3.94    0.54
  -2  -3   6    3.17    0.57
  -2   3   5   26.31    1.07
   2   3  -5   31.62    1.39
   2   3  -5   31.20    1.16
  -2   3   5   30.08    1.22
   2   3  -5   25.10    1.27
  -2  -3   5   27.29    1.34
  -2  -3   5   26.37    1.17
  -2  -3   5   27.49    1.15
   2  -3  -5   27.92    1.22
   2  -3  -5   30.86    1.23
  -2  -3   5   27.38    1.12
   2   3  -4  186.63    6.35
   2   3  -4  191.18    6.18
  -2   3   4  191.07    6.21
  -2   3   4  186.66    6.22
  -2   3   4  190.86    6.16
   2   3  -4  187.93    6.09
  -2  -3   4  194.26    6.38
  -2  -3   4  190.94    6.20
   2  -3  -4  188.49    6.23
   2  -3  -4  190.68    6.43
  -2  -3   4  190.97    6.46
  -2  -3   4  191.72    6.19
   2  -3  -4  192.14    6.21
  -2  -3   4  189.38    6.11
   2  -3  -4  192.47    6.38
   2  -3  -4  189.84    6.18
   2  -3  -4  190.96    6.24
  -2   3   3   43.20    1.69
  -2   3   3   42.26    1.60
   2   3  -3   43.71    1.58
   2   3  -3   43.43    1.59
  -2   3   3   44.28    1.77
  -2   3   3   41.96    1.58
  -2   3   3   41.91    1.60
   2   3  -3   42.35    1.73
  -2   3   3   42.31    1.64
   2  -3  -3   41.90    1.61
  -2  -3   3   41.51    1.74
   2  -3  -3   42.57    1.61
  -2  -3   3   42.99    1.75
   2  -3  -3   43.62    1.80
   2  -3  -3   44.01    1.61
   2  -3  -3   43.58    1.86
  -2  -3   3   42.16    1.58
   2  -3  -3   42.21    1.71
  -2  -3   3   43.23    1.74
  -2  -3   3   43.84    1.61
   2   3  -2    7.32    0.34
  -2   3   2    6.82    0.48
  -2   3   2    6.36    0.39
   2   3  -2    7.12    0.49
  -2   3   2    7.43    0.53
   2   3  -2    7.44    0.43
  -2   3   2    7.29    0.48
  -2   3   2    6.45    0.57
  -2   3   2    6.88    0.50
   2   3  -2    7.24    0.53
   2   3  -2    6.31    0.43
   2  -3  -2    6.76    0.47
  -2  -3   2    6.92    0.56
   2  -3  -2    7.74    0.59
   2  -3  -2    6.49    0.54
   2  -3  -2    6.57    0.44
  -2  -3   2    7.41    0.44
  -2  -3   2    7.21    0.31
   2  -3  -2    7.74    0.45
   2  -3  -2    7.18    0.50
   2  -3  -2    7.17    0.42
  -2   3   1   28.08    1.13
   2   3  -1   26.03    1.10
   2   3  -1   26.10    1.21
  -2   3   1   26.33    1.12
  -2   3   1   28.47    1.04
   2   3  -1   27.98    0.96
  -2   3   1   27.86    1.30
  -2   3   1   28.04    1.18
   2   3  -1   26.18    1.19
   2   3  -1   27.48    1.11
  -2   3   1   31.14    1.19
   2  -3  -1   28.61    1.05
  -2  -3   1   26.40    1.19
  -2  -3   1   28.03    1.10
  -2  -3   1   28.19    0.96
   2  -3  -1   28.78    1.12
   2  -3  -1   27.59    1.12
   2  -3  -1   27.57    1.18
  -2  -3   1   27.64    1.10
  -2  -3   1   27.47    1.27
   2  -3  -1   27.46    1.30
   2  -3  -1   30.24    1.20
  -2  -3   1   28.98    1.16
  -2   3   0    1.11    0.22
   2   3   0    0.84    0.21
  -2   3   0    1.12    0.24
  -2   3   0    1.05    0.15
   2   3   0    0.90    0.22
   2   3   0    1.13    0.13
   2   3   0    1.23    0.28
   2   3   0    0.86    0.20
  -2   3   0    1.20    0.34
   2   3   0    0.92    0.21
  -2  -3   0    1.34    0.26
  -2  -3   0    1.02    0.14
   2  -3   0    1.06    0.23
  -2  -3   0    1.37    0.36
  -2  -3   0    1.20    0.26
   2  -3   0    1.17    0.22
   2  -3   0    0.97    0.20
  -2  -3   0    1.27    0.22
  -2  -3   0    0.93    0.20
  -2  -3   0    1.05    0.21
   2  -3   0    1.21    0.33
   2  -3   0    1.01    0.24
   2  -3   0    1.20    0.16
   2  -3   0    0.88    0.18
  -2   3  -1   29.01   24.89
   2   3   1   79.83   41.39
  -2  -3  -1   59.96   21.70
   2   3   2  121.60    3.94
   2   3   2  115.92    3.84
  -2   3  -2  119.51    4.05
   2   3   2  120.64    4.24
  -2   3  -2  116.21    3.91
  -2   3  -2  117.52    3.99
  -2   3  -2  117.08    4.12
  -2   3  -2  121.28    3.85
   2   3   2  114.39    3.91
   2  -3   2  114.05    3.92
  -2  -3  -2  116.20    3.95
  -2  -3  -2  116.25    3.94
   2  -3   2  119.11    4.04
   2  -3   2  115.08    3.81
  -2  -3  -2  116.83    3.92
  -2  -3  -2  117.43    4.07
   2  -3   2  104.79    4.30
  -2   3  -3  160.44    5.20
   2   3   3  162.55    5.08
  -2   3  -3  151.34    5.25
  -2   3  -3  152.04    5.17
   2   3   3  139.16    5.35
  -2   3  -3  152.04    5.05
  -2   3  -3  155.52    5.01
  -2  -3  -3  148.88    5.00
  -2  -3  -3  152.42    5.09
  -2  -3  -3  155.19    5.12
   2  -3   3  145.85    5.30
   2  -3   3  141.89    5.06
   2  -3   3  141.16    4.95
   2  -3   3  162.58    5.22
  -2  -3  -3  151.23    5.26
   2  -3   3  166.53    5.28
  -2   3  -4  203.32    6.91
  -2   3  -4  210.55    7.00
  -2   3  -4  214.68    7.03
  -2   3  -4  207.28    6.59
   2   3   4  203.12    7.19
  -2   3  -4  207.09    6.80
   2  -3   4  211.92    6.95
  -2  -3  -4  206.33    7.26
  -2  -3  -4  208.48    6.69
   2  -3   4  203.53    7.05
  -2  -3  -4  204.66    6.85
   2  -3   4  209.42    7.13
  -2   3  -5  108.76    3.86
  -2   3  -5  101.11    3.75
   2   3   5  106.07    3.62
   2   3   5  117.64    4.05
  -2   3  -5  102.56    3.70
  -2   3  -5  100.06    3.58
   2   3   5   99.55    3.99
   2  -3   5   90.66    3.82
  -2  -3  -5   97.34    3.64
   2  -3   5  105.83    3.73
   2  -3   5  101.71    3.54
   2  -3   5   93.12    3.60
  -2  -3  -5  115.17    4.24
  -2  -3  -5  106.50    3.42
  -2  -3  -5   92.68    3.81
   2  -3   5  115.96    3.97
   2   3   6   10.67    0.67
  -2   3  -6   10.30    0.67
  -2   3  -6    9.35    0.81
   2   3   6    9.81    0.92
   2   3   6   11.07    0.74
   2   3   6    9.51    0.92
   2   3   6    9.75    0.81
  -2   3  -6   10.46    0.76
  -2   3  -6   10.14    0.72
   2  -3   6    9.27    0.63
   2  -3   6   10.53    0.76
  -2  -3  -6    8.32    0.67
   2  -3   6   11.00    0.73
  -2  -3  -6   10.50    0.46
   2  -3   6    9.19    0.86
  -2  -3  -6   10.44    0.86
  -2  -3  -6   10.98    1.07
  -2  -3  -6   11.38    0.81
   2   3   7    4.18    0.67
  -2   3  -7    4.53    0.53
  -2   3  -7    4.65    0.51
   2   3   7    5.00    0.50
  -2   3  -7    4.11    0.67
  -2   3  -7    4.26    0.54
   2   3   7    4.57    0.57
   2   3   7    4.51    0.67
   2   3   7    4.60    0.73
   2  -3   7    4.11    0.56
  -2  -3  -7    5.03    0.67
   2  -3   7    5.16    0.80
  -2  -3  -7    4.82    0.63
   2  -3   7    3.88    0.49
  -2  -3  -7    4.62    0.57
  -2  -3  -7    4.23    0.80
   2  -3   7    4.85    0.51
   2  -3   7    4.46    0.69
   2   3   8    9.61    0.71
  -2   3  -8    9.68    0.93
  -2   3  -8   10.16    0.73
  -2   3  -8   10.30    0.78
   2   3   8   10.50    1.04
   2   3   8    9.49    0.90
  -2   3  -8    9.69    0.74
   2   3   8   10.54    0.86
   2   3   8    9.98    1.05
  -2  -3  -8   10.74    0.93
   2  -3   8   10.09    0.79
  -2  -3  -8    9.70    0.78
   2  -3   8   11.23    0.90
  -2  -3  -8    9.59    0.90
   2  -3   8    9.96    0.75
   2  -3   8    9.86    0.96
  -2  -3  -8   10.17    1.21
   2  -3   8    8.64    0.97
  -2   3  -9    0.25    0.26
  -2   3  -9    0.25    0.30
  -2   3  -9    0.67    0.39
  -2   3  -9    0.17    0.27
   2   3   9    0.19    0.42
   2   3   9    0.33    0.33
   2   3   9    0.15    0.40
   2   3   9    0.17    0.37
  -2  -3  -9    0.52    0.41
   2  -3   9    0.50    0.31
   2  -3   9    0.09    0.37
   2  -3   9    0.36    0.37
  -2  -3  -9    0.45    0.35
  -2  -3  -9    0.96    0.44
  -2  -3  -9    0.38    0.30
   2  -3   9   -0.27    0.27
  -2  -3  -9    0.43    0.44
   2  -3   9   -0.20    0.25
   2  -3   9    0.21    0.42
   2   3  10    1.16    0.55
   2   3  10    1.09    0.62
  -2   3 -10    1.05    0.46
  -2   3 -10    1.10    0.36
   2   3  10    1.51    0.49
   2   3  10    0.79    0.50
   2   3  10    0.92    0.36
  -2   3 -10    0.99    0.35
   2  -3  10    1.29    0.38
  -2  -3 -10    0.80    0.35
  -2  -3 -10    0.63    0.42
  -2  -3 -10    0.95    0.47
   2  -3  10    0.56    0.54
  -2  -3 -10    1.47    0.47
  -2  -3 -10    1.04    0.55
   2  -3  10    0.79    0.54
   2  -3  10    1.87    0.60
   2  -3  10    0.29    0.28
  -2   3 -11    0.34    0.33
   2   3  11    1.11    0.50
   2   3  11    0.39    0.44
   2   3  11    0.66    0.33
   2   3  11    1.27    0.47
   2   3  11    0.60    0.54
   2  -3  11    0.41    0.54
   2  -3  11    0.83    0.27
   2  -3  11    0.97    0.57
   2  -3  11    0.25    0.42
  -2  -3 -11   -0.53    0.53
  -2  -3 -11    1.31    0.39
   2  -3  11    0.62    0.33
  -2  -3 -11    0.73    0.48
   2   3  12   -0.19    0.51
   2   3  12   -0.58    0.45
   2   3  12    0.12    0.41
  -2   3 -12   -0.85    0.27
   2   3  12   -0.03    0.29
   2  -3  12   -0.07    0.56
   2  -3  12    0.23    0.49
   2  -3  12    0.37    0.48
  -2  -3 -12   -0.21    0.42
   2  -3  12    0.44    0.28
  -2  -3 -12    0.11    0.36
   2  -3  12    0.91    0.61
   2   3  13    0.73    0.66
   2   3  13    3.26    0.80
   2   3  13    1.66    0.57
   2   3  13    1.20    0.55
   2  -3  13    1.78    0.47
   2  -3  13    2.37    0.76
   2  -3  13    2.64    0.74
   2  -3  13    2.88    0.48
   2  -3  13    1.33    0.90
  -2   4  13    4.71    1.07
  -2   4  13    4.60    0.76
  -2   4  13    4.55    0.62
  -2   4  13    5.19    0.90
  -2  -4  13    5.09    1.02
  -2  -4  13    5.37    1.23
  -2   4  12    2.86    0.51
  -2   4  12    3.30    0.72
   2   4 -12    2.75    0.47
  -2   4  12    2.12    0.76
  -2   4  12    1.70    0.75
  -2   4  12    2.69    0.57
   2  -4 -12    3.95    0.64
  -2  -4  12    3.60    0.89
  -2  -4  12    2.94    0.50
  -2  -4  12    2.35    0.90
  -2  -4  12    3.20    0.81
  -2  -4  12    2.86    0.54
   2  -4 -12    3.16    1.03
   2   4 -11    3.88    0.87
  -2   4  11    2.69    0.54
  -2   4  11    2.75    0.45
  -2   4  11    3.07    0.78
  -2   4  11    3.08    0.72
  -2   4  11    1.75    0.67
   2   4 -11    2.50    0.44
  -2  -4  11    1.90    0.40
  -2  -4  11    2.40    0.81
  -2  -4  11    3.38    0.54
   2  -4 -11    1.78    0.81
  -2  -4  11    2.32    0.49
  -2  -4  11    1.88    0.66
   2  -4 -11    3.07    0.51
  -2  -4  11    2.70    0.69
  -2   4  10   31.33    2.10
  -2   4  10   33.51    2.13
   2   4 -10   32.08    1.85
  -2   4  10   33.39    1.66
  -2   4  10   32.01    1.51
   2   4 -10   31.92    1.86
  -2   4  10   30.44    1.97
   2   4 -10   32.36    1.47
  -2  -4  10   32.54    1.66
  -2  -4  10   32.50    1.55
   2  -4 -10   34.95    2.44
   2  -4 -10   33.15    1.65
  -2  -4  10   31.91    1.89
   2  -4 -10   32.09    1.69
   2  -4 -10   32.25    1.60
  -2  -4  10   33.17    2.05
  -2   4   9   15.97    1.41
  -2   4   9   18.39    1.12
   2   4  -9   19.95    1.21
  -2   4   9   18.81    1.52
  -2   4   9   19.17    1.28
   2   4  -9   19.66    1.01
   2   4  -9   17.43    1.26
  -2  -4   9   19.36    1.06
   2  -4  -9   19.41    1.72
   2  -4  -9   17.42    1.16
   2  -4  -9   19.74    1.17
  -2  -4   9   17.42    1.02
  -2  -4   9   19.71    1.00
  -2  -4   9   17.67    1.40
   2  -4  -9   19.54    1.15
  -2  -4   9   18.93    1.34
   2  -4  -9   17.89    1.24
  -2  -4   9   18.45    1.19
  -2   4   8    7.03    0.95
  -2   4   8    6.47    0.89
  -2   4   8    6.06    0.73
  -2   4   8    5.72    0.62
   2   4  -8    6.38    0.70
  -2   4   8    6.85    0.59
   2   4  -8    7.28    0.58
   2   4  -8    7.49    0.73
   2  -4  -8    8.21    0.72
  -2  -4   8    7.22    0.60
  -2  -4   8    8.54    0.85
   2  -4  -8    7.45    0.70
   2  -4  -8    7.44    1.08
  -2  -4   8    6.49    0.57
  -2  -4   8    6.07    0.90
   2  -4  -8    6.68    0.70
  -2  -4   8    6.89    0.62
  -2  -4   8    6.58    0.67
   2  -4  -8    5.37    0.60
  -2   4   7   42.33    1.94
  -2   4   7   41.65    2.26
   2   4  -7   40.85    1.87
  -2   4   7   43.26    1.80
  -2   4   7   43.86    2.15
  -2   4   7   42.43    1.68
  -2   4   7   41.26    1.72
   2   4  -7   42.07    1.67
  -2  -4   7   41.57    1.64
   2  -4  -7   41.28    1.79
   2  -4  -7   41.05    1.91
   2  -4  -7   40.46    1.92
  -2  -4   7   43.64    2.14
  -2  -4   7   38.88    1.66
   2  -4  -7   43.65    2.42
  -2  -4   7   38.58    1.97
   2  -4  -7   42.38    1.81
   2  -4  -7   43.08    1.79
  -2  -4   7   39.29    1.72
  -2  -4   7   41.55    1.90
   2   4  -6   33.63    1.60
  -2   4   6   32.89    1.75
   2   4  -6   34.00    1.40
  -2   4   6   34.32    1.47
  -2   4   6   33.27    1.44
  -2   4   6   34.25    1.61
  -2   4   6   32.94    1.29
  -2  -4   6   34.08    1.41
  -2  -4   6   33.35    1.60
  -2  -4   6   33.12    1.32
   2  -4  -6   33.17    1.96
   2  -4  -6   32.90    1.63
  -2  -4   6   33.37    1.45
   2  -4  -6   32.62    1.61
   2  -4  -6   34.69    1.50
   2  -4  -6   31.70    1.47
  -2  -4   6   32.64    1.74
   2  -4  -6   33.56    1.48
  -2  -4   6   36.35    1.94
  -2   4   5   11.75    0.70
  -2   4   5   12.59    0.66
  -2   4   5   10.46    0.85
  -2   4   5   12.26    0.71
   2   4  -5   13.59    0.56
   2   4  -5   13.22    0.85
   2   4  -5   11.72    0.66
  -2   4   5   10.91    0.79
   2  -4  -5   10.09    0.68
   2  -4  -5   12.84    0.90
  -2  -4   5   13.56    0.92
  -2  -4   5   13.26    0.60
  -2  -4   5   11.70    0.83
   2  -4  -5   11.14    0.72
   2  -4  -5   10.87    0.95
  -2  -4   5   12.48    0.69
   2  -4  -5   11.80    0.84
  -2  -4   5   11.45    0.69
   2  -4  -5   11.81    0.67
   2  -4  -5   11.64    0.73
  -2  -4   5   11.21    0.87
  -2   4   4  123.99    4.22
  -2   4   4  125.40    4.59
  -2   4   4  125.73    4.48
   2   4  -4  124.99    4.43
  -2   4   4  129.49    4.27
   2   4  -4  122.50    4.21
   2   4  -4  128.67    4.58
   2  -4  -4  125.07    4.21
  -2  -4   4  119.80    4.46
   2  -4  -4  125.42    4.68
   2  -4  -4  131.63    4.30
  -2  -4   4  125.87    4.21
   2  -4  -4  121.83    4.26
  -2  -4   4  125.67    4.05
  -2  -4   4  123.43    4.55
   2  -4  -4  119.94    4.42
   2  -4  -4  120.66    4.55
   2  -4  -4  123.15    4.25
  -2   4   3    8.96    0.51
   2   4  -3    8.04    0.64
  -2   4   3    7.94    0.63
  -2   4   3    8.36    0.55
  -2   4   3    8.02    0.56
  -2   4   3    8.02    0.65
   2   4  -3    7.15    0.54
   2   4  -3    7.61    0.42
  -2   4   3    7.78    0.58
   2   4  -3    7.77    0.52
  -2  -4   3    7.33    0.50
   2  -4  -3    7.65    0.54
   2  -4  -3    8.89    0.57
  -2  -4   3    7.52    0.51
   2  -4  -3    7.77    0.71
  -2  -4   3    7.64    0.63
   2  -4  -3    6.84    0.59
  -2  -4   3    8.22    0.66
  -2  -4   3    7.87    0.38
  -2  -4   3    7.18    0.66
   2   4  -2  136.96    4.41
   2   4  -2  132.76    4.61
   2   4  -2  135.19    4.60
   2   4  -2  140.59    4.73
  -2   4   2  137.75    4.68
  -2   4   2  128.67    4.63
   2   4  -2  141.59    4.79
  -2  -4   2  134.78    4.89
   2  -4  -2  136.01    4.72
  -2  -4   2  141.53    4.75
   2  -4  -2  134.18    4.79
   2  -4  -2  145.48    5.20
   2  -4  -2  139.73    4.56
  -2  -4   2  138.23    4.59
   2  -4  -2  139.13    4.70
  -2  -4   2  139.01    4.39
   2  -4  -2  135.31    4.62
  -2  -4   2  135.79    4.77
  -2  -4   2  133.98    4.58
   2  -4  -2  135.21    4.61
  -2  -4   2  139.97    4.89
  -2   4   1   50.53    2.14
   2   4  -1   52.35    1.68
  -2   4   1   48.85    1.75
   2   4  -1   51.12    1.89
   2   4  -1   50.18    1.88
  -2   4   1   52.73    1.93
   2   4  -1   52.33    2.07
   2   4  -1   52.79    2.03
  -2   4   1   49.82    1.90
  -2   4   1   49.65    1.97
  -2  -4   1   47.97    1.85
   2  -4  -1   51.30    2.37
   2  -4  -1   44.77    1.96
  -2  -4   1   48.69    1.95
   2  -4  -1   51.94    1.90
  -2  -4   1   49.44    2.11
   2  -4  -1   47.66    1.77
   2  -4  -1   49.87    1.89
  -2  -4   1   45.69    1.67
   2  -4  -1   49.34    1.97
   2  -4  -1   46.78    1.95
   2   4   0  342.39   92.56
  -2   4   0  128.23   59.93
   2  -4   0  198.66   66.30
  -2  -4   0  213.50   68.18
   2   4   1   43.95    1.52
  -2   4  -1   45.21    1.93
  -2   4  -1   42.81    1.67
   2   4   1   42.49    1.95
   2   4   1   41.73    1.71
   2   4   1   41.15    1.89
   2   4   1   45.38    1.68
  -2   4  -1   44.60    1.82
  -2   4  -1   42.25    1.54
   2   4   1   42.16    1.73
   2  -4   1   40.80    1.81
  -2  -4  -1   44.31    1.70
   2  -4   1   40.61    1.71
   2  -4   1   41.87    1.52
   2  -4   1   42.43    1.96
  -2  -4  -1   42.43    1.78
  -2  -4  -1   43.77    1.97
   2  -4   1   42.24    1.75
  -2  -4  -1   42.86    1.67
  -2  -4  -1   41.87    1.79
  -2  -4  -1   42.29    1.74
   2  -4   1   44.49    1.69
  -2   4  -2   24.91    1.02
  -2   4  -2   24.55    1.24
  -2   4  -2   24.82    1.11
   2   4   2   27.78    1.15
  -2   4  -2   23.91    1.31
   2   4   2   26.20    1.22
   2   4   2   26.22    1.43
   2   4   2   26.07    1.18
   2   4   2   26.15    1.23
   2   4   2   23.70    1.01
   2  -4   2   25.60    1.25
  -2  -4  -2   24.95    1.16
   2  -4   2   24.69    1.13
  -2  -4  -2   25.47    1.30
  -2  -4  -2   26.03    1.16
   2  -4   2   24.84    1.35
   2  -4   2   25.01    1.27
   2  -4   2   24.89    0.98
  -2  -4  -2   25.60    1.38
  -2  -4  -2   26.14    1.15
  -2  -4  -2   24.17    1.26
   2  -4   2   23.32    1.12
   2   4   3    0.63    0.20
  -2   4  -3    0.30    0.27
  -2   4  -3    0.54    0.24
  -2   4  -3    0.33    0.25
  -2   4  -3    0.45    0.21
   2   4   3    0.77    0.32
  -2   4  -3    0.54    0.19
   2   4   3    0.54    0.25
   2  -4   3    0.54    0.33
   2  -4   3    0.57    0.22
  -2  -4  -3    0.43    0.19
   2  -4   3    0.34    0.26
   2  -4   3    0.42    0.15
  -2  -4  -3    0.25    0.27
  -2  -4  -3    0.28    0.20
  -2  -4  -3    0.58    0.22
   2  -4   3    0.49    0.29
  -2  -4  -3    0.19    0.24
   2   4   4   75.69    3.14
   2   4   4   72.60    2.84
   2   4   4   74.01    2.92
  -2   4  -4   72.96    2.54
  -2   4  -4   70.77    2.88
  -2   4  -4   76.05    2.85
  -2   4  -4   73.72    2.83
  -2   4  -4   70.28    2.65
   2   4   4   71.85    2.67
   2   4   4   74.91    2.63
   2  -4   4   70.93    2.91
  -2  -4  -4   74.19    3.12
  -2  -4  -4   74.51    2.63
   2  -4   4   72.31    2.54
  -2  -4  -4   74.55    2.74
   2  -4   4   64.65    2.82
  -2  -4  -4   77.15    2.81
  -2  -4  -4   73.29    2.94
  -2  -4  -4   73.81    2.76
   2  -4   4   73.83    2.72
  -2   4  -5   35.53    1.48
   2   4   5   33.19    1.46
  -2   4  -5   34.85    1.65
  -2   4  -5   31.35    1.60
   2   4   5   34.68    1.36
   2   4   5   31.78    1.70
   2   4   5   33.34    1.86
  -2   4  -5   34.16    1.15
  -2   4  -5   33.72    1.14
   2   4   5   32.82    1.63
  -2   4  -5   36.82    1.63
  -2  -4  -5   33.65    1.92
   2  -4   5   33.58    1.50
   2  -4   5   32.02    1.59
  -2  -4  -5   36.12    1.56
   2  -4   5   32.48    1.35
  -2  -4  -5   30.57    1.52
  -2  -4  -5   34.68    1.53
  -2  -4  -5   33.22    1.69
  -2  -4  -5   33.78    1.35
   2  -4   5   33.15    1.72
   2  -4   5   34.39    1.76
  -2   4  -6    4.72    0.60
   2   4   6    4.40    0.74
   2   4   6    5.00    0.70
  -2   4  -6    5.29    0.59
   2   4   6    5.89    0.54
  -2   4  -6    5.57    0.61
  -2   4  -6    4.38    0.64
   2   4   6    5.93    0.69
  -2  -4  -6    6.89    0.91
   2  -4   6    5.07    0.46
  -2  -4  -6    6.04    0.72
   2  -4   6    5.41    0.74
  -2  -4  -6    4.75    0.59
  -2  -4  -6    5.35    0.63
   2  -4   6    4.52    0.71
  -2  -4  -6    5.26    0.39
  -2  -4  -6    5.35    0.58
   2  -4   6    5.39    0.55
   2  -4   6    5.72    0.62
   2   4   7   13.62    1.23
   2   4   7   14.42    1.08
  -2   4  -7   13.87    0.88
  -2   4  -7   14.42    0.98
  -2   4  -7   15.02    1.02
   2   4   7   15.29    0.90
   2   4   7   14.51    1.20
  -2   4  -7   14.11    1.08
   2  -4   7   13.00    0.81
  -2  -4  -7   15.25    0.97
   2  -4   7   14.14    1.17
  -2  -4  -7   14.73    1.10
   2  -4   7   13.31    0.91
  -2  -4  -7   13.11    1.33
   2  -4   7   14.26    1.01
   2  -4   7   13.37    1.16
  -2  -4  -7   14.13    1.11
  -2  -4  -7   17.61    1.19
  -2  -4  -7   15.17    1.05
  -2  -4  -7   14.60    0.64
   2   4   8    2.47    0.66
   2   4   8    3.63    0.70
   2   4   8    3.50    0.61
  -2   4  -8    2.55    0.51
  -2   4  -8    2.56    0.50
  -2   4  -8    2.78    0.48
   2   4   8    2.02    0.61
  -2   4  -8    3.40    0.65
  -2  -4  -8    3.33    0.64
   2  -4   8    3.02    0.74
  -2  -4  -8    3.31    0.58
  -2  -4  -8    3.40    0.66
   2  -4   8    2.90    0.54
  -2  -4  -8    4.10    0.75
  -2  -4  -8    1.97    0.64
   2  -4   8    2.25    0.47
  -2  -4  -8    2.70    0.54
   2  -4   8    3.33    0.55
   2  -4   8    3.72    0.74
   2   4   9   15.06    0.97
  -2   4  -9   14.83    0.95
  -2   4  -9   14.01    1.16
   2   4   9   14.63    1.36
   2   4   9   12.46    1.28
   2   4   9   12.69    1.28
  -2   4  -9   14.21    0.92
  -2  -4  -9   15.05    1.13
  -2  -4  -9   13.19    1.50
   2  -4   9   12.87    1.26
  -2  -4  -9   16.34    1.17
  -2  -4  -9   14.80    1.07
  -2  -4  -9   13.90    1.12
   2  -4   9   13.65    1.03
   2  -4   9   15.47    1.03
   2  -4   9   15.56    1.31
  -2  -4  -9   15.37    1.05
   2  -4   9   13.89    0.94
  -2   4 -10   14.09    0.96
   2   4  10   13.80    1.36
  -2   4 -10   15.36    1.09
   2   4  10   13.97    1.00
  -2   4 -10   15.05    1.27
   2   4  10   17.43    1.35
  -2  -4 -10   16.00    1.13
  -2  -4 -10   16.22    1.18
  -2  -4 -10   14.49    1.58
   2  -4  10   14.77    1.02
  -2  -4 -10   13.81    1.07
  -2  -4 -10   16.04    1.14
   2  -4  10   13.92    1.37
   2  -4  10   13.96    1.00
   2  -4  10   14.46    1.35
  -2  -4 -10   14.24    1.17
   2  -4  10   14.40    1.04
   2   4  11    7.37    1.12
   2   4  11    5.06    0.99
  -2   4 -11    5.41    0.92
   2   4  11    5.94    1.05
   2   4  11    6.75    0.71
   2  -4  11    5.82    0.72
   2  -4  11    7.60    0.98
  -2  -4 -11    6.63    0.84
  -2  -4 -11    5.36    0.88
   2  -4  11    5.47    0.87
   2  -4  11    4.04    0.86
  -2  -4 -11    5.00    1.20
   2  -4  11    5.27    1.18
   2   4  12   19.51    1.49
   2   4  12   16.12    1.68
   2   4  12   15.40    1.07
   2   4  12   15.20    1.53
  -2   4 -12   14.24    1.07
   2  -4  12   15.50    1.15
   2  -4  12   16.52    1.10
   2  -4  12   16.28    1.92
   2   4  13    3.88    0.65
   2   4  13    4.98    1.28
   2  -4  13    4.34    1.41
   2  -4  13    4.41    0.76
   2  -4  13    5.34    1.01
  -2   5  13    1.89    0.72
  -2   5  13    0.66    0.39
  -2  -5  13    0.79    0.65
  -2   5  12    4.54    0.97
  -2   5  12    5.81    0.95
   2   5 -12    3.53    0.57
  -2   5  12    3.20    0.93
  -2   5  12    3.87    0.59
  -2   5  12    4.71    0.72
  -2  -5  12    5.35    1.26
  -2  -5  12    4.52    0.60
  -2  -5  12    5.99    1.09
  -2   5  11    2.06    0.45
  -2   5  11    2.84    0.69
   2   5 -11    1.47    0.41
  -2   5  11    2.19    0.51
  -2   5  11    2.14    0.70
  -2   5  11    0.64    0.78
   2  -5 -11    2.63    0.53
  -2  -5  11    1.98    0.43
  -2  -5  11    3.26    0.83
  -2  -5  11    2.63    0.56
   2  -5 -11    1.74    0.79
  -2  -5  11    3.47    0.81
  -2   5  10   32.04    2.06
  -2   5  10   28.11    1.46
  -2   5  10   28.65    2.07
  -2   5  10   28.63    1.71
   2   5 -10   27.35    1.38
   2   5 -10   28.89    1.65
  -2   5  10   30.51    1.57
  -2  -5  10   28.60    1.88
  -2  -5  10   30.47    1.68
   2  -5 -10   27.33    1.54
  -2  -5  10   27.25    1.37
  -2  -5  10   32.15    2.04
  -2  -5  10   29.24    1.47
  -2   5   9   28.33    1.46
  -2   5   9   26.45    1.94
  -2   5   9   29.17    1.65
  -2   5   9   23.86    1.69
  -2   5   9   28.91    1.43
   2   5  -9   26.84    1.55
   2   5  -9   25.78    1.30
   2  -5  -9   28.04    1.47
   2  -5  -9   24.20    2.06
  -2  -5   9   29.52    1.45
  -2  -5   9   27.71    1.84
  -2  -5   9   27.70    1.58
   2  -5  -9   28.84    1.51
   2  -5  -9   26.41    1.46
  -2  -5   9   26.95    1.28
   2  -5  -9   28.73    1.58
  -2  -5   9   29.80    1.79
  -2   5   8    1.57    0.40
  -2   5   8    1.37    0.49
  -2   5   8    1.60    0.38
  -2   5   8    2.55    0.60
   2   5  -8    2.18    0.41
   2   5  -8    1.30    0.43
  -2   5   8    1.63    0.24
  -2   5   8    2.10    0.70
  -2  -5   8    2.10    0.63
   2  -5  -8    1.91    0.44
  -2  -5   8    1.94    0.51
   2  -5  -8    2.29    0.55
  -2  -5   8    1.55    0.34
  -2  -5   8    1.89    0.34
  -2  -5   8    1.79    0.53
   2  -5  -8    1.24    0.64
   2  -5  -8    1.04    0.40
   2  -5  -8    2.18    0.55
  -2  -5   8    1.99    0.42
   2   5  -7   37.12    1.59
  -2   5   7   41.34    1.90
  -2   5   7   37.88    1.65
  -2   5   7   40.56    1.68
  -2   5   7   32.03    1.43
  -2   5   7   35.62    2.18
   2   5  -7   36.79    1.84
   2  -5  -7   35.10    1.84
  -2  -5   7   33.28    1.44
   2  -5  -7   43.27    2.44
   2  -5  -7   35.37    1.84
  -2  -5   7   42.51    2.10
  -2  -5   7   32.01    1.59
  -2  -5   7   39.08    1.88
   2  -5  -7   38.73    1.73
   2  -5  -7   33.05    1.81
  -2  -5   7   33.52    1.92
  -2  -5   7   38.29    1.59
  -2   5   6    8.60    1.03
  -2   5   6    8.57    0.61
  -2   5   6    9.73    0.69
   2   5  -6   10.43    0.69
  -2   5   6   10.28    0.86
  -2   5   6    9.05    0.68
  -2   5   6   11.52    0.95
   2   5  -6    8.37    0.38
   2  -5  -6    9.32    0.85
   2  -5  -6    9.26    0.73
   2  -5  -6   10.67    1.11
  -2  -5   6    9.70    0.86
   2  -5  -6    8.79    0.85
  -2  -5   6    9.73    0.68
  -2  -5   6   10.26    0.94
   2  -5  -6   11.16    0.76
  -2  -5   6    9.36    0.72
  -2  -5   6    9.23    0.54
   2  -5  -6    9.76    0.73
  -2  -5   6    9.95    0.94
   2  -5  -6    9.93    0.72
  -2   5   5    4.16    0.54
  -2   5   5    3.10    0.41
  -2   5   5    2.98    0.41
   2   5  -5    2.93    0.41
  -2   5   5    3.02    0.45
  -2   5   5    4.45    0.60
   2   5  -5    3.33    0.55
  -2   5   5    2.93    0.64
   2  -5  -5    4.01    0.46
   2  -5  -5    2.32    0.43
   2  -5  -5    3.14    0.42
   2  -5  -5    3.28    0.62
  -2  -5   5    3.59    0.59
  -2  -5   5    2.82    0.42
  -2  -5   5    3.00    0.53
   2  -5  -5    3.38    0.78
   2  -5  -5    3.65    0.52
  -2  -5   5    2.88    0.29
  -2  -5   5    2.88    0.63
  -2  -5   5    3.29    0.42
   2  -5  -5    2.71    0.59
  -2   5   4    0.35    0.20
  -2   5   4    0.27    0.24
  -2   5   4    0.32    0.23
   2   5  -4    0.50    0.23
  -2   5   4    0.15    0.20
  -2   5   4    0.13    0.27
   2   5  -4    0.15    0.19
   2   5  -4    0.61    0.30
  -2  -5   4    0.30    0.13
   2  -5  -4    0.57    0.21
   2  -5  -4    0.27    0.24
  -2  -5   4    0.31    0.22
  -2  -5   4    0.77    0.43
  -2  -5   4    0.69    0.33
   2  -5  -4    0.56    0.34
   2  -5  -4    0.14    0.22
  -2  -5   4    0.68    0.33
   2  -5  -4    0.12    0.33
   2  -5  -4    0.46    0.25
  -2  -5   4    0.02    0.19
   2  -5  -4    0.48    0.30
  -2   5   3    7.19    0.59
   2   5  -3    7.45    0.45
  -2   5   3    7.75    0.51
  -2   5   3    8.72    0.66
   2   5  -3    7.74    0.64
   2   5  -3    8.24    0.58
  -2   5   3    8.08    0.62
   2   5  -3    8.12    0.71
  -2   5   3    9.00    0.69
  -2   5   3    8.53    0.69
   2  -5  -3    8.37    0.77
  -2  -5   3    7.79    0.58
   2  -5  -3    8.36    0.61
   2  -5  -3    9.15    0.69
  -2  -5   3    7.65    0.67
   2  -5  -3    8.46    0.62
   2  -5  -3    8.02    0.69
   2  -5  -3    9.05    0.81
  -2  -5   3    7.20    0.76
  -2  -5   3    8.55    0.70
  -2  -5   3    6.98    0.54
  -2  -5   3    7.94    0.40
   2   5  -2    0.06    0.18
  -2   5   2   -0.04    0.15
  -2   5   2   -0.06    0.20
  -2   5   2   -0.08    0.17
   2   5  -2    0.06    0.15
  -2   5   2   -0.02    0.19
   2   5  -2   -0.13    0.15
   2   5  -2    0.19    0.12
  -2   5   2    0.02    0.19
   2   5  -2   -0.02    0.17
  -2  -5   2   -0.02    0.21
  -2  -5   2    0.13    0.21
   2  -5  -2   -0.24    0.15
  -2  -5   2   -0.30    0.14
  -2  -5   2    0.24    0.24
   2  -5  -2    0.13    0.21
   2  -5  -2   -0.12    0.26
  -2  -5   2    0.12    0.18
   2  -5  -2    0.13    0.20
  -2  -5   2   -0.30    0.21
   2  -5  -2    0.58    0.28
   2  -5  -2    0.09    0.19
   2  -5  -2    0.17    0.26
  -2  -5   2    0.07    0.10
   2   5  -1   51.00    2.05
  -2   5   1   48.51    1.95
  -2   5   1   47.96    1.98
   2   5  -1   47.14    1.88
  -2   5   1   45.49    1.79
   2   5  -1   48.22    1.63
   2   5  -1   49.16    2.10
  -2   5   1   45.65    1.88
   2  -5  -1   40.06    1.95
   2  -5  -1   43.87    1.72
  -2  -5   1   47.93    1.86
   2  -5  -1   46.10    1.87
   2  -5  -1   48.75    1.99
   2  -5  -1   47.04    2.17
  -2  -5   1   44.34    1.64
   2  -5  -1   47.38    2.01
  -2  -5   1   48.20    1.85
  -2  -5   1   45.40    1.96
  -2  -5   1   48.66    2.16
   2  -5  -1   46.39    1.86
  -2  -5   1   46.76    2.00
  -2   5   0    0.06    0.23
   2   5   0    0.26    0.27
  -2   5   0    0.25    0.15
   2   5   0    0.24    0.22
   2   5   0   -0.06    0.19
  -2   5   0    0.42    0.33
   2   5   0   -0.13    0.20
  -2   5   0    0.44    0.23
   2   5   0    0.17    0.11
  -2  -5   0    0.17    0.27
   2  -5   0    0.13    0.14
   2  -5   0   -0.01    0.27
  -2  -5   0    0.21    0.17
   2  -5   0    0.31    0.21
   2  -5   0    0.29    0.20
  -2  -5   0    0.01    0.16
  -2  -5   0    0.40    0.24
  -2  -5   0    0.00    0.27
  -2  -5   0    0.06    0.12
   2  -5   0   -0.16    0.21
   2  -5   0    0.20    0.25
   2  -5   0    0.23    0.22
   2   5   1   38.88    1.75
  -2   5  -1   37.45    1.71
   2   5   1   39.09    1.90
   2   5   1   37.15    1.38
   2   5   1   40.04    1.69
  -2   5  -1   36.46    1.56
  -2   5  -1   38.78    1.42
  -2   5  -1   37.17    1.83
   2   5   1   36.70    1.62
   2   5   1   33.48    1.62
  -2  -5  -1   33.36    1.67
   2  -5   1   34.18    1.69
  -2  -5  -1   38.77    1.72
   2  -5   1   35.80    1.65
   2  -5   1   36.92    1.62
  -2  -5  -1   36.60    1.57
   2  -5   1   37.65    1.59
  -2  -5  -1   39.30    1.88
   2  -5   1   38.28    1.57
  -2  -5  -1   38.90    1.69
   2  -5   1   39.97    1.91
  -2  -5  -1   39.16    1.60
   2  -5   1   36.47    1.39
   2   5   2   19.25    1.08
   2   5   2   18.47    1.02
   2   5   2   18.27    1.07
   2   5   2   18.40    0.98
  -2   5  -2   19.48    1.12
  -2   5  -2   19.42    0.86
   2   5   2   18.90    1.27
  -2   5  -2   19.29    0.97
  -2   5  -2   18.21    1.18
   2  -5   2   18.63    1.11
  -2  -5  -2   19.95    1.27
   2  -5   2   17.33    0.79
   2  -5   2   19.03    1.23
  -2  -5  -2   18.05    0.99
  -2  -5  -2   19.77    1.16
  -2  -5  -2   19.63    1.07
   2  -5   2   17.70    0.97
   2  -5   2   18.90    1.09
  -2  -5  -2   18.56    0.98
   2  -5   2   18.90    0.98
  -2  -5  -2   19.94    1.13
  -2   5  -3   16.59    1.07
  -2   5  -3   17.67    0.95
  -2   5  -3   17.33    1.14
   2   5   3   16.13    0.95
   2   5   3   21.21    1.01
  -2   5  -3   15.39    0.84
   2   5   3   19.29    0.98
   2   5   3   18.43    1.31
  -2   5  -3   15.53    0.95
   2   5   3   19.37    1.09
  -2  -5  -3   18.34    1.02
   2  -5   3   18.10    0.96
   2  -5   3   20.76    1.15
  -2  -5  -3   18.95    1.00
   2  -5   3   16.88    0.79
   2  -5   3   16.49    1.19
  -2  -5  -3   17.41    1.20
   2  -5   3   19.71    1.15
  -2  -5  -3   18.33    1.13
  -2  -5  -3   18.18    0.98
   2  -5   3   18.10    0.98
  -2   5  -4    1.59    0.34
  -2   5  -4    2.04    0.45
   2   5   4    1.34    0.32
   2   5   4    2.51    0.51
  -2   5  -4    1.60    0.47
   2   5   4    1.81    0.32
  -2   5  -4    1.15    0.28
   2   5   4    0.94    0.29
  -2   5  -4    1.16    0.27
   2   5   4    1.55    0.50
   2   5   4    1.63    0.37
   2  -5   4    1.62    0.26
   2  -5   4    1.54    0.40
   2  -5   4    1.87    0.35
  -2  -5  -4    1.75    0.38
  -2  -5  -4    1.94    0.51
   2  -5   4    1.73    0.52
  -2  -5  -4    1.46    0.46
  -2  -5  -4    1.86    0.53
   2  -5   4    1.72    0.45
  -2  -5  -4    2.11    0.39
  -2  -5  -4    1.03    0.29
  -2  -5  -4    1.25    0.32
   2  -5   4    1.37    0.32
  -2   5  -5   55.91    1.92
   2   5   5   45.12    2.27
  -2   5  -5   50.75    2.27
   2   5   5   53.59    2.05
   2   5   5   50.58    2.29
  -2   5  -5   52.33    2.33
  -2   5  -5   53.23    1.88
  -2   5  -5   51.43    2.08
   2   5   5   54.38    2.63
   2   5   5   51.84    2.12
   2   5   5   51.24    2.05
   2  -5   5   54.38    2.53
  -2  -5  -5   52.06    2.17
  -2  -5  -5   52.75    2.19
  -2  -5  -5   48.31    2.16
  -2  -5  -5   53.05    2.04
   2  -5   5   53.71    2.13
   2  -5   5   48.68    2.37
   2  -5   5   48.88    2.28
  -2  -5  -5   47.46    2.55
   2  -5   5   53.57    2.16
  -2  -5  -5   53.19    2.46
   2  -5   5   54.14    1.94
  -2  -5  -5   51.15    2.39
   2   5   6    6.53    0.62
  -2   5  -6    7.08    0.75
   2   5   6    6.56    0.76
   2   5   6    7.35    0.65
  -2   5  -6    6.85    0.61
   2   5   6    5.38    0.50
  -2   5  -6    7.02    0.75
  -2   5  -6    7.72    0.76
   2   5   6    7.29    0.83
   2   5   6    5.01    0.84
  -2  -5  -6    6.44    0.84
  -2  -5  -6    7.88    0.74
   2  -5   6    7.52    0.79
   2  -5   6    7.63    0.56
  -2  -5  -6    6.88    0.68
   2  -5   6    6.04    0.84
  -2  -5  -6    7.95    1.18
   2  -5   6    7.53    0.86
  -2  -5  -6    7.61    0.71
   2  -5   6    6.51    0.62
  -2  -5  -6    7.90    1.04
   2  -5   6    8.89    0.73
   2   5   7   45.51    2.63
  -2   5  -7   45.41    2.12
   2   5   7   47.57    2.56
  -2   5  -7   45.73    2.16
   2   5   7   48.97    2.00
  -2   5  -7   48.50    2.24
   2   5   7   45.88    2.21
  -2   5  -7   43.24    1.92
   2  -5   7   43.23    2.02
   2  -5   7   46.87    2.19
   2  -5   7   45.29    1.84
   2  -5   7   43.23    2.35
  -2  -5  -7   43.84    2.63
  -2  -5  -7   44.21    2.29
  -2  -5  -7   46.15    2.12
  -2  -5  -7   44.61    2.29
  -2  -5  -7   47.37    1.76
  -2  -5  -7   46.53    2.07
  -2  -5  -7   45.67    2.07
  -2   5  -8    2.46    0.45
   2   5   8    3.61    0.82
   2   5   8    3.44    0.56
  -2   5  -8    2.99    0.58
   2   5   8    2.44    0.59
  -2   5  -8    3.48    0.59
   2   5   8    5.90    0.91
  -2   5  -8    3.80    0.72
   2   5   8    2.93    0.52
   2  -5   8    3.68    0.78
   2  -5   8    3.13    0.61
  -2  -5  -8    3.67    0.61
  -2  -5  -8    3.34    0.56
  -2  -5  -8    3.54    0.82
   2  -5   8    3.85    0.59
   2  -5   8    3.23    0.48
  -2  -5  -8    4.57    0.74
  -2  -5  -8    4.08    0.77
   2  -5   8    4.16    0.88
  -2  -5  -8    3.49    0.75
  -2   5  -9    2.37    0.61
  -2   5  -9    2.94    0.61
   2   5   9    3.19    0.54
  -2   5  -9    2.96    0.51
   2   5   9    2.75    0.65
   2   5   9    2.83    0.74
   2   5   9    2.62    0.48
   2   5   9    2.15    0.65
   2  -5   9    2.51    0.57
   2  -5   9    2.76    0.70
   2  -5   9    3.10    0.49
  -2  -5  -9    3.40    0.71
  -2  -5  -9    2.48    0.80
  -2  -5  -9    2.96    0.70
   2  -5   9    3.80    0.89
  -2  -5  -9    1.90    0.53
   2  -5   9    2.35    0.50
  -2  -5  -9    3.02    0.56
  -2  -5  -9    3.39    0.58
   2   5  10    1.17    0.67
  -2   5 -10    0.72    0.39
   2   5  10    1.25    0.59
  -2   5 -10    1.68    0.45
   2   5  10    1.43    0.40
   2   5  10    1.97    0.50
  -2   5 -10    1.07    0.59
   2   5  10    2.44    0.68
  -2  -5 -10    2.13    0.59
   2  -5  10    1.64    0.48
  -2  -5 -10    2.38    0.51
   2  -5  10    1.46    0.62
  -2  -5 -10    1.61    0.61
  -2  -5 -10    1.12    0.62
   2  -5  10    2.39    0.69
   2  -5  10    1.25    0.39
   2   5  11    0.06    0.38
  -2   5 -11   -0.36    0.33
   2   5  11    0.33    0.32
   2   5  11   -0.77    0.35
   2   5  11    0.59    0.47
   2   5  11    0.13    0.33
   2  -5  11   -0.20    0.49
  -2  -5 -11    0.30    0.33
   2  -5  11    0.00    0.29
   2  -5  11    0.55    0.55
   2  -5  11   -0.35    0.28
   2   5  12    1.76    0.65
   2   5  12    1.23    0.46
   2   5  12    0.13    0.70
   2   5  12    0.72    0.51
   2   5  12    1.24    0.46
   2  -5  12    2.23    0.80
   2  -5  12    1.28    0.42
   2  -5  12    3.29    0.83
   2  -5  12    0.55    0.76
  -2   6  12    0.72    0.39
  -2   6  12    0.43    0.56
  -2   6  12    1.01    0.43
  -2  -6  12    1.11    0.38
  -2  -6  12    1.10    0.71
  -2   6  11    1.38    0.42
  -2   6  11    0.89    0.68
  -2   6  11    0.91    0.69
   2   6 -11    0.89    0.39
  -2   6  11    0.94    0.46
  -2   6  11    2.64    0.79
  -2  -6  11    2.12    0.45
  -2  -6  11    1.56    0.51
  -2  -6  11    1.62    0.69
  -2  -6  11    1.08    0.62
  -2   6  10    0.41    0.32
  -2   6  10    0.67    0.67
  -2   6  10   -0.18    0.62
   2   6 -10   -0.14    0.40
  -2   6  10   -0.37    0.25
  -2   6  10   -0.18    0.38
  -2  -6  10    0.14    0.37
  -2  -6  10   -0.06    0.29
   2  -6 -10   -0.15    0.56
   2  -6 -10    0.08    0.27
  -2  -6  10   -0.19    0.34
  -2  -6  10    0.18    0.45
   2   6  -9    7.14    0.91
  -2   6   9    4.25    0.78
  -2   6   9    6.99    0.83
   2   6  -9    6.13    0.64
  -2   6   9    4.27    0.93
  -2  -6   9    7.16    1.07
  -2  -6   9    5.47    0.51
  -2  -6   9    7.02    0.95
  -2  -6   9    5.65    0.83
  -2  -6   9    6.17    0.76
   2  -6  -9    5.75    0.72
   2  -6  -9    7.47    0.84
   2  -6  -9    6.80    0.84
   2  -6  -9    6.01    0.76
   2   6  -8    5.02    0.76
  -2   6   8    3.62    0.47
  -2   6   8    3.40    0.52
   2   6  -8    3.81    0.54
  -2   6   8    3.50    0.72
  -2   6   8    4.81    0.83
  -2   6   8    3.04    0.79
  -2   6   8    4.36    0.61
   2  -6  -8    3.93    0.59
   2  -6  -8    3.43    0.92
   2  -6  -8    3.52    0.58
  -2  -6   8    3.43    0.66
  -2  -6   8    3.56    0.42
  -2  -6   8    3.67    0.59
   2  -6  -8    6.17    0.95
  -2  -6   8    5.11    0.93
  -2  -6   8    4.55    0.90
  -2  -6   8    3.50    0.49
   2  -6  -8    3.53    0.71
   2  -6  -8    4.79    0.65
   2   6  -7    8.47    0.89
  -2   6   7    7.08    0.62
  -2   6   7    9.54    0.89
  -2   6   7    9.37    0.76
  -2   6   7   11.39    1.03
  -2   6   7    9.73    0.74
   2   6  -7    9.28    0.70
  -2   6   7    8.98    1.19
  -2  -6   7    7.29    0.72
  -2  -6   7    9.42    1.02
  -2  -6   7    7.92    0.55
   2  -6  -7   10.80    0.81
   2  -6  -7    9.45    1.24
  -2  -6   7    8.60    0.68
  -2  -6   7    9.82    1.05
   2  -6  -7    9.00    0.79
  -2  -6   7    7.78    0.88
   2  -6  -7    9.27    0.78
   2  -6  -7    8.52    0.89
  -2   6   6    6.18    0.99
   2   6  -6    8.03    0.86
  -2   6   6    8.77    0.83
   2   6  -6    8.73    0.68
  -2   6   6    7.02    0.64
  -2   6   6    8.44    0.66
   2  -6  -6    9.06    0.95
  -2  -6   6    8.21    0.51
   2  -6  -6    8.18    0.68
  -2  -6   6    8.88    0.75
   2  -6  -6    8.99    1.10
  -2  -6   6    8.45    0.97
   2  -6  -6    8.80    0.75
   2  -6  -6    9.28    0.72
  -2  -6   6    9.20    0.92
   2  -6  -6   10.26    0.78
   2  -6  -6    8.70    0.88
  -2  -6   6    9.00    0.71
  -2   6   5    1.46    0.45
   2   6  -5    1.90    0.38
   2   6  -5    1.34    0.45
   2   6  -5    1.40    0.31
  -2   6   5    1.75    0.59
  -2   6   5    1.57    0.37
  -2   6   5    1.23    0.46
  -2   6   5    1.28    0.34
  -2   6   5    1.46    0.33
  -2  -6   5    1.89    0.57
  -2  -6   5    1.64    0.23
   2  -6  -5    1.52    0.38
  -2  -6   5    1.16    0.35
   2  -6  -5    1.20    0.35
  -2  -6   5    1.05    0.40
  -2  -6   5    1.45    0.47
   2  -6  -5    1.42    0.55
   2  -6  -5    1.88    0.42
   2  -6  -5    1.35    0.51
  -2  -6   5    1.01    0.36
   2  -6  -5    2.42    0.60
   2   6  -4    1.81    0.38
  -2   6   4    2.63    0.54
  -2   6   4    1.59    0.40
   2   6  -4    1.74    0.36
  -2   6   4    1.97    0.33
  -2   6   4    2.12    0.40
  -2   6   4    1.79    0.55
   2   6  -4    2.11    0.50
  -2   6   4    2.70    0.45
   2  -6  -4    1.26    0.39
  -2  -6   4    1.73    0.39
   2  -6  -4    1.70    0.49
   2  -6  -4    1.88    0.36
   2  -6  -4    1.44    0.38
  -2  -6   4    0.75    0.35
  -2  -6   4    1.40    0.44
   2  -6  -4    1.87    0.59
  -2  -6   4    1.57    0.36
  -2  -6   4    1.88    0.24
   2  -6  -4    1.90    0.41
  -2  -6   4    1.60    0.59
   2   6  -3   11.64    0.80
  -2   6   3    9.32    0.79
   2   6  -3   10.30    0.85
   2   6  -3    9.67    0.63
   2   6  -3   11.75    0.94
  -2   6   3   10.94    0.80
  -2   6   3   10.59    1.07
  -2   6   3   11.05    0.66
  -2   6   3   11.19    0.85
  -2  -6   3   12.14    0.96
  -2  -6   3   11.73    0.90
  -2  -6   3   11.54    0.54
   2  -6  -3   12.13    0.86
   2  -6  -3   11.86    0.93
  -2  -6   3   10.88    0.75
   2  -6  -3   12.76    0.82
   2  -6  -3   10.71    0.77
  -2  -6   3   10.00    1.00
  -2  -6   3   11.97    0.76
   2  -6  -3   10.21    0.97
  -2   6   2   11.04    0.84
   2   6  -2   11.69    0.65
   2   6  -2   11.30    0.91
  -2   6   2   10.47    0.62
  -2   6   2   11.75    0.88
  -2   6   2   11.34    0.80
  -2   6   2   11.07    0.82
  -2  -6   2   10.63    0.87
  -2  -6   2   11.02    0.55
   2  -6  -2   11.15    1.02
  -2  -6   2   10.97    0.99
  -2  -6   2   11.39    0.76
   2  -6  -2   11.39    0.89
  -2  -6   2   11.45    0.76
   2  -6  -2   10.44    0.83
   2  -6  -2   10.71    0.77
  -2  -6   2   11.53    0.88
  -2  -6   2   11.24    0.85
   2  -6  -2   10.99    0.77
   2  -6  -2   10.85    0.68
  -2  -6   2   11.21    0.85
  -2   6   1   18.67    1.12
   2   6  -1   17.45    1.02
  -2   6   1   19.87    0.98
   2   6  -1   18.25    1.03
  -2   6   1   18.27    1.04
   2   6  -1   18.24    0.85
  -2   6   1   20.84    1.10
  -2   6   1   16.17    1.08
   2   6  -1   19.58    1.17
   2   6  -1   21.64    1.31
   2  -6  -1   17.02    0.88
  -2  -6   1   16.06    1.05
   2  -6  -1   17.75    1.09
  -2  -6   1   17.66    1.14
   2  -6  -1   18.78    1.03
  -2  -6   1   18.62    1.01
  -2  -6   1   17.38    0.79
  -2  -6   1   18.67    1.29
   2  -6  -1   18.53    1.03
   2  -6  -1   18.30    1.28
   2  -6  -1   17.64    1.12
  -2  -6   1   18.21    1.00
  -2  -6   1   17.91    1.10
   2  -6  -1   16.07    1.11
   2   6   0    5.30    0.70
  -2   6   0    6.03    0.72
  -2   6   0    5.91    0.44
   2   6   0    6.11    0.66
   2   6   0    5.47    0.55
  -2   6   0    5.66    0.64
   2   6   0    5.56    0.55
  -2   6   0    5.73    0.58
   2   6   0    5.72    0.38
   2  -6   0    3.94    0.59
  -2  -6   0    5.16    0.54
   2  -6   0    6.13    0.64
   2  -6   0    5.49    0.56
  -2  -6   0    5.57    0.62
   2  -6   0    5.92    0.78
  -2  -6   0    5.50    0.55
  -2  -6   0    6.36    0.78
  -2  -6   0    6.21    0.67
  -2  -6   0    5.03    0.64
   2  -6   0    5.34    0.62
   2  -6   0    5.91    0.63
   2  -6   0    5.97    0.56
   2  -6   0    4.76    0.42
   2   6   1   10.68    0.82
   2   6   1   10.50    0.83
  -2   6  -1   10.38    0.90
   2   6   1   10.56    0.58
  -2   6  -1    9.35    0.59
  -2   6  -1   11.25    0.90
   2   6   1   11.52    0.80
   2   6   1   10.39    0.99
  -2   6  -1   11.61    0.78
  -2   6  -1   11.31    0.98
  -2  -6  -1   11.35    0.78
   2  -6   1   11.62    0.90
   2  -6   1   11.71    0.79
  -2  -6  -1   10.95    1.00
  -2  -6  -1   12.10    0.91
   2  -6   1   11.48    0.61
   2  -6   1   11.49    0.77
  -2  -6  -1   10.40    0.84
  -2  -6  -1   10.86    0.77
   2  -6   1   12.21    0.84
   2  -6   1    9.75    0.96
   2  -6   1   11.52    0.86
  -2   6  -2   12.74    0.95
  -2   6  -2   11.99    0.68
  -2   6  -2   12.74    1.04
   2   6   2   10.87    0.79
  -2   6  -2   11.62    0.94
   2   6   2   12.96    0.76
   2   6   2   11.60    1.08
   2   6   2   13.83    0.96
   2   6   2   13.73    0.94
  -2  -6  -2   13.37    1.15
   2  -6   2   12.99    0.83
  -2  -6  -2   12.20    0.84
   2  -6   2   12.75    0.95
   2  -6   2   12.11    0.90
   2  -6   2   11.50    0.94
  -2  -6  -2   11.56    1.17
   2  -6   2   11.45    0.63
   2  -6   2   12.85    1.09
   2  -6   2   12.24    0.83
  -2  -6  -2   12.54    1.07
  -2  -6  -2   12.12    0.83
  -2  -6  -2   13.10    0.90
  -2   6  -3    2.85    0.50
  -2   6  -3    3.94    0.74
   2   6   3    2.63    0.60
   2   6   3    2.67    0.37
   2   6   3    2.77    0.48
   2   6   3    2.41    0.47
  -2   6  -3    2.69    0.44
  -2   6  -3    3.00    0.55
  -2   6  -3    3.37    0.41
   2   6   3    3.00    0.59
   2   6   3    3.02    0.47
  -2  -6  -3    2.63    0.47
   2  -6   3    4.46    0.85
   2  -6   3    2.48    0.49
   2  -6   3    2.42    0.30
  -2  -6  -3    3.17    0.50
  -2  -6  -3    2.89    0.49
  -2  -6  -3    2.54    0.54
  -2  -6  -3    3.30    0.72
   2  -6   3    2.56    0.53
  -2  -6  -3    3.47    0.67
   2  -6   3    3.32    0.50
   2  -6   3    2.74    0.45
   2  -6   3    2.73    0.56
  -2   6  -4    0.99    0.47
   2   6   4    0.68    0.31
   2   6   4    0.75    0.33
  -2   6  -4    0.30    0.26
   2   6   4    0.50    0.44
   2   6   4    0.91    0.28
  -2   6  -4    1.00    0.38
  -2   6  -4    0.99    0.32
   2   6   4    1.49    0.48
   2   6   4    1.05    0.32
  -2  -6  -4    0.85    0.34
  -2  -6  -4    0.56    0.40
   2  -6   4    0.86    0.37
   2  -6   4    0.01    0.30
  -2  -6  -4    0.42    0.31
  -2  -6  -4    0.93    0.36
  -2  -6  -4    0.52    0.41
   2  -6   4    0.73    0.21
  -2  -6  -4    0.68    0.26
   2  -6   4    0.97    0.51
   2  -6   4    0.94    0.34
  -2  -6  -4    0.86    0.34
   2  -6   4    0.46    0.27
   2   6   5    5.12    0.71
   2   6   5    2.85    0.44
  -2   6  -5    4.27    0.72
  -2   6  -5    3.70    0.44
  -2   6  -5    3.97    0.55
   2   6   5    3.63    0.75
  -2   6  -5    3.69    0.68
   2   6   5    4.62    0.49
   2   6   5    5.48    0.82
   2   6   5    4.08    0.56
   2  -6   5    4.24    0.86
  -2  -6  -5    3.95    0.56
   2  -6   5    3.84    0.41
   2  -6   5    2.93    0.52
  -2  -6  -5    4.87    0.87
   2  -6   5    3.45    0.52
  -2  -6  -5    4.61    0.81
   2  -6   5    4.30    0.74
  -2  -6  -5    3.74    0.59
   2  -6   5    3.56    0.63
  -2  -6  -5    4.53    0.62
  -2  -6  -5    4.50    0.82
  -2   6  -6    1.86    0.23
   2   6   6    1.72    0.39
   2   6   6    1.68    0.61
  -2   6  -6    1.31    0.20
  -2   6  -6    1.90    0.40
   2   6   6    2.57    0.58
   2   6   6    1.68    0.36
   2   6   6    1.89    0.43
   2   6   6    2.46    0.61
  -2   6  -6    2.13    0.58
  -2   6  -6    1.70    0.50
  -2  -6  -6    1.69    0.35
  -2  -6  -6    2.35    0.51
   2  -6   6    2.30    0.70
  -2  -6  -6    2.55    0.50
   2  -6   6    2.63    0.54
  -2  -6  -6    2.12    0.63
   2  -6   6    1.72    0.62
   2  -6   6    1.58    0.41
   2  -6   6    1.37    0.47
   2  -6   6    1.85    0.32
  -2  -6  -6    2.21    0.61
  -2  -6  -6    1.70    0.65
  -2  -6  -6    1.90    0.46
   2   6   7   10.60    0.80
  -2   6  -7    9.59    0.95
   2   6   7    9.18    1.18
   2   6   7    8.62    0.67
  -2   6  -7    9.50    0.77
   2   6   7   10.33    0.84
  -2   6  -7   11.18    0.94
   2   6   7    9.68    0.95
  -2  -6  -7   10.52    0.88
  -2  -6  -7    9.38    1.02
  -2  -6  -7   10.75    0.73
   2  -6   7   11.61    1.14
   2  -6   7   10.89    1.17
  -2  -6  -7   10.07    1.02
  -2  -6  -7   11.33    1.36
   2  -6   7    9.70    0.79
   2  -6   7    8.52    0.82
   2  -6   7    9.31    1.24
   2  -6   7    8.23    0.73
  -2  -6  -7   10.19    0.87
  -2   6  -8   33.08    1.64
   2   6   8   31.56    1.64
   2   6   8   35.80    2.05
   2   6   8   32.08    1.60
   2   6   8   33.51    1.89
   2   6   8   35.08    2.30
  -2   6  -8   32.03    1.83
   2  -6   8   33.25    1.88
  -2  -6  -8   34.26    1.99
   2  -6   8   35.07    2.12
   2  -6   8   32.28    2.10
  -2  -6  -8   32.55    1.96
  -2  -6  -8   32.75    1.75
  -2  -6  -8   32.81    1.73
   2  -6   8   29.79    1.57
   2  -6   8   33.14    1.70
  -2  -6  -8   32.58    1.78
   2  -6   8   29.00    1.42
  -2  -6  -8   31.25    2.35
  -2   6  -9    8.48    0.97
   2   6   9    8.28    1.32
   2   6   9    5.17    0.90
   2   6   9    7.85    0.76
   2   6   9    5.28    0.70
  -2  -6  -9    6.53    0.88
  -2  -6  -9    5.41    0.85
  -2  -6  -9    6.85    0.86
   2  -6   9    8.75    1.25
   2  -6   9    8.31    0.92
   2  -6   9    7.54    0.67
  -2  -6  -9    6.70    1.22
   2  -6   9    8.65    1.31
  -2  -6  -9    8.00    0.96
  -2  -6  -9    6.41    0.86
  -2   6 -10    0.01    0.48
  -2   6 -10   -0.03    0.37
   2   6  10    0.31    0.44
   2   6  10    0.58    0.55
   2   6  10    1.03    0.40
   2   6  10    1.22    0.46
   2   6  10    0.18    0.51
   2  -6  10    0.20    0.40
   2  -6  10    0.58    0.43
  -2  -6 -10    0.77    0.62
  -2  -6 -10    0.71    0.38
   2  -6  10    0.40    0.34
   2  -6  10    1.39    0.53
   2   6  11    1.67    0.91
   2   6  11    1.02    0.47
   2   6  11    0.34    0.49
   2   6  11    1.16    0.48
   2  -6  11    1.22    0.58
   2  -6  11    1.51    0.49
   2  -6  11    2.39    0.77
   2   6  12    0.04    0.47
   2   6  12   -0.90    0.35
   2  -6  12   -0.52    0.29
  -2   7  11   -0.05    0.54
  -2   7  11    0.43    0.50
  -2   7  11    0.52    0.40
  -2   7  11    0.75    0.39
  -2  -7  11    0.49    0.58
  -2  -7  11    0.00    0.36
  -2  -7  11    0.46    0.48
  -2  -7  11    0.25    0.56
  -2   7  10    1.02    0.59
   2   7 -10    0.58    0.63
  -2   7  10    1.07    0.55
   2   7 -10    1.61    0.45
  -2  -7  10    2.08    0.71
  -2  -7  10    1.81    0.62
  -2  -7  10    1.16    0.37
  -2  -7  10    1.15    0.46
  -2   7   9    1.46    0.44
   2   7  -9    0.36    0.44
  -2   7   9    0.59    0.50
  -2   7   9    2.07    0.67
  -2   7   9    1.30    0.75
  -2   7   9    1.25    0.45
   2   7  -9    1.74    0.47
  -2  -7   9    1.54    0.44
   2  -7  -9    1.43    0.70
   2  -7  -9    1.55    0.46
  -2  -7   9    1.49    0.60
  -2  -7   9    2.32    0.75
  -2   7   8   -0.51    0.48
  -2   7   8    0.03    0.27
  -2   7   8   -0.46    0.28
   2   7  -8   -0.14    0.41
   2   7  -8    0.09    0.29
  -2  -7   8    0.38    0.41
   2  -7  -8    0.14    0.36
   2  -7  -8    0.27    0.42
   2  -7  -8    0.45    0.48
  -2  -7   8   -0.20    0.35
  -2  -7   8   -0.34    0.38
  -2  -7   8    0.02    0.32
   2  -7  -8    0.37    0.36
   2  -7  -8   -0.22    0.38
   2   7  -7    0.68    0.44
  -2   7   7    1.72    0.39
  -2   7   7    2.10    0.43
   2   7  -7    1.98    0.44
  -2   7   7    2.39    0.59
  -2   7   7    1.43    0.70
  -2   7   7    3.49    0.72
  -2   7   7    1.86    0.46
  -2  -7   7    3.16    0.68
  -2  -7   7    1.74    0.40
   2  -7  -7    1.95    0.49
   2  -7  -7    2.43    0.53
  -2  -7   7    1.99    0.49
  -2  -7   7    1.39    0.26
   2  -7  -7    1.22    0.41
   2  -7  -7    2.17    0.43
  -2  -7   7    1.20    0.53
   2  -7  -7    2.54    0.70
   2  -7  -7    2.38    0.78
   2  -7  -7    2.28    0.57
  -2  -7   7    2.17    0.61
  -2   7   6    0.07    0.39
  -2   7   6    0.11    0.26
   2   7  -6    0.16    0.25
   2   7  -6    0.51    0.34
  -2   7   6    0.05    0.24
  -2   7   6    0.53    0.51
  -2   7   6    0.45    0.31
  -2   7   6   -0.22    0.30
   2   7  -6    0.38    0.38
  -2  -7   6    0.00    0.45
  -2  -7   6   -0.24    0.29
   2  -7  -6    0.22    0.30
   2  -7  -6   -0.32    0.27
   2  -7  -6    0.79    0.36
  -2  -7   6    0.33    0.17
   2  -7  -6   -0.19    0.33
  -2  -7   6    0.23    0.39
  -2  -7   6    0.19    0.32
   2  -7  -6   -0.34    0.40
   2  -7  -6    0.42    0.27
  -2  -7   6   -0.13    0.23
   2  -7  -6    0.28    0.43
   2   7  -5    2.01    0.50
   2   7  -5    1.29    0.35
  -2   7   5    1.58    0.56
   2   7  -5    1.18    0.39
  -2   7   5    1.84    0.43
  -2   7   5    1.94    0.50
  -2   7   5    1.76    0.43
  -2   7   5    2.11    0.38
  -2   7   5    1.71    0.56
  -2  -7   5    0.96    0.34
   2  -7  -5    1.16    0.38
  -2  -7   5    1.61    0.45
   2  -7  -5    2.56    0.52
  -2  -7   5    1.81    0.25
  -2  -7   5    1.16    0.50
   2  -7  -5    1.52    0.41
  -2  -7   5    1.66    0.41
   2  -7  -5    2.20    0.69
  -2  -7   5    1.93    0.50
   2  -7  -5    1.72    0.44
   2  -7  -5    1.26    0.57
   2  -7  -5    2.45    0.64
  -2  -7   5    1.80    0.64
  -2   7   4    0.16    0.32
   2   7  -4    0.22    0.31
   2   7  -4    0.43    0.37
  -2   7   4    0.45    0.30
   2   7  -4    0.50    0.22
  -2   7   4    0.81    0.35
  -2   7   4    0.35    0.24
  -2   7   4    0.28    0.49
   2   7  -4    0.63    0.32
   2  -7  -4    0.94    0.36
  -2  -7   4    0.58    0.30
   2  -7  -4    0.41    0.35
   2  -7  -4    0.77    0.40
  -2  -7   4    0.12    0.37
  -2  -7   4    0.87    0.42
   2  -7  -4    0.87    0.49
  -2  -7   4    0.49    0.17
   2  -7  -4    0.83    0.50
   2  -7  -4    0.67    0.45
  -2  -7   4    0.34    0.48
  -2  -7   4    0.56    0.29
  -2  -7   4    0.03    0.29
  -2   7   3   40.71    1.90
  -2   7   3   34.56    1.87
  -2   7   3   42.35    1.86
   2   7  -3   39.26    1.94
   2   7  -3   36.44    1.75
   2   7  -3   37.70    1.53
  -2   7   3   37.84    1.59
  -2   7   3   40.30    2.31
   2   7  -3   41.69    2.04
  -2   7   3   38.34    2.11
   2  -7  -3   35.26    2.06
  -2  -7   3   41.71    2.24
  -2  -7   3   34.35    1.88
   2  -7  -3   36.25    1.77
  -2  -7   3   40.65    1.99
   2  -7  -3   40.39    2.20
   2  -7  -3   39.13    1.82
  -2  -7   3   36.81    1.73
   2  -7  -3   36.98    1.86
  -2  -7   3   37.88    1.44
  -2  -7   3   37.68    1.77
  -2  -7   3   41.57    2.05
   2  -7  -3   41.41    2.01
  -2  -7   3   34.64    1.86
   2   7  -2    6.78    0.69
  -2   7   2    8.19    0.83
   2   7  -2    5.86    0.82
  -2   7   2    7.16    0.56
  -2   7   2    7.24    0.76
  -2   7   2    6.77    0.96
   2   7  -2    4.98    0.74
  -2   7   2    6.96    0.71
   2   7  -2    6.63    0.48
  -2   7   2    7.07    0.78
  -2  -7   2    8.57    0.84
  -2  -7   2    8.22    0.86
   2  -7  -2    7.83    0.98
  -2  -7   2    6.76    0.46
  -2  -7   2    7.39    0.68
   2  -7  -2    7.35    0.70
  -2  -7   2    8.48    0.79
   2  -7  -2    6.46    0.68
   2  -7  -2    7.15    0.79
  -2  -7   2    8.06    0.99
  -2  -7   2    7.08    0.78
  -2  -7   2    6.47    0.66
   2  -7  -2    7.01    0.79
   2  -7  -2    7.60    0.79
   2   7  -1   22.48    1.36
   2   7  -1   21.91    1.23
   2   7  -1   22.00    1.24
   2   7  -1   22.11    1.02
  -2   7   1   19.36    1.29
  -2   7   1   20.31    1.22
  -2   7   1   19.67    1.49
  -2   7   1   21.05    0.97
   2   7  -1   20.67    1.42
   2  -7  -1   20.48    1.02
  -2  -7   1   20.32    1.34
  -2  -7   1   20.79    1.17
   2  -7  -1   20.56    1.50
   2  -7  -1   22.10    1.21
  -2  -7   1   18.87    1.13
  -2  -7   1   20.12    0.93
   2  -7  -1   21.27    1.19
   2  -7  -1   19.84    1.13
  -2  -7   1   21.58    1.31
  -2  -7   1   17.96    1.20
   2  -7  -1   20.54    1.30
   2  -7  -1   19.97    1.29
   2  -7  -1   19.42    1.30
  -2  -7   1   21.04    1.23
  -2  -7   1   20.08    1.47
  -2   7   0    0.96    0.40
   2   7   0    1.65    0.45
   2   7   0    1.06    0.24
  -2   7   0    1.03    0.26
   2   7   0    1.45    0.47
  -2   7   0    1.11    0.48
  -2   7   0    0.83    0.35
   2   7   0    0.73    0.35
   2  -7   0    0.60    0.36
   2  -7   0    1.28    0.49
   2  -7   0    1.29    0.30
   2  -7   0    0.48    0.47
   2  -7   0    1.72    0.40
  -2  -7   0    0.83    0.45
  -2  -7   0    1.64    0.63
   2  -7   0    0.92    0.34
   2  -7   0    1.10    0.39
  -2  -7   0    0.77    0.39
   2  -7   0    1.42    0.47
  -2  -7   0    0.51    0.37
  -2  -7   0    1.44    0.40
   2   7   1   65.33    3.06
   2   7   1   77.50    3.00
  -2   7  -1   76.61    2.70
  -2   7  -1   77.75    3.18
   2   7   1   76.43    2.66
  -2   7  -1   83.02    3.34
  -2   7  -1   71.16    2.94
   2   7   1   77.21    3.11
   2   7   1   77.43    3.42
   2   7   1   74.51    3.03
   2  -7   1   81.72    3.48
   2  -7   1   79.58    3.00
   2  -7   1   70.38    2.99
   2  -7   1   73.10    3.09
  -2  -7  -1   76.68    2.98
  -2  -7  -1   77.37    2.98
  -2  -7  -1   73.83    3.10
   2  -7   1   76.65    3.20
   2  -7   1   83.32    3.27
  -2  -7  -1   72.74    3.13
  -2  -7  -1   76.46    3.42
   2  -7   1   71.82    2.67
   2  -7   1   65.54    3.03
  -2   7  -2   53.92    2.04
   2   7   2   55.31    2.40
   2   7   2   51.87    2.70
  -2   7  -2   54.42    2.49
  -2   7  -2   54.19    2.49
   2   7   2   53.88    1.99
   2   7   2   55.67    2.44
   2   7   2   53.31    2.29
  -2   7  -2   55.90    2.31
  -2  -7  -2   48.11    2.24
  -2  -7  -2   55.49    2.74
   2  -7   2   52.82    2.40
   2  -7   2   50.91    2.26
  -2  -7  -2   49.66    2.45
   2  -7   2   50.43    2.44
   2  -7   2   53.67    1.99
  -2  -7  -2   56.15    2.63
   2  -7   2   51.77    2.24
  -2  -7  -2   54.66    2.40
  -2  -7  -2   51.38    2.26
   2  -7   2   53.31    2.41
   2  -7   2   51.49    2.67
   2   7   3   31.03    1.35
  -2   7  -3   33.16    1.72
   2   7   3   28.71    1.71
  -2   7  -3   31.38    1.77
  -2   7  -3   35.07    1.62
   2   7   3   34.80    2.10
   2   7   3   30.86    1.58
  -2   7  -3   30.62    1.37
  -2  -7  -3   29.90    1.77
   2  -7   3   34.67    2.12
  -2  -7  -3   29.28    1.88
  -2  -7  -3   30.07    1.59
   2  -7   3   32.01    1.30
  -2  -7  -3   33.30    1.63
   2  -7   3   31.36    1.56
   2  -7   3   31.10    1.95
   2  -7   3   30.60    1.72
   2  -7   3   28.87    1.67
  -2  -7  -3   33.45    1.67
   2  -7   3   31.85    1.83
  -2  -7  -3   35.02    2.01
   2   7   4    4.80    0.48
   2   7   4    4.28    0.62
   2   7   4    4.96    0.65
  -2   7  -4    4.00    0.67
  -2   7  -4    4.42    0.63
   2   7   4    4.90    0.72
  -2   7  -4    5.36    0.51
   2   7   4    3.54    0.79
   2   7   4    6.59    0.93
  -2   7  -4    4.17    0.60
  -2  -7  -4    3.97    0.62
   2  -7   4    4.84    1.06
   2  -7   4    5.45    0.75
  -2  -7  -4    4.06    0.81
   2  -7   4    3.34    0.58
   2  -7   4    3.65    0.67
  -2  -7  -4    5.43    0.89
   2  -7   4    4.68    0.76
  -2  -7  -4    5.23    0.62
   2  -7   4    3.91    0.40
  -2  -7  -4    3.96    0.62
  -2  -7  -4    3.46    0.57
  -2  -7  -4    4.66    0.93
   2  -7   4    4.68    0.62
   2   7   5    4.78    0.95
   2   7   5    5.41    0.67
  -2   7  -5    4.85    0.79
  -2   7  -5    4.32    0.61
   2   7   5    6.36    0.58
  -2   7  -5    5.44    0.60
   2   7   5    5.08    0.80
   2   7   5    5.18    0.74
   2   7   5    5.22    0.68
  -2  -7  -5    6.28    0.78
   2  -7   5    5.30    0.73
  -2  -7  -5    5.23    0.61
   2  -7   5    5.13    0.82
   2  -7   5    5.20    0.66
  -2  -7  -5    4.84    0.98
  -2  -7  -5    5.58    0.96
   2  -7   5    5.54    0.88
  -2  -7  -5    6.20    0.70
   2  -7   5    5.34    0.47
   2  -7   5    6.29    1.05
  -2  -7  -5    5.03    0.69
  -2  -7  -5    4.13    0.84
   2   7   6    0.71    0.36
   2   7   6    0.50    0.43
  -2   7  -6    1.14    0.39
   2   7   6    0.81    0.42
   2   7   6   -0.17    0.47
   2   7   6    1.03    0.33
   2   7   6    0.45    0.29
  -2   7  -6    0.73    0.44
  -2  -7  -6    0.65    0.36
   2  -7   6    1.33    0.43
   2  -7   6    0.99    0.45
   2  -7   6    0.92    0.62
  -2  -7  -6    0.43    0.35
  -2  -7  -6    0.39    0.42
   2  -7   6   -0.04    0.31
   2  -7   6    0.16    0.19
  -2  -7  -6    0.15    0.43
   2  -7   6    1.09    0.52
  -2  -7  -6    0.73    0.34
  -2  -7  -6    0.36    0.46
   2   7   7    4.33    0.87
  -2   7  -7    5.30    0.69
  -2   7  -7    4.00    0.77
   2   7   7    3.51    0.89
   2   7   7    4.76    0.61
  -2  -7  -7    5.43    0.99
  -2  -7  -7    4.63    0.73
  -2  -7  -7    3.67    0.63
   2  -7   7    5.69    0.79
   2  -7   7    7.48    1.26
   2  -7   7    4.41    0.65
  -2  -7  -7    3.77    0.90
   2  -7   7    3.42    0.44
   2  -7   7    4.32    0.79
  -2  -7  -7    4.01    0.65
   2  -7   7    5.28    0.97
  -2  -7  -7    5.65    0.97
   2   7   8   -0.08    0.49
   2   7   8    0.30    0.40
   2   7   8    0.03    0.34
   2   7   8    0.87    0.39
   2   7   8    0.48    0.36
  -2   7  -8    0.10    0.36
  -2   7  -8   -0.89    0.34
   2  -7   8    0.49    0.26
  -2  -7  -8   -0.21    0.52
  -2  -7  -8    1.04    0.51
   2  -7   8    0.24    0.39
  -2  -7  -8    0.08    0.32
  -2  -7  -8   -0.06    0.38
   2  -7   8    0.68    0.43
   2  -7   8    0.80    0.52
   2  -7   8   -0.01    0.32
  -2  -7  -8    0.45    0.49
   2   7   9    2.07    0.64
   2   7   9    1.88    0.81
   2   7   9    3.71    0.84
   2   7   9    2.14    0.51
  -2   7  -9    2.31    0.56
   2   7   9    3.73    0.61
   2  -7   9    2.30    0.55
  -2  -7  -9    2.91    0.73
   2  -7   9    3.74    0.86
   2  -7   9    2.93    0.68
   2  -7   9    3.54    0.97
   2   7  10   -0.59    0.37
  -2   7 -10   -0.62    0.52
   2   7  10   -0.14    0.46
   2   7  10   -0.26    0.36
   2   7  10    0.30    0.42
   2  -7  10    0.48    0.52
   2  -7  10    0.18    0.46
   2  -7  10    0.15    0.40
   2   7  11    1.50    0.63
   2   7  11    1.81    0.55
   2  -7  11    1.57    0.50
   2  -7  11    2.52    0.99
  -2   8  10    5.18    0.74
  -2   8  10    4.59    1.04
  -2   8  10    4.99    0.75
  -2   8  10    5.51    1.06
  -2  -8  10    7.09    0.92
  -2  -8  10    3.51    0.71
  -2  -8  10    3.42    1.06
   2   8  -9   -0.63    0.48
  -2   8   9    0.98    0.53
  -2   8   9    0.82    0.42
  -2  -8   9    1.22    0.57
  -2  -8   9    1.66    0.65
  -2  -8   9    0.71    0.37
  -2  -8   9    1.23    0.66
   2   8  -8   -0.24    0.30
  -2   8   8    0.32    0.56
  -2   8   8    1.57    0.44
   2   8  -8    0.21    0.56
  -2   8   8    0.28    0.38
  -2   8   8    0.16    0.42
   2  -8  -8    0.98    0.52
  -2  -8   8    1.71    0.46
  -2  -8   8    0.38    0.44
  -2  -8   8   -0.18    0.39
  -2  -8   8    1.09    0.56
   2  -8  -8    0.14    0.40
  -2   8   7    6.44    1.18
  -2   8   7   10.17    0.96
  -2   8   7    9.88    1.04
  -2   8   7    8.65    0.77
  -2   8   7   10.81    1.05
   2   8  -7    7.11    0.76
   2   8  -7    7.65    1.06
  -2  -8   7    8.44    0.87
   2  -8  -7   10.72    1.10
  -2  -8   7    9.38    1.08
  -2  -8   7    8.65    1.00
   2  -8  -7    9.02    1.25
   2  -8  -7    8.99    0.90
   2  -8  -7    9.14    0.88
   2  -8  -7   10.82    1.16
  -2   8   6    1.26    0.40
   2   8  -6    0.48    0.52
  -2   8   6    2.01    0.45
  -2   8   6    1.06    0.35
  -2   8   6    0.35    0.57
  -2   8   6    0.33    0.39
   2  -8  -6    1.29    0.45
  -2  -8   6    1.80    0.73
   2  -8  -6    0.65    0.57
  -2  -8   6    1.06    0.42
   2  -8  -6    0.60    0.39
   2  -8  -6    1.50    0.60
  -2  -8   6    0.89    0.61
   2  -8  -6    0.91    0.52
   2  -8  -6    0.91    0.38
  -2  -8   6    0.61    0.48
  -2   8   5    0.18    0.32
   2   8  -5    0.92    0.36
   2   8  -5    0.70    0.43
  -2   8   5    0.97    0.31
  -2   8   5    0.73    0.36
  -2   8   5   -0.25    0.49
  -2   8   5    0.53    0.36
   2  -8  -5    0.98    0.58
  -2  -8   5   -0.08    0.50
  -2  -8   5    0.68    0.43
  -2  -8   5    1.27    0.40
   2  -8  -5    0.51    0.43
   2  -8  -5    0.78    0.52
  -2  -8   5    0.32    0.33
   2  -8  -5    0.33    0.36
   2  -8  -5    0.60    0.52
   2  -8  -5    1.23    0.42
  -2  -8   5    1.21    0.50
   2  -8  -5    0.51    0.32
  -2  -8   5    0.94    0.48
  -2   8   4   24.57    1.53
   2   8  -4   20.49    1.30
  -2   8   4   22.78    1.83
  -2   8   4   22.95    1.41
   2   8  -4   21.46    1.50
  -2   8   4   21.98    1.37
   2   8  -4   23.98    1.47
   2   8  -4   22.20    1.06
  -2  -8   4   24.72    1.60
   2  -8  -4   22.14    1.54
   2  -8  -4   23.10    1.37
  -2  -8   4   22.51    1.54
   2  -8  -4   22.42    1.43
   2  -8  -4   23.62    1.72
  -2  -8   4   22.32    1.50
  -2  -8   4   23.47    1.49
  -2  -8   4   23.25    1.73
   2  -8  -4   25.29    1.79
  -2  -8   4   21.85    0.97
  -2  -8   4   22.03    1.35
  -2   8   3    4.72    0.95
  -2   8   3    5.02    0.71
   2   8  -3    6.59    0.71
   2   8  -3    6.16    0.85
   2   8  -3    6.58    0.50
  -2   8   3    5.03    0.75
  -2   8   3    5.51    0.78
   2   8  -3    6.86    0.91
  -2   8   3    5.74    0.52
  -2   8   3    6.27    0.83
  -2  -8   3    5.51    0.76
  -2  -8   3    5.30    0.80
  -2  -8   3    6.93    1.18
   2  -8  -3    6.29    1.10
  -2  -8   3    5.27    0.68
   2  -8  -3    5.55    0.73
   2  -8  -3    5.19    0.89
   2  -8  -3    5.02    0.87
   2  -8  -3    5.44    0.77
  -2  -8   3    5.80    0.45
  -2  -8   3    6.72    0.90
  -2  -8   3    5.51    0.71
  -2  -8   3    3.89    0.70
  -2   8   2    2.27    0.38
   2   8  -2    1.97    0.53
  -2   8   2    2.02    0.55
  -2   8   2    2.63    0.57
   2   8  -2    2.45    0.34
  -2   8   2    1.75    0.61
  -2   8   2    2.53    0.54
   2   8  -2    2.45    0.62
   2   8  -2    2.44    0.52
   2  -8  -2    2.52    0.65
  -2  -8   2    2.07    0.50
   2  -8  -2    1.81    0.53
  -2  -8   2    2.14    0.58
   2  -8  -2    3.04    0.70
   2  -8  -2    2.34    0.70
   2  -8  -2    1.37    0.45
   2  -8  -2    2.34    0.53
  -2  -8   2    2.31    0.86
  -2  -8   2    2.97    0.70
  -2  -8   2    2.48    0.51
  -2  -8   2    3.00    0.78
   2  -8  -2    2.09    0.42
  -2  -8   2    2.86    0.35
  -2  -8   2    2.64    0.51
  -2   8   1    0.06    0.40
  -2   8   1    0.19    0.36
   2   8  -1   -0.07    0.33
   2   8  -1   -0.08    0.33
  -2   8   1    0.43    0.36
   2   8  -1    0.31    0.29
  -2   8   1    0.15    0.20
  -2  -8   1    0.79    0.44
  -2  -8   1    0.30    0.33
   2  -8  -1    0.37    0.26
  -2  -8   1    0.50    0.36
  -2  -8   1    0.37    0.41
   2  -8  -1    0.67    0.29
   2  -8  -1    0.59    0.41
  -2  -8   1    0.64    0.34
   2  -8  -1    0.66    0.36
   2  -8  -1    0.26    0.34
   2  -8  -1    0.50    0.46
   2  -8  -1    0.24    0.46
  -2  -8   1    0.16    0.33
  -2  -8   1    0.06    0.40
   2  -8  -1    0.57    0.36
  -2   8   0    3.56    0.76
   2   8   0    3.74    0.63
  -2   8   0    4.09    0.65
  -2   8   0    3.31    0.67
   2   8   0    3.64    0.74
  -2   8   0    4.19    0.48
   2   8   0    3.57    0.70
   2   8   0    2.47    0.55
   2   8   0    4.69    0.42
   2  -8   0    4.69    0.48
   2  -8   0    4.43    0.66
  -2  -8   0    4.11    0.88
   2  -8   0    3.27    0.56
   2  -8   0    3.56    0.59
   2  -8   0    4.68    1.00
   2  -8   0    4.88    0.78
  -2  -8   0    3.76    0.59
  -2  -8   0    3.06    0.64
   2  -8   0    4.76    0.82
   2  -8   0    2.94    0.66
  -2  -8   0    3.64    0.59
  -2  -8   0    3.22    0.66
  -2  -8   0    4.87    0.83
   2   8   1    5.05    0.72
   2   8   1    5.43    0.78
  -2   8  -1    3.97    0.74
  -2   8  -1    4.73    0.68
  -2   8  -1    5.44    0.84
   2   8   1    4.79    0.87
   2   8   1    5.33    0.46
  -2   8  -1    4.25    0.46
  -2  -8  -1    4.52    0.83
   2  -8   1    5.15    0.48
   2  -8   1    5.43    0.72
   2  -8   1    5.44    0.70
  -2  -8  -1    4.36    0.66
   2  -8   1    5.71    0.74
   2  -8   1    6.33    1.10
   2  -8   1    5.54    0.81
  -2  -8  -1    6.63    1.11
  -2  -8  -1    4.13    0.76
   2  -8   1    5.32    0.74
  -2  -8  -1    4.91    0.67
  -2  -8  -1    3.63    0.79
   2  -8   1    6.00    0.71
   2   8   2    3.31    0.41
  -2   8  -2    3.92    0.47
   2   8   2    3.28    0.65
   2   8   2    3.75    0.63
   2   8   2    3.14    0.62
  -2   8  -2    2.39    0.70
   2   8   2    2.20    0.68
  -2   8  -2    2.18    0.59
  -2   8  -2    2.45    0.54
  -2  -8  -2    3.32    0.72
   2  -8   2    3.34    0.66
   2  -8   2    2.74    0.82
   2  -8   2    4.17    0.80
   2  -8   2    4.05    0.64
   2  -8   2    3.25    0.57
   2  -8   2    3.37    0.65
  -2  -8  -2    2.81    0.65
   2  -8   2    2.70    0.62
   2  -8   2    3.45    0.43
  -2  -8  -2    3.01    0.82
  -2  -8  -2    2.88    0.57
  -2  -8  -2    2.32    0.53
  -2  -8  -2    3.86    0.76
  -2   8  -3   14.05    1.15
   2   8   3   13.95    1.08
  -2   8  -3   12.45    1.11
   2   8   3   13.04    1.08
   2   8   3   12.94    1.39
  -2   8  -3   13.24    0.82
   2   8   3   15.21    1.08
   2   8   3   14.49    0.82
  -2   8  -3   13.48    1.02
   2  -8   3   13.82    0.77
  -2  -8  -3   13.88    1.32
  -2  -8  -3   14.28    1.21
  -2  -8  -3   13.72    1.33
  -2  -8  -3   14.42    1.07
  -2  -8  -3   13.28    1.04
   2  -8   3   14.59    1.18
   2  -8   3   12.77    1.15
  -2  -8  -3   13.95    1.09
   2  -8   3   13.61    1.00
   2  -8   3   14.39    1.05
   2  -8   3   13.76    1.13
   2  -8   3   12.59    1.34
   2   8   4   14.94    1.09
  -2   8  -4   13.01    1.08
  -2   8  -4   14.93    1.04
  -2   8  -4   14.41    0.87
  -2   8  -4   15.86    1.29
   2   8   4   12.96    1.45
   2   8   4   13.54    1.06
   2   8   4   14.44    0.85
   2   8   4   14.75    1.20
   2  -8   4   13.39    1.01
   2  -8   4   15.44    1.18
  -2  -8  -4   15.07    1.11
   2  -8   4   15.84    1.27
   2  -8   4   12.94    1.21
  -2  -8  -4   12.65    1.03
  -2  -8  -4   14.22    1.38
  -2  -8  -4   14.31    1.07
  -2  -8  -4   13.93    1.32
  -2  -8  -4   14.73    1.31
   2  -8   4   14.81    0.80
   2  -8   4   14.43    1.07
  -2  -8  -4   15.14    1.11
   2  -8   4   16.29    1.43
  -2   8  -5    3.48    0.59
   2   8   5    2.63    0.79
   2   8   5    3.45    0.61
   2   8   5    2.95    0.67
  -2   8  -5    3.59    0.75
   2   8   5    4.48    0.53
  -2  -8  -5    4.26    0.99
   2  -8   5    3.26    0.73
  -2  -8  -5    4.62    0.86
   2  -8   5    2.48    0.66
   2  -8   5    2.92    0.64
  -2  -8  -5    3.12    0.62
  -2  -8  -5    3.86    0.65
   2  -8   5    4.00    1.01
   2  -8   5    3.41    0.60
  -2  -8  -5    3.48    0.62
  -2  -8  -5    3.62    0.86
  -2  -8  -5    3.57    0.65
  -2   8  -6    0.69    0.63
   2   8   6    0.21    0.30
   2   8   6    0.64    0.55
   2   8   6    1.14    0.41
   2   8   6    0.48    0.41
  -2   8  -6    1.23    0.44
   2   8   6    1.12    0.35
   2   8   6    1.40    0.58
   2  -8   6    1.18    0.32
  -2  -8  -6    0.49    0.50
   2  -8   6    0.79    0.54
   2  -8   6    1.35    0.42
  -2  -8  -6    0.51    0.38
  -2  -8  -6    0.90    0.42
   2  -8   6    1.41    0.93
  -2  -8  -6    1.00    0.49
  -2  -8  -6    1.71    0.65
  -2  -8  -6    0.63    0.50
  -2  -8  -6    0.80    0.42
   2  -8   6    1.64    0.60
   2  -8   6    0.96    0.47
   2  -8   6    0.50    0.40
   2   8   7    0.40    0.61
  -2   8  -7    1.36    0.59
   2   8   7    1.66    0.66
   2   8   7    2.18    0.50
  -2   8  -7    0.98    0.39
   2   8   7    1.35    0.53
   2  -8   7    3.27    0.73
  -2  -8  -7    1.67    0.50
   2  -8   7    1.13    0.45
  -2  -8  -7    0.89    0.47
   2  -8   7    3.02    0.77
   2  -8   7    1.15    0.70
  -2  -8  -7    1.21    0.68
  -2  -8  -7    1.98    0.72
  -2  -8  -7    1.98    0.61
   2   8   8   -0.28    0.41
  -2   8  -8    0.32    0.57
   2   8   8    0.21    0.32
  -2  -8  -8    0.70    0.44
   2  -8   8    0.22    0.41
   2  -8   8    0.46    0.48
   2  -8   8    1.26    0.58
   2  -8   8    0.10    0.48
  -2  -8  -8    1.25    0.60
   2   8   9    3.67    0.86
   2   8   9    3.52    0.81
   2   8   9    3.14    0.66
   2  -8   9    4.06    0.73
   2  -8   9    4.03    1.70
   2  -8   9    3.79    0.83
   2  -8   9    4.21    1.02
   2   8  10   -0.24    0.38
   2  -8  10    0.30    0.48
   2  -8  10   -0.69    0.34
   2  -8  10    1.38    0.67
  -2   9   9    0.88    0.48
  -2  -9   9    0.35    0.46
  -2  -9   9    1.08    0.61
  -2  -9   9    1.57    0.69
  -2   9   8    0.26    0.36
  -2   9   8   -0.27    0.28
  -2   9   8    0.37    0.46
  -2  -9   8    0.01    0.48
  -2  -9   8    0.35    0.50
  -2  -9   8   -0.03    0.36
  -2   9   7    0.91    0.52
  -2   9   7    0.55    0.39
  -2   9   7    0.36    0.33
  -2  -9   7    0.42    0.54
   2  -9  -7    1.63    0.64
  -2  -9   7    0.65    0.57
   2  -9  -7    0.20    0.50
   2  -9  -7    1.38    0.63
  -2   9   6    0.84    0.47
   2   9  -6   -0.01    0.40
  -2   9   6    1.04    0.43
   2   9  -6    1.75    0.69
  -2   9   6    1.22    0.40
   2  -9  -6    0.59    0.64
   2  -9  -6    1.59    0.65
   2  -9  -6   -0.21    0.39
  -2  -9   6    1.46    0.67
  -2  -9   6    0.98    0.54
  -2  -9   6    0.44    0.40
  -2  -9   6    1.46    0.60
  -2  -9   6    0.90    0.57
  -2   9   5    0.02    0.33
   2   9  -5    0.12    0.42
  -2   9   5   -0.62    0.48
  -2   9   5    0.25    0.38
  -2   9   5    0.00    0.26
   2   9  -5   -0.11    0.37
  -2   9   5   -0.45    0.32
   2  -9  -5   -0.15    0.38
   2  -9  -5   -0.19    0.32
  -2  -9   5   -0.35    0.31
   2  -9  -5   -0.32    0.43
  -2  -9   5    0.63    0.59
   2  -9  -5   -0.34    0.30
  -2  -9   5   -0.01    0.46
  -2  -9   5    0.25    0.41
   2  -9  -5   -0.33    0.30
  -2  -9   5    0.33    0.49
  -2  -9   5    0.38    0.37
  -2   9   4    2.64    0.82
  -2   9   4    3.14    0.48
  -2   9   4    3.35    0.64
   2   9  -4    3.34    0.61
  -2   9   4    2.40    0.63
  -2   9   4    1.91    0.55
   2   9  -4    2.25    0.63
  -2  -9   4    2.81    1.10
  -2  -9   4    3.63    0.78
  -2  -9   4    5.20    1.11
  -2  -9   4    2.95    0.61
   2  -9  -4    2.53    0.57
  -2  -9   4    3.00    0.58
  -2  -9   4    2.48    0.68
   2  -9  -4    3.47    0.63
  -2  -9   4    2.73    0.69
   2  -9  -4    3.51    0.86
   2  -9  -4    3.01    0.64
   2  -9  -4    3.17    1.04
   2   9  -3   10.63    1.17
   2   9  -3   13.36    1.24
  -2   9   3   11.17    0.76
  -2   9   3   10.01    1.33
  -2   9   3   11.81    1.07
   2   9  -3   10.15    0.96
   2  -9  -3   12.58    1.37
  -2  -9   3   11.50    0.97
  -2  -9   3   10.70    1.08
   2  -9  -3   12.87    1.12
  -2  -9   3    9.12    1.04
  -2  -9   3    9.25    1.07
   2  -9  -3   10.60    0.87
  -2  -9   3   13.66    1.39
   2  -9  -3   11.48    1.01
  -2  -9   3    9.46    0.89
   2  -9  -3    9.07    1.08
  -2   9   2    0.61    0.33
  -2   9   2   -0.09    0.34
   2   9  -2   -0.52    0.40
  -2   9   2   -0.32    0.28
  -2   9   2   -0.65    0.46
   2  -9  -2   -0.05    0.26
   2  -9  -2    0.13    0.37
   2  -9  -2    0.36    0.45
  -2  -9   2    0.29    0.34
  -2  -9   2    0.73    0.42
  -2  -9   2    0.17    0.32
  -2  -9   2   -0.30    0.38
  -2  -9   2    0.41    0.38
   2  -9  -2    0.70    0.40
   2  -9  -2    0.05    0.35
  -2  -9   2    0.44    0.55
   2  -9  -2    0.65    1.17
   2   9  -1    1.26    0.53
  -2   9   1    2.63    0.42
   2   9  -1    1.85    0.31
   2   9  -1    1.34    0.60
  -2   9   1    0.57    0.58
  -2   9   1    2.42    0.59
  -2   9   1    2.11    0.61
   2   9  -1    1.33    0.50
  -2  -9   1    0.63    0.47
   2  -9  -1    1.96    0.55
  -2  -9   1    1.90    0.63
   2  -9  -1    2.38    0.68
   2  -9  -1    1.93    0.56
  -2  -9   1    1.60    0.54
   2  -9  -1    1.68    0.51
   2  -9  -1    1.57    0.47
  -2  -9   1    1.21    1.05
  -2  -9   1    0.67    0.42
  -2  -9   1    1.52    0.51
   2  -9  -1    1.51    0.57
  -2   9   0    0.24    0.41
   2   9   0    0.10    0.20
  -2   9   0   -0.43    0.44
   2   9   0    0.25    0.45
   2   9   0   -0.25    0.31
   2   9   0   -0.37    0.38
  -2   9   0   -0.21    0.36
  -2   9   0   -0.05    0.22
  -2  -9   0    0.23    0.37
   2  -9   0    0.02    0.37
  -2  -9   0    0.14    0.33
  -2  -9   0    0.30    0.49
   2  -9   0    0.04    0.35
   2  -9   0    0.29    0.39
  -2  -9   0    0.21    0.39
   2  -9   0   -0.32    0.29
   2  -9   0    0.46    0.35
   2  -9   0    0.34    0.27
  -2  -9   0   -0.46    0.22
  -2  -9   0    0.33    0.40
  -2  -9   0    0.01    0.37
   2  -9   0    0.34    0.36
   2   9   1    8.81    0.62
  -2   9  -1    7.82    1.02
  -2   9  -1    9.53    0.93
  -2   9  -1    8.25    0.66
   2   9   1    6.92    1.10
   2   9   1    7.01    0.99
  -2   9  -1    7.59    1.05
   2   9   1    7.47    0.92
  -2  -9  -1    9.37    0.87
  -2  -9  -1    9.09    1.01
  -2  -9  -1    9.63    1.32
   2  -9   1    7.91    0.91
   2  -9   1    8.74    1.15
   2  -9   1    6.49    0.82
   2  -9   1    8.11    1.31
  -2  -9  -1    8.62    0.86
  -2  -9  -1    5.40    1.09
   2  -9   1    7.95    0.65
   2   9   2    8.49    0.89
   2   9   2    9.05    0.64
   2   9   2    9.77    1.26
   2   9   2    9.26    0.98
  -2   9  -2    9.80    1.13
  -2   9  -2    9.53    0.70
   2  -9   2    8.33    1.16
  -2  -9  -2    7.18    0.93
   2  -9   2    7.79    1.05
   2  -9   2    6.71    1.11
  -2  -9  -2   10.77    1.25
   2  -9   2    9.73    0.67
   2  -9   2    9.33    0.91
  -2  -9  -2    8.57    1.45
   2  -9   2    8.58    0.86
   2  -9   2    8.10    0.91
  -2  -9  -2    8.79    0.88
  -2  -9  -2   10.60    1.08
  -2   9  -3    3.40    0.78
   2   9   3    3.25    0.69
  -2   9  -3    4.58    0.71
   2   9   3    4.27    0.50
   2   9   3    4.69    0.74
  -2   9  -3    2.76    0.46
   2   9   3    4.69    0.80
  -2  -9  -3    4.75    0.77
   2  -9   3    4.65    1.06
   2  -9   3    5.47    0.97
   2  -9   3    3.24    0.68
   2  -9   3    4.07    0.48
  -2  -9  -3    3.60    0.83
   2  -9   3    4.93    0.83
  -2  -9  -3    3.33    0.65
  -2  -9  -3    4.37    1.02
   2  -9   3    4.94    0.84
   2  -9   3    3.99    0.67
  -2  -9  -3    4.61    0.89
  -2  -9  -3    3.67    0.68
   2  -9   3    3.86    0.67
  -2   9  -4   -0.42    0.36
   2   9   4   -0.14    0.30
  -2   9  -4   -0.45    0.29
   2   9   4    0.29    0.33
   2   9   4   -0.32    0.26
   2   9   4    0.10    0.23
   2   9   4    0.15    0.52
   2  -9   4    0.02    0.54
   2  -9   4   -0.14    0.43
   2  -9   4   -0.29    0.34
  -2  -9  -4    0.27    0.39
  -2  -9  -4   -0.30    0.51
  -2  -9  -4   -0.45    0.30
  -2  -9  -4    0.04    0.38
   2  -9   4   -0.13    0.30
   2  -9   4   -0.09    0.33
  -2  -9  -4    0.19    0.47
   2  -9   4   -0.01    0.33
  -2  -9  -4    0.15    0.42
   2   9   5    0.58    0.40
   2   9   5    1.28    0.46
   2   9   5    1.33    0.49
  -2   9  -5    0.83    0.45
   2   9   5    0.64    0.31
  -2   9  -5    0.23    0.45
  -2  -9  -5    1.86    0.59
  -2  -9  -5    0.82    0.52
   2  -9   5    1.35    0.77
   2  -9   5    1.04    0.56
  -2  -9  -5    1.08    0.45
   2  -9   5    1.03    0.45
   2  -9   5    0.97    0.53
  -2  -9  -5    0.97    0.56
  -2  -9  -5    1.00    0.48
   2  -9   5    0.62    0.47
   2  -9   5    1.16    0.69
  -2  -9  -5    1.66    0.68
   2   9   6    3.09    0.51
   2  -9   6    3.94    0.85
   2  -9   6    2.35    0.70
  -2  -9  -6    3.92    0.89
  -2  -9  -6    2.31    0.71
  -2  -9  -6    2.12    0.58
   2  -9   6    3.72    0.99
   2   9   7    0.07    0.53
   2   9   7   -0.22    0.28
   2   9   7    0.18    0.32
   2   9   7    0.03    0.37
   2  -9   7   -0.99    0.39
   2  -9   7    0.28    0.68
  -2  -9  -7    1.22    0.58
  -2  -9  -7    0.26    0.52
   2  -9   7   -0.28    0.36
  -2  -9  -7    0.07    0.44
   2  -9   7   -0.12    0.49
   2   9   8    2.38    0.62
   2   9   8    2.95    0.76
   2   9   8    2.66    0.73
   2   9   8    3.13    0.85
  -2  -9  -8    3.46    0.82
   2  -9   8    3.76    0.73
   2  -9   8    2.62    0.72
   2  -9   8    3.46    0.93
   2  -9   8    3.88    0.98
  -2  10   7    0.52    0.45
  -2 -10   7    1.72    0.82
  -2  10   6    1.35    0.52
  -2  10   6    0.28    0.50
  -2  10   6    0.58    0.36
  -2 -10   6    1.17    0.61
  -2 -10   6    1.11    0.72
   2 -10  -6    0.15    0.48
  -2 -10   6   -0.15    0.39
   2 -10  -6    3.44    0.97
  -2 -10   6    0.80    0.65
  -2  10   5    2.90    0.68
  -2  10   5    3.74    0.56
  -2  10   5    4.59    0.76
   2 -10  -5    3.58    0.95
  -2 -10   5    4.08    0.74
  -2 -10   5    2.61    0.72
   2 -10  -5    3.12    0.77
  -2 -10   5    5.17    1.15
  -2  10   4    3.84    0.93
  -2  10   4    5.61    0.79
  -2 -10   4    5.67    1.42
  -2 -10   4    6.70    1.08
  -2 -10   4    6.07    1.05
   2 -10  -4    5.47    1.10
   2 -10  -4    4.97    0.88
  -2 -10   4    5.35    0.83
   2 -10  -4    5.72    0.87
  -2  10   3   -0.61    0.59
  -2  10   3    0.18    0.30
  -2  10   3   -0.88    0.34
   2 -10  -3    0.03    0.39
   2 -10  -3   -0.43    0.41
   2 -10  -3   -0.10    0.62
  -2 -10   3    0.08    0.80
   2 -10  -3    0.17    0.63
  -2 -10   3    0.12    0.39
  -2  10   2    0.02    0.57
  -2  10   2   -0.59    0.44
  -2  10   2    0.68    0.44
  -2  10   2    0.03    0.26
   2 -10  -2    0.92    0.48
   2 -10  -2    0.12    0.42
  -2 -10   2    0.35    0.41
  -2 -10   2    0.81    0.50
   2 -10  -2   -0.03    0.40
   2 -10  -2    0.89    0.68
  -2 -10   2    1.02    0.41
  -2 -10   2   -0.10    0.53
  -2 -10   2   -0.05    0.34
   2 -10  -2    0.97    0.67
  -2  10   1    0.00    0.43
   2  10  -1    0.33    0.46
  -2  10   1   -0.89    0.40
  -2  10   1    0.18    0.59
   2  10  -1   -0.25    0.53
   2  10  -1   -0.23    0.42
  -2  10   1   -0.12    0.25
  -2 -10   1    0.41    0.48
   2 -10  -1   -0.30    0.37
  -2 -10   1    0.40    0.46
   2 -10  -1    0.21    0.48
   2 -10  -1    0.94    0.57
   2 -10  -1   -0.28    0.40
  -2 -10   1    0.01    0.46
  -2 -10   1    0.43    0.58
   2 -10  -1   -0.06    0.47
   2 -10  -1    0.30    0.46
  -2 -10   1   -0.06    0.40
   2 -10  -1    0.53    0.40
  -2  10   0   16.44    1.29
   2  10   0   14.07    1.34
  -2  10   0   14.61    1.59
   2  10   0   16.06    1.66
   2  10   0   14.94    1.25
  -2  10   0   13.93    1.34
   2 -10   0   15.06    1.23
   2 -10   0   15.17    1.24
  -2 -10   0   15.54    1.49
   2 -10   0   14.21    1.56
  -2 -10   0   14.34    1.21
  -2 -10   0   15.94    1.53
   2 -10   0   15.82    1.24
  -2 -10   0   14.50    1.98
   2 -10   0   13.97    1.35
  -2 -10   0   15.87    1.21
   2 -10   0   17.50    1.62
  -2 -10   0   13.70    1.34
   2 -10   0   16.07    1.69
  -2  10  -1    2.27    0.76
  -2  10  -1    2.10    0.69
  -2  10  -1    1.24    0.53
   2  10   1    0.67    0.50
   2  10   1    2.13    0.82
  -2 -10  -1    1.40    0.50
   2 -10   1    1.28    0.51
   2 -10   1    2.27    0.59
  -2 -10  -1    2.57    0.79
   2 -10   1    2.40    0.82
   2 -10   1    0.42    0.49
  -2 -10  -1    1.77    0.62
  -2 -10  -1    2.68    0.69
  -2 -10  -1    1.49    0.53
   2  10   2    4.52    1.08
   2  10   2    6.65    0.92
   2  10   2    5.05    0.92
  -2 -10  -2    5.54    0.87
  -2 -10  -2    6.94    1.26
   2 -10   2    6.49    1.29
   2 -10   2    4.54    0.78
  -2 -10  -2    5.05    0.81
  -2 -10  -2    4.10    0.76
   2 -10   2    4.62    0.78
   2 -10   2    4.58    0.93
   2  10   3   -0.46    0.45
   2  10   3   -0.08    0.37
  -2 -10  -3    0.29    0.41
   2 -10   3    0.11    0.46
   2 -10   3   -0.67    0.40
  -2 -10  -3    0.29    0.66
   2 -10   3   -0.72    0.49
  -2 -10  -3   -0.75    0.39
  -2 -10  -3    0.57    0.44
   2 -10   3    0.58    0.66
   2  10   4    0.27    0.48
   2  10   4    0.78    0.43
   2  10   4    0.62    0.49
  -2 -10  -4   -0.11    0.40
   2 -10   4    0.70    0.56
   2 -10   4    2.04    0.82
   2 -10   4    0.82    0.56
   2 -10   4    1.01    0.47
  -2 -10  -4    0.48    0.55
   2  10   5    1.91    0.97
   2  10   5    1.31    0.63
   2 -10   5    3.07    0.77
  -2 -10  -5    0.49    0.52
   2 -10   5    0.87    0.53
  -2 -10  -5    3.16    0.98
   2 -10   5    3.29    0.96
   2  10   6   -0.66    0.60
   2 -10   6    0.37    0.57
  -2 -10  -6    1.17    0.73
   2 -10   6   -0.25    0.51
   2 -10   6    0.19    0.58
   2 -11  -4    0.46    0.60
   2 -11  -4    0.30    0.63
  -2 -11   4    0.47    0.65
   2 -11  -3    1.20    0.77
  -2 -11   3    0.44    0.62
   2 -11  -3    0.68    0.54
   2 -11  -3    0.29    0.60
  -2 -11   2   -0.12    0.54
   2 -11  -2    0.99    0.72
   2 -11  -2   -0.81    0.37
   2 -11  -2    0.38    0.52
  -2 -11   2   -0.52    0.44
   2 -11  -1    2.71    0.90
   2 -11  -1    1.56    0.65
  -2 -11   1    1.00    0.58
  -2 -11   1    1.04    0.65
   2 -11  -1    0.87    0.58
  -2 -11   1    0.95    0.47
  -2 -11   1    1.54    0.66
  -2 -11   0    0.15    0.79
   2 -11   0    0.22    0.46
  -2 -11   0    0.69    0.55
  -2 -11   0   -0.80    0.34
   2 -11   0    0.35    0.60
  -2 -11   0   -0.05    0.50
   2 -11   0    0.50    0.57
  -2 -11  -1    5.44    0.99
   2 -11   1    6.21    1.32
  -2 -11  -1    7.79    1.04
   2 -11   1    6.76    1.09
   2 -11   1    7.20    1.00
  -2 -11  -1    7.91    1.43
  -2 -11  -2    3.41    0.80
  -2 -11  -2    5.97    1.47
   2 -11   2    3.67    1.04
  -2 -11  -2    5.07    0.89
   2  11   3    2.30    0.65
  -2 -11  -3    1.77    0.79
  -2 -11  -3    2.07    0.69
  -3   0  14    1.67    0.85
  -3   0  14    2.77    0.76
   3   0 -13   -0.04    0.28
  -3   0  13    0.21    0.37
   3   0 -13    0.02    0.42
  -3   0  13    0.05    0.21
  -3   0  13    0.20    0.61
   3   0 -12    0.84    0.33
  -3   0  12    1.10    0.52
  -3   0  12    0.94    0.27
   3   0 -12    0.66    0.48
  -3   0  12    1.07    0.49
  -3   0  12    0.66    0.46
   3   0 -11    0.01    0.22
   3   0 -11    0.40    0.38
  -3   0  11    0.17    0.20
  -3   0  11   -0.09    0.41
  -3   0  11    0.06    0.27
  -3   0  11    0.54    0.38
  -3   0  11    0.04    0.29
   3   0 -10    1.64    0.47
   3   0 -10    1.58    0.32
  -3   0  10    1.30    0.48
  -3   0  10    1.84    0.50
  -3   0  10    0.91    0.34
  -3   0  10    1.47    0.28
  -3   0   9    0.01    0.16
   3   0  -9   -0.01    0.20
   3   0  -9   -0.21    0.20
  -3   0   9    0.12    0.35
  -3   0   9    0.17    0.32
  -3   0   9   -0.21    0.21
  -3   0   9   -0.28    0.27
  -3   0   8   16.50    1.33
  -3   0   8   17.22    1.08
  -3   0   8   16.08    0.94
  -3   0   8   15.32    0.63
   3   0  -8   14.83    0.79
  -3   0   8   14.99    0.93
   3   0  -8   15.15    0.98
   3   0  -7   -0.10    0.17
  -3   0   7    0.05    0.23
  -3   0   7   -0.03    0.21
   3   0  -7   -0.15    0.12
  -3   0   7    0.01    0.09
  -3   0   7    0.07    0.28
  -3   0   6    1.35    0.18
   3   0  -6    1.34    0.21
  -3   0   6    1.02    0.39
  -3   0   6    2.02    0.37
  -3   0   6    1.55    0.21
   3   0  -6    1.60    0.30
  -3   0   5    0.00    0.18
  -3   0   5   -0.07    0.22
   3   0  -5    0.12    0.12
  -3   0   5    0.02    0.14
  -3   0   5    0.03    0.09
   3   0  -5   -0.03    0.15
  -3   0   5   -0.02    0.09
  -3   0   4   82.03   16.44
   3   0  -3   -0.01    0.16
  -3   0   3    0.16    0.17
  -3   0   3    0.04    0.09
  -3   0   3   -0.02    0.05
  -3   0   3   -0.14    0.11
   3   0  -3    0.04    0.11
   3   0  -3   -0.07    0.05
   3   0  -1   -0.02    0.04
  -3   0   1    0.03    0.05
   3   0  -1   -0.01    0.05
  -3   0   1   -0.04    0.04
   3   0  -1   -0.06    0.08
  -3   0   1   -0.01    0.03
  -3   0   1    0.05    0.04
  -3   0   1    0.10    0.09
   3   0   0    0.52    0.08
   3   0   0    0.59    0.12
  -3   0   0    0.47    0.07
   3   0   0    0.62    0.10
  -3   0   0    0.51    0.10
   3   0   0    0.42    0.11
  -3   0   0    0.52    0.09
  -3   0   0    0.54    0.13
  -3   0   0    0.56    0.13
   3   0   0    0.51    0.09
   3   0   0    0.41    0.06
  -3   0  -1    0.02    0.10
   3   0   1    0.12    0.13
   3   0   1   -0.04    0.10
  -3   0  -1    0.09    0.12
   3   0   1   -0.02    0.09
  -3   0  -1   -0.16    0.13
  -3   0  -1    0.03    0.11
   3   0   1    0.08    0.13
   3   0   1   -0.06    0.14
   3   0   1   -0.07    0.11
   3   0   2    3.27    0.40
  -3   0  -2    3.28    0.30
  -3   0  -2    2.54    0.32
   3   0   2    2.70    0.32
   3   0   2    2.93    0.36
  -3   0  -2    3.62    0.33
   3   0   2    3.29    0.29
  -3   0  -2    3.14    0.36
   3   0   2    3.08    0.32
   3   0   3   -0.05    0.20
   3   0   3    0.02    0.18
   3   0   3    0.07    0.14
  -3   0  -3   -0.03    0.09
  -3   0  -3    0.16    0.23
  -3   0  -3   -0.01    0.17
  -3   0  -3    0.08    0.13
   3   0   3    0.03    0.13
   3   0   3   -0.01    0.17
  -3   0  -3   -0.07    0.12
   3   0   4   -9.56   21.33
  -3   0  -5    0.14    0.18
  -3   0  -5   -0.03    0.21
  -3   0  -5    0.04    0.11
  -3   0  -5    0.02    0.20
   3   0   5   -0.29    0.24
   3   0   5    0.06    0.27
   3   0   5    0.02    0.16
   3   0   5   -0.16    0.14
  -3   0  -6   79.07    2.74
  -3   0  -6   75.11    2.83
   3   0   6   64.86    2.81
   3   0   6   71.27    2.73
   3   0   6   75.01    2.95
  -3   0  -6   73.59    2.48
  -3   0  -6   76.03    2.94
   3   0   6   72.27    3.23
   3   0   7   -0.14    0.15
   3   0   7   -0.21    0.25
  -3   0  -7   -0.05    0.09
  -3   0  -7    0.02    0.25
   3   0   7    0.17    0.30
   3   0   7    0.03    0.20
   3   0   7    0.32    0.35
  -3   0  -7    0.27    0.29
  -3   0  -7    0.05    0.19
   3   0   8   24.04    1.47
   3   0   8   24.15    1.27
   3   0   8   23.55    1.18
   3   0   8   24.86    1.74
  -3   0  -8   23.85    0.93
   3   0   8   24.93    1.46
  -3   0  -8   23.45    1.29
  -3   0  -8   25.94    1.43
  -3   0  -8   24.59    1.68
   3   0   9   -0.06    0.20
   3   0   9   -0.19    0.20
  -3   0  -9    0.08    0.29
   3   0   9    0.29    0.44
   3   0   9   -0.18    0.26
   3   0   9   -0.02    0.40
  -3   0  -9    0.02    0.09
  -3   0  -9    0.01    0.31
  -3   0  -9   -0.25    0.26
   3   0  10    6.05    0.95
   3   0  10    5.45    1.03
   3   0  10    6.25    0.68
  -3   0 -10    5.16    0.61
  -3   0 -10    5.39    0.68
  -3   0 -10    7.15    0.98
   3   0  10    4.79    0.99
   3   0  10    5.94    0.77
  -3   0 -11    0.22    0.37
   3   0  11    0.12    0.26
   3   0  11    0.02    0.42
   3   0  11   -0.11    0.51
   3   0  11    0.05    0.40
  -3   0 -11    0.16    0.30
  -3   0 -12    1.88    0.72
   3   0  12    2.37    0.67
   3   0  12    1.17    0.59
   3   0  13   -0.48    0.37
  -3   0 -13   -0.59    0.45
   3   0  13   -0.10    0.41
  -3   0 -13    0.48    0.38
   3   0  13    0.61    0.54
   3   0  13    0.06    0.27
   3   0  14    1.83    0.67
   3   0  14    2.76    0.53
   3   1 -14    6.85    1.05
  -3   1  14    5.51    1.17
  -3  -1  14    5.27    0.97
  -3  -1  14    5.80    1.29
  -3   1  13    0.40    0.52
  -3   1  13    0.49    0.45
  -3   1  13    1.08    0.48
   3   1 -13   -0.14    0.26
  -3   1  13   -0.10    0.23
  -3  -1  13    0.66    0.58
  -3  -1  13    0.59    0.24
  -3  -1  13    0.16    0.56
   3  -1 -13    0.23    0.28
   3  -1 -13    0.45    0.50
   3   1 -12   16.80    0.99
  -3   1  12   19.14    1.35
  -3   1  12   18.03    1.35
  -3   1  12   19.70    1.79
   3   1 -12   16.90    1.31
  -3   1  12   17.30    0.93
  -3  -1  12   18.48    1.84
   3  -1 -12   18.57    1.32
  -3  -1  12   18.93    1.34
   3  -1 -12   17.30    1.07
  -3  -1  12   18.22    1.48
  -3  -1  12   19.11    0.93
  -3   1  11   19.45    1.32
  -3   1  11   17.64    1.66
   3   1 -11   21.58    1.38
  -3   1  11   19.91    0.94
  -3   1  11   17.26    1.22
  -3   1  11   16.91    1.25
   3   1 -11   17.61    0.97
  -3  -1  11   15.02    1.18
   3  -1 -11   19.35    1.26
   3  -1 -11   14.71    0.97
  -3  -1  11   18.64    0.91
  -3  -1  11   15.91    1.00
  -3  -1  11   20.01    1.45
  -3  -1  11   19.27    1.76
  -3   1  10   54.96    2.41
  -3   1  10   49.89    3.27
  -3   1  10   53.56    2.00
   3   1 -10   52.35    2.04
   3   1 -10   54.69    2.45
  -3   1  10   53.68    2.42
  -3   1  10   51.25    2.35
  -3  -1  10   52.68    1.95
  -3  -1  10   51.36    2.37
  -3  -1  10   52.32    2.52
   3  -1 -10   51.63    2.34
   3  -1 -10   53.06    2.12
  -3  -1  10   52.59    1.99
  -3  -1  10   52.94    2.07
   3   1  -9    2.75    0.36
   3   1  -9    2.22    0.30
  -3   1   9    2.99    0.54
  -3   1   9    2.01    0.63
  -3   1   9    2.27    0.48
  -3   1   9    2.02    0.49
  -3   1   9    1.86    0.30
   3  -1  -9    2.35    0.48
   3  -1  -9    2.97    0.41
  -3  -1   9    2.96    0.35
  -3  -1   9    2.67    0.38
  -3  -1   9    2.75    0.54
  -3  -1   9    2.25    0.68
  -3  -1   9    2.34    0.56
  -3  -1   9    2.04    0.29
  -3   1   8    1.07    0.43
  -3   1   8    0.90    0.34
  -3   1   8    0.96    0.33
   3   1  -8    1.19    0.34
   3   1  -8    0.65    0.19
  -3   1   8    0.83    0.21
   3   1  -8    1.18    0.24
  -3  -1   8    1.35    0.40
  -3  -1   8    1.21    0.33
  -3  -1   8    1.16    0.21
   3  -1  -8    1.09    0.26
  -3  -1   8    0.90    0.48
   3  -1  -8    0.93    0.31
  -3  -1   8    0.93    0.23
   3  -1  -8    0.78    0.40
   3   1  -7   18.11    1.03
  -3   1   7   19.32    1.02
  -3   1   7   18.17    1.30
  -3   1   7   17.87    0.79
   3   1  -7   15.92    0.81
   3   1  -7   17.03    0.79
  -3  -1   7   18.42    0.83
   3  -1  -7   19.65    1.39
  -3  -1   7   17.19    1.32
   3  -1  -7   16.08    0.82
   3  -1  -7   18.62    0.98
  -3  -1   7   16.66    0.93
   3   1  -6    0.51    0.15
   3   1  -6    0.30    0.16
  -3   1   6    0.35    0.29
  -3   1   6    0.36    0.22
  -3   1   6    0.16    0.20
  -3   1   6    0.40    0.15
   3   1  -6    0.38    0.24
   3  -1  -6    0.48    0.23
  -3  -1   6    0.42    0.15
   3  -1  -6    0.33    0.29
  -3  -1   6    0.32    0.30
   3  -1  -6    0.22    0.14
  -3  -1   6    0.28    0.29
  -3  -1   6    0.23    0.15
  -3  -1   6    0.40    0.18
   3   1  -5   50.69    1.72
  -3   1   5   52.20    1.87
  -3   1   5   49.34    1.72
   3   1  -5   52.57    1.83
   3   1  -5   47.26    1.93
  -3   1   5   50.60    1.64
  -3   1   5   49.60    2.19
  -3   1   5   48.21    1.89
  -3  -1   5   49.56    2.25
   3  -1  -5   53.31    1.78
   3  -1  -5   50.99    1.65
  -3  -1   5   48.65    1.80
   3  -1  -5   48.35    1.87
   3  -1  -5   47.26    2.22
  -3  -1   5   51.08    1.81
  -3  -1   5   48.35    1.98
  -3  -1   5   52.52    1.73
   3  -1  -5   49.08    1.64
  -3   1   4    5.61    0.55
  -3   1   4    5.91    0.39
   3   1  -4    6.00    0.30
   3   1  -4    5.45    0.43
  -3   1   4    6.15    0.32
   3   1  -4    5.43    0.38
  -3   1   4    5.97    0.40
  -3  -1   4    5.62    0.30
   3  -1  -4    5.82    0.33
  -3  -1   4    5.78    0.46
  -3  -1   4    5.41    0.36
  -3  -1   4    5.42    0.38
   3  -1  -4    5.58    0.28
   3  -1  -4    5.38    0.54
   3  -1  -4    5.61    0.29
  -3  -1   4    5.70    0.33
   3   1  -3   82.70    2.79
  -3   1   3   87.02    2.88
  -3   1   3   92.05    2.91
  -3   1   3   88.48    2.82
   3   1  -3   88.60    2.96
  -3   1   3   85.19    2.90
  -3  -1   3   85.14    2.80
  -3  -1   3   84.30    2.78
   3  -1  -3   98.58    3.19
   3  -1  -3   84.07    2.83
   3  -1  -3   92.23    2.87
  -3  -1   3   83.95    2.92
  -3  -1   3   92.27    3.00
   3  -1  -3   84.82    2.83
   3  -1  -3   83.58    2.83
   3  -1  -3   90.36    2.83
  -3  -1   3   79.64    2.89
  -3   1   2   71.40   11.72
   3  -1  -2   71.91   10.31
  -3   1   1   78.28   22.48
   3   1  -1   75.69   14.84
  -3  -1   1   67.72    6.67
  -3   1   0   34.78   11.51
   3   1   1   72.22    2.33
   3   1   1   63.96    2.45
  -3   1  -1   77.36    2.39
   3   1   1   72.63    2.42
  -3   1  -1   71.44    2.34
  -3  -1  -1   68.38    2.33
  -3  -1  -1   66.21    2.45
   3  -1   1   64.06    2.43
  -3   1  -2  129.45   30.70
   3   1   2   95.16   23.55
   3  -1   2  141.38   26.75
   3   1   3   95.29    3.46
   3   1   3  107.52    3.63
   3   1   3   98.42    3.33
  -3   1  -3  102.77    3.32
  -3   1  -3   93.11    3.25
   3   1   3   94.99    3.46
  -3   1  -3  103.56    3.48
  -3   1  -3   96.20    3.45
  -3   1  -3   97.23    3.33
   3  -1   3   94.39    3.47
   3  -1   3   98.03    3.30
   3  -1   3  102.50    3.33
  -3  -1  -3   97.14    3.47
   3  -1   3   89.48    3.26
   3  -1   3   92.85    3.32
  -3  -1  -3  108.41    3.45
   3  -1   3  105.08    3.49
  -3  -1  -3   96.39    3.48
  -3  -1  -3  102.81    3.65
  -3  -1  -3   95.71    3.34
  -3   1  -4  117.97    4.22
  -3   1  -4  119.17    3.96
  -3   1  -4  121.97    4.06
  -3   1  -4  119.09    4.00
   3   1   4  118.04    4.21
   3   1   4  121.39    4.42
  -3   1  -4  118.46    4.18
   3   1   4  125.46    4.06
  -3  -1  -4  117.75    4.07
   3  -1   4  124.27    4.07
  -3  -1  -4  116.03    4.44
  -3  -1  -4  119.20    4.23
   3  -1   4  120.59    4.26
   3  -1   4  118.94    3.98
  -3  -1  -4  120.68    4.20
   3  -1   4  120.43    4.23
  -3  -1  -4  122.00    4.22
   3   1   5  106.11    4.23
  -3   1  -5  129.22    4.18
   3   1   5  125.22    4.34
   3   1   5  112.44    4.53
  -3   1  -5  123.51    4.06
  -3   1  -5  128.72    4.31
  -3   1  -5  112.17    4.32
   3   1   5  122.97    4.15
  -3   1  -5  119.78    4.06
   3  -1   5  130.72    4.18
  -3  -1  -5  126.21    4.18
   3  -1   5  116.32    4.38
  -3  -1  -5  129.58    4.38
   3  -1   5  118.17    4.65
  -3  -1  -5  112.10    4.29
  -3  -1  -5  119.83    4.66
  -3  -1  -5  118.79    3.90
   3  -1   5  124.30    4.40
   3  -1   5  131.01    4.09
   3   1   6   39.26    1.82
  -3   1  -6   41.20    1.90
   3   1   6   40.19    1.65
   3   1   6   39.84    2.08
   3   1   6   42.08    1.91
  -3   1  -6   43.84    1.59
  -3   1  -6   40.88    1.78
  -3   1  -6   38.40    1.66
   3   1   6   40.24    1.83
  -3  -1  -6   41.80    1.88
  -3  -1  -6   40.76    1.71
   3  -1   6   42.79    1.95
   3  -1   6   40.50    1.68
  -3  -1  -6   41.56    1.37
  -3  -1  -6   41.05    1.37
   3  -1   6   40.82    2.18
  -3  -1  -6   42.77    1.86
   3  -1   6   41.04    1.91
   3  -1   6   41.11    1.62
  -3  -1  -6   40.35    2.18
   3   1   7   36.78    1.56
  -3   1  -7   38.35    1.61
  -3   1  -7   37.51    1.45
   3   1   7   38.57    1.86
   3   1   7   31.32    1.69
  -3   1  -7   35.37    1.80
   3   1   7   36.83    2.08
   3   1   7   38.80    1.79
  -3   1  -7   37.28    1.67
  -3  -1  -7   33.20    2.10
   3  -1   7   37.48    1.89
   3  -1   7   33.49    2.09
  -3  -1  -7   36.71    1.62
   3  -1   7   39.55    1.53
  -3  -1  -7   39.54    1.76
   3  -1   7   35.07    1.56
  -3  -1  -7   33.26    1.75
   3   1   8   52.01    2.28
   3   1   8   52.81    2.08
   3   1   8   49.41    2.29
   3   1   8   51.72    2.70
  -3   1  -8   49.93    2.13
  -3   1  -8   48.70    2.33
  -3   1  -8   49.64    1.89
  -3   1  -8   51.19    2.11
   3   1   8   51.41    2.37
  -3  -1  -8   51.71    2.22
   3  -1   8   49.86    1.99
   3  -1   8   54.33    2.84
   3  -1   8   52.13    2.44
   3  -1   8   49.48    2.39
   3  -1   8   49.87    2.06
  -3  -1  -8   53.95    2.39
  -3  -1  -8   48.64    2.12
   3   1   9    0.91    0.42
  -3   1  -9    0.64    0.31
   3   1   9    0.65    0.33
  -3   1  -9    0.52    0.21
   3   1   9    0.60    0.38
  -3   1  -9    0.45    0.31
   3   1   9    0.21    0.27
   3   1   9    0.29    0.38
  -3   1  -9    0.90    0.44
  -3  -1  -9    0.67    0.31
   3  -1   9    0.55    0.22
  -3  -1  -9    0.74    0.33
   3  -1   9    0.44    0.45
   3  -1   9    0.29    0.42
   3  -1   9    0.08    0.23
  -3  -1  -9    0.21    0.37
   3  -1   9    0.61    0.47
   3   1  10   47.44    2.35
   3   1  10   42.84    2.64
   3   1  10   42.84    2.22
  -3   1 -10   43.44    1.96
  -3   1 -10   43.50    1.87
  -3   1 -10   43.48    2.27
   3   1  10   45.93    1.94
   3   1  10   41.95    2.12
  -3   1 -10   43.25    1.66
  -3  -1 -10   42.38    1.99
  -3  -1 -10   43.37    1.98
   3  -1  10   41.72    1.81
   3  -1  10   46.70    2.84
  -3  -1 -10   45.03    2.30
   3  -1  10   46.93    2.38
   3  -1  10   43.02    1.97
   3  -1  10   43.12    2.32
  -3   1 -11    1.91    0.43
   3   1  11    1.46    0.47
   3   1  11    2.85    0.73
   3   1  11    2.84    0.68
   3   1  11    1.77    0.41
  -3   1 -11    3.08    0.68
   3  -1  11    1.94    0.43
   3  -1  11    3.49    0.77
  -3  -1 -11    1.61    0.45
   3  -1  11    3.05    0.89
  -3  -1 -11    2.31    0.64
   3   1  12    2.09    0.75
   3   1  12    3.03    0.49
   3   1  12    2.34    0.66
  -3   1 -12    3.18    0.72
   3   1  12    4.75    0.90
  -3  -1 -12    2.82    0.70
  -3  -1 -12    2.88    0.61
   3  -1  12    2.43    0.70
   3  -1  12    4.15    0.83
   3  -1  12    2.89    0.87
   3   1  13    0.64    0.49
  -3   1 -13   -0.04    0.55
   3   1  13    0.78    0.50
  -3   1 -13    0.16    0.38
   3   1  13   -0.16    0.52
   3   1  13    0.08    0.28
  -3  -1 -13   -0.81    0.31
   3  -1  13    0.98    0.56
   3  -1  13    0.79    0.33
   3  -1  13    1.79    0.63
   3  -1  13   -0.07    0.56
  -3  -1 -13    0.25    0.58
   3   1  14    2.87    0.76
   3   1  14    1.56    0.48
   3   1  14    1.83    0.66
   3  -1  14    1.93    0.76
   3  -1  14    3.46    0.60
  -3   2  14    6.51    1.26
  -3  -2  14    8.04    1.55
  -3   2  13    0.59    0.61
   3   2 -13    0.15    0.54
  -3   2  13    1.41    0.53
  -3   2  13    0.67    0.48
  -3   2  13    0.75    0.29
   3   2 -13    0.06    0.40
  -3  -2  13   -0.36    0.54
  -3  -2  13    0.85    0.33
  -3  -2  13    0.29    0.49
   3  -2 -13   -0.08    0.37
   3   2 -12    5.56    0.57
  -3   2  12    5.59    0.53
   3   2 -12    4.14    0.78
  -3   2  12    6.04    0.79
  -3   2  12    6.53    0.81
  -3   2  12    4.30    0.95
  -3   2  12    4.47    0.80
  -3  -2  12    6.44    0.98
  -3  -2  12    2.92    1.12
   3  -2 -12    4.28    0.58
   3  -2 -12    5.28    0.76
  -3  -2  12    5.06    0.88
  -3   2  11    5.90    0.80
  -3   2  11    6.72    0.78
   3   2 -11    7.64    0.85
  -3   2  11    5.11    0.94
  -3   2  11    5.47    0.84
  -3   2  11    6.38    0.56
   3   2 -11    6.61    0.56
  -3  -2  11    5.17    0.86
  -3  -2  11    5.87    0.54
   3  -2 -11    7.34    0.66
  -3  -2  11    6.82    0.85
   3  -2 -11    7.19    0.81
  -3  -2  11    4.64    1.04
   3   2 -10   11.79    0.76
  -3   2  10   12.31    0.99
   3   2 -10   10.09    0.96
  -3   2  10   11.05    1.06
   3   2 -10   10.89    0.69
  -3   2  10   10.03    0.68
  -3   2  10    9.99    1.20
  -3   2  10   10.07    0.91
  -3  -2  10    8.80    0.98
   3  -2 -10   11.32    0.93
  -3  -2  10   12.08    1.17
  -3  -2  10   11.45    1.38
  -3  -2  10   11.57    0.69
   3  -2 -10   10.97    0.78
  -3  -2  10   11.61    1.00
   3  -2 -10   10.73    1.29
  -3   2   9   56.66    2.45
   3   2  -9   52.67    2.19
   3   2  -9   56.44    2.50
  -3   2   9   58.09    2.14
   3   2  -9   55.44    2.11
  -3   2   9   56.68    2.87
  -3   2   9   57.26    2.39
  -3   2   9   58.52    2.64
  -3  -2   9   55.54    2.42
  -3  -2   9   55.34    2.20
  -3  -2   9   58.41    3.09
  -3  -2   9   57.45    2.64
  -3  -2   9   58.03    2.12
   3  -2  -9   57.62    2.25
   3  -2  -9   56.38    2.40
   3  -2  -9   59.00    3.11
   3   2  -8  103.93    3.90
  -3   2   8  103.12    3.83
  -3   2   8  104.06    3.76
  -3   2   8  104.62    3.54
   3   2  -8  103.29    3.52
  -3   2   8  101.64    4.25
   3   2  -8  105.10    3.66
  -3  -2   8  101.65    3.30
   3  -2  -8  103.55    3.63
   3  -2  -8  102.61    3.42
  -3  -2   8  107.68    4.51
  -3  -2   8  101.83    3.29
   3  -2  -8   97.54    3.43
   3  -2  -8  102.06    4.55
   3  -2  -8  102.80    3.78
  -3  -2   8  104.15    3.82
  -3  -2   8  105.57    3.65
  -3  -2   8  102.27    4.02
  -3  -2   8  103.19    3.54
  -3   2   7    0.28    0.21
   3   2  -7    0.17    0.21
  -3   2   7    0.26    0.17
  -3   2   7    0.27    0.26
   3   2  -7    0.15    0.14
  -3   2   7    0.00    0.26
   3   2  -7    0.17    0.17
  -3  -2   7    0.24    0.07
   3  -2  -7    0.36    0.19
   3  -2  -7    0.26    0.16
  -3  -2   7    0.29    0.28
  -3  -2   7    0.29    0.08
   3  -2  -7    0.45    0.34
  -3  -2   7    0.28    0.19
  -3  -2   7    0.15    0.15
   3  -2  -7    0.03    0.18
   3  -2  -7    0.40    0.19
   3   2  -6    0.46    0.16
  -3   2   6    0.38    0.05
  -3   2   6    0.47    0.27
  -3   2   6    0.47    0.17
   3   2  -6    0.03    0.15
   3   2  -6    0.46    0.25
  -3   2   6    0.47    0.21
  -3  -2   6    0.42    0.09
   3  -2  -6    0.49    0.22
   3  -2  -6    0.59    0.19
   3  -2  -6    0.49    0.33
  -3  -2   6    0.60    0.26
  -3  -2   6    0.53    0.17
   3  -2  -6    0.19    0.18
  -3  -2   6    0.42    0.24
   3  -2  -6    0.48    0.20
   3  -2  -6    0.04    0.17
  -3   2   5   17.64    1.28
   3   2  -5   19.65    1.01
  -3   2   5   18.73    0.88
   3   2  -5   18.87    0.80
  -3   2   5   19.79    0.92
  -3   2   5   19.37    0.73
  -3   2   5   19.86    0.96
   3   2  -5   20.95    0.96
  -3   2   5   20.04    0.84
   3  -2  -5   18.05    1.21
   3  -2  -5   21.36    0.92
  -3  -2   5   20.85    0.86
  -3  -2   5   20.28    0.94
  -3  -2   5   18.71    1.19
   3  -2  -5   18.40    0.89
   3  -2  -5   19.81    0.87
   3  -2  -5   20.21    0.88
  -3  -2   5   21.39    0.75
   3  -2  -5   20.07    0.92
  -3  -2   5   19.88    0.95
   3   2  -4  192.29    5.97
   3   2  -4  192.04    6.15
  -3   2   4  189.55    5.96
   3  -2  -4  184.19    6.11
  -3  -2   4  186.90    5.96
  -3  -2   4  188.45    6.14
   3  -2  -4  184.91    6.02
   3  -2  -4  184.67    6.02
  -3  -2   4  167.86    6.06
   3  -2  -4  193.41    6.47
  -3   2   3  118.52    3.82
   3   2  -3  119.96    3.95
  -3   2   3  114.32    3.98
  -3   2   3  104.73    3.98
   3   2  -3  126.09    3.85
  -3   2   3  114.59    3.82
   3  -2  -3  111.81    3.77
  -3  -2   3  115.92    3.89
   3  -2  -3  116.47    3.82
   3  -2  -3  111.74    4.08
  -3  -2   3  117.59    3.82
   3  -2  -3  115.51    3.83
  -3  -2   3  119.62    3.99
  -3  -2   3  117.02    3.78
   3  -2  -3  122.07    3.91
  -3  -2   3  119.09    3.95
   3  -2  -3  117.59    3.94
   3   2  -2   74.25   12.74
  -3  -2   2   90.36   10.30
   3   2  -1  145.66    4.94
  -3  -2   1  155.11    4.95
   3   2   0    0.34    0.16
  -3   2   0    0.25    0.12
  -3   2   0    0.40    0.13
  -3   2   0    0.49    0.16
   3   2   0    0.56    0.15
  -3   2   0    0.41    0.10
   3   2   0    0.17    0.14
   3   2   0    0.37    0.13
   3   2   0    0.71    0.19
  -3   2   0    0.20    0.21
   3  -2   0    0.36    0.15
  -3  -2   0    0.45    0.14
   3  -2   0    0.30    0.13
  -3  -2   0    0.47    0.14
  -3  -2   0    0.08    0.15
   3  -2   0    0.68    0.24
   3  -2   0    0.39    0.15
  -3  -2   0    0.20    0.14
  -3  -2   0    0.44    0.18
   3  -2   0    0.43    0.14
   3  -2   0    0.55    0.12
  -3  -2   0    0.35    0.19
   3   2   1   75.19   13.19
  -3   2  -1   93.59   15.73
  -3  -2  -1   87.60   13.45
  -3   2  -2   23.66    0.97
   3   2   2   23.61    1.16
  -3   2  -2   23.90    0.94
  -3   2  -2   23.86    1.03
   3   2   2   23.79    1.06
  -3   2  -2   23.17    1.04
  -3   2  -2   23.05    1.11
   3   2   2   24.09    1.08
  -3   2  -2   24.77    0.97
   3   2   2   23.52    0.97
   3  -2   2   24.22    1.15
  -3  -2  -2   23.55    0.99
   3  -2   2   24.23    1.00
   3  -2   2   23.60    1.07
  -3  -2  -2   23.50    1.10
  -3  -2  -2   22.70    1.01
  -3  -2  -2   23.50    1.17
   3  -2   2   23.83    1.05
   3  -2   2   24.18    0.93
  -3  -2  -2   23.11    1.12
  -3  -2  -2   23.50    0.94
  -3   2  -3   40.49    1.45
  -3   2  -3   40.42    1.69
   3   2   3   41.80    1.58
   3   2   3   38.11    1.53
  -3   2  -3   42.70    1.55
  -3   2  -3   40.50    1.59
   3   2   3   39.84    1.76
  -3   2  -3   41.76    1.67
  -3  -2  -3   39.22    1.80
  -3  -2  -3   40.50    1.62
  -3  -2  -3   40.40    1.45
  -3  -2  -3   42.03    1.81
   3  -2   3   40.03    1.71
   3  -2   3   41.33    1.74
  -3  -2  -3   40.05    1.69
   3  -2   3   41.15    1.57
  -3  -2  -3   39.30    1.56
   3  -2   3   40.57    1.49
   3  -2   3   37.57    1.58
  -3   2  -4    1.76    0.20
   3   2   4    2.62    0.47
  -3   2  -4    2.25    0.39
  -3   2  -4    2.12    0.33
  -3   2  -4    1.91    0.31
   3   2   4    2.20    0.42
   3   2   4    2.05    0.42
  -3   2  -4    1.81    0.38
   3   2   4    2.31    0.35
  -3  -2  -4    1.99    0.42
   3  -2   4    2.19    0.30
   3  -2   4    2.09    0.34
  -3  -2  -4    2.15    0.22
  -3  -2  -4    2.56    0.42
  -3  -2  -4    1.96    0.47
   3  -2   4    1.32    0.39
  -3  -2  -4    1.62    0.30
   3  -2   4    1.41    0.30
   3   2   5    8.80    0.72
  -3   2  -5    8.38    0.59
  -3   2  -5   10.70    0.78
  -3   2  -5   10.88    0.65
   3   2   5   10.95    0.91
   3   2   5    8.62    0.60
   3   2   5    8.62    0.79
  -3   2  -5    8.82    0.70
  -3   2  -5    8.91    0.42
   3  -2   5   10.79    0.75
  -3  -2  -5    8.98    0.76
   3  -2   5    7.80    0.59
  -3  -2  -5   11.09    0.93
  -3  -2  -5    8.61    0.41
  -3  -2  -5   10.73    0.75
  -3  -2  -5    8.34    0.61
   3  -2   5    9.69    0.62
   3   2   6    1.44    0.35
  -3   2  -6    1.57    0.32
  -3   2  -6    1.81    0.40
   3   2   6    1.30    0.45
   3   2   6    2.03    0.44
  -3   2  -6    1.36    0.29
  -3   2  -6    2.13    0.48
   3   2   6    2.06    0.56
   3   2   6    1.51    0.31
  -3  -2  -6    1.75    0.12
   3  -2   6    1.90    0.51
  -3  -2  -6    1.76    0.49
  -3  -2  -6    1.69    0.42
   3  -2   6    1.34    0.17
   3  -2   6    1.50    0.31
  -3  -2  -6    1.26    0.31
   3  -2   6    1.68    0.32
   3  -2   6    1.76    0.35
   3  -2   6    1.54    0.42
  -3  -2  -6    1.57    0.51
  -3   2  -7   12.86    0.79
   3   2   7   12.08    1.11
   3   2   7   13.53    1.05
  -3   2  -7   12.52    0.86
   3   2   7   12.40    0.91
  -3   2  -7   11.95    0.96
   3   2   7   13.34    0.81
  -3   2  -7   12.77    0.77
   3   2   7   13.26    0.99
   3  -2   7   12.45    1.02
  -3  -2  -7   12.77    0.96
   3  -2   7   12.90    1.23
   3  -2   7   12.73    0.81
  -3  -2  -7   13.02    1.27
   3  -2   7   12.13    0.79
   3  -2   7   13.22    0.55
  -3  -2  -7   13.94    0.86
   3  -2   7   12.16    1.02
  -3  -2  -7   12.39    0.95
   3  -2   7   13.36    0.82
   3   2   8   29.28    1.86
   3   2   8   31.31    1.73
   3   2   8   30.79    1.61
   3   2   8   30.55    1.42
  -3   2  -8   30.13    1.43
  -3   2  -8   28.86    1.46
  -3   2  -8   30.48    1.36
  -3   2  -8   29.26    1.67
   3   2   8   30.50    1.70
  -3  -2  -8   28.74    1.47
   3  -2   8   30.25    1.77
   3  -2   8   28.40    1.41
   3  -2   8   29.16    1.07
   3  -2   8   29.56    1.46
  -3  -2  -8   30.36    1.61
   3  -2   8   28.84    1.71
   3  -2   8   31.00    2.07
  -3  -2  -8   31.64    1.68
  -3  -2  -8   30.89    2.05
  -3   2  -9    0.70    0.39
   3   2   9    0.67    0.39
  -3   2  -9    0.66    0.27
  -3   2  -9    1.23    0.36
   3   2   9    0.59    0.41
   3   2   9    0.77    0.45
   3   2   9    1.04    0.52
  -3   2  -9    0.84    0.34
   3   2   9    0.51    0.27
  -3  -2  -9    0.68    0.38
   3  -2   9    0.99    0.59
   3  -2   9    0.77    0.49
  -3  -2  -9    0.62    0.46
  -3  -2  -9    0.53    0.30
  -3  -2  -9    1.25    0.42
   3  -2   9    1.16    0.36
   3  -2   9    0.87    0.40
   3  -2   9    0.78    0.50
   3   2  10   11.51    1.30
   3   2  10   12.02    0.86
   3   2  10   11.53    1.13
  -3   2 -10   11.98    0.85
   3   2  10   11.08    1.05
  -3   2 -10   10.56    0.74
  -3   2 -10   12.20    0.81
  -3   2 -10   11.22    1.09
   3   2  10   11.81    1.10
   3  -2  10   11.18    0.84
   3  -2  10   11.46    1.41
   3  -2  10   10.70    1.16
  -3  -2 -10   11.01    1.09
   3  -2  10   11.45    0.89
   3  -2  10    9.75    1.10
  -3  -2 -10   12.71    0.96
  -3  -2 -10   11.73    0.94
   3   2  11   -0.30    0.37
   3   2  11    0.18    0.32
  -3   2 -11   -0.11    0.32
   3   2  11    0.34    0.27
   3   2  11   -0.25    0.38
   3   2  11    0.08    0.37
  -3   2 -11   -0.07    0.38
   3  -2  11    0.64    0.50
   3  -2  11    0.63    0.36
  -3  -2 -11    0.33    0.32
   3  -2  11    0.58    0.33
   3  -2  11    0.04    0.47
   3  -2  11    0.72    0.56
  -3  -2 -11   -0.32    0.36
   3   2  12    5.29    0.67
  -3   2 -12    4.84    0.67
  -3   2 -12    5.45    0.96
   3   2  12    5.24    0.88
   3   2  12    4.11    0.97
  -3  -2 -12    6.01    0.98
   3  -2  12    6.46    1.12
  -3  -2 -12    5.01    0.71
   3  -2  12    5.00    1.07
   3  -2  12    5.08    0.65
   3  -2  12    5.72    1.01
   3  -2  12    4.85    0.72
  -3   2 -13    3.82    0.76
   3   2  13    3.50    0.80
   3   2  13    3.87    0.63
   3   2  13    4.00    1.01
   3  -2  13    4.79    0.65
   3  -2  13    4.05    1.09
   3  -2  13    5.06    1.14
  -3  -2 -13    4.58    0.95
   3   2  14    1.30    0.41
   3   2  14    4.06    0.84
   3  -2  14    2.88    0.92
   3  -2  14    2.49    0.50
  -3   3  14    1.26    0.77
  -3   3  14    0.82    0.69
  -3  -3  14    0.04    0.61
  -3  -3  14    1.20    0.69
  -3   3  13    3.26    0.74
  -3   3  13    3.44    0.74
   3   3 -13    2.25    0.68
  -3   3  13    1.87    0.75
  -3   3  13    3.79    0.50
  -3  -3  13    2.20    0.58
  -3  -3  13    4.33    0.95
  -3   3  12    1.62    0.49
  -3   3  12    0.47    0.53
  -3   3  12    1.04    0.42
   3   3 -12    0.78    0.30
  -3   3  12    0.41    0.56
   3   3 -12    1.24    0.57
  -3   3  12    1.04    0.49
  -3   3  12    1.63    0.37
  -3  -3  12    1.26    0.49
  -3  -3  12    1.52    0.64
  -3  -3  12    1.28    0.31
   3  -3 -12    1.04    0.58
  -3  -3  12    1.18    0.42
  -3  -3  12    1.40    0.75
   3  -3 -12    1.40    0.38
   3   3 -11    8.21    0.91
  -3   3  11   10.11    0.96
   3   3 -11    9.85    0.68
  -3   3  11    8.95    0.84
  -3   3  11    9.53    0.86
  -3   3  11    9.54    1.25
  -3   3  11   11.82    0.75
  -3   3  11    7.98    1.06
  -3  -3  11    9.78    1.12
  -3  -3  11    8.55    0.77
  -3  -3  11   12.35    1.05
  -3  -3  11   10.14    0.70
   3  -3 -11   10.45    1.46
  -3  -3  11    7.82    1.32
   3  -3 -11   11.27    0.84
   3  -3 -11    9.32    0.88
   3   3 -10   13.04    0.79
   3   3 -10   13.63    0.92
  -3   3  10   15.95    1.03
  -3   3  10   14.54    1.42
  -3   3  10   13.52    1.07
  -3   3  10   13.39    1.30
   3   3 -10   13.93    1.12
  -3   3  10   16.08    1.03
  -3   3  10   13.86    0.84
   3  -3 -10   14.10    1.03
  -3  -3  10   13.74    0.93
  -3  -3  10   13.79    1.53
   3  -3 -10   13.31    1.51
   3  -3 -10   13.16    0.65
  -3  -3  10   13.53    0.81
   3  -3 -10   13.14    0.90
  -3  -3  10   16.10    1.34
  -3  -3  10   14.18    1.12
   3  -3 -10   13.38    0.90
  -3   3   9   59.37    2.81
  -3   3   9   59.51    2.21
  -3   3   9   52.86    2.81
  -3   3   9   51.52    2.34
   3   3  -9   56.58    2.16
   3   3  -9   61.02    2.38
  -3   3   9   57.40    2.49
   3   3  -9   56.57    2.54
   3  -3  -9   61.50    2.19
  -3  -3   9   58.21    2.21
   3  -3  -9   59.67    2.29
   3  -3  -9   55.56    2.40
  -3  -3   9   55.47    2.34
  -3  -3   9   59.71    2.57
   3  -3  -9   60.00    2.16
   3  -3  -9   53.74    3.08
  -3  -3   9   57.99    3.16
   3  -3  -9   59.13    2.32
  -3  -3   9   54.27    2.69
   3   3  -8    2.58    0.34
   3   3  -8    2.72    0.44
  -3   3   8    2.39    0.36
  -3   3   8    2.24    0.52
  -3   3   8    2.78    0.65
  -3   3   8    2.74    0.61
  -3   3   8    2.24    0.41
   3   3  -8    2.57    0.52
  -3   3   8    2.82    0.44
   3  -3  -8    2.20    0.39
   3  -3  -8    2.74    0.45
  -3  -3   8    2.67    0.59
  -3  -3   8    1.94    0.35
  -3  -3   8    2.18    0.52
   3  -3  -8    2.78    0.52
   3  -3  -8    2.05    0.39
   3  -3  -8    1.79    0.62
   3  -3  -8    2.51    0.44
   3   3  -7   10.25    0.73
   3   3  -7   11.23    0.83
  -3   3   7   11.58    1.00
  -3   3   7   10.65    0.65
  -3   3   7   11.50    0.75
   3   3  -7   11.24    0.62
  -3  -3   7   10.21    0.65
   3  -3  -7   11.19    0.70
  -3  -3   7   10.61    0.64
  -3  -3   7   13.27    0.98
   3  -3  -7   10.85    1.06
   3  -3  -7   11.07    0.72
  -3  -3   7   11.96    0.78
   3  -3  -7    9.47    0.71
   3  -3  -7    9.91    0.70
   3  -3  -7    9.97    0.67
  -3  -3   7   10.25    0.89
  -3   3   6    0.87    0.27
   3   3  -6    0.77    0.19
   3   3  -6    0.64    0.26
  -3   3   6    0.85    0.16
  -3   3   6    0.89    0.23
  -3   3   6    0.91    0.32
  -3   3   6    0.76    0.29
  -3   3   6    1.19    0.24
  -3  -3   6    1.22    0.25
   3  -3  -6    1.15    0.32
  -3  -3   6    1.02    0.21
   3  -3  -6    1.17    0.26
  -3  -3   6    0.97    0.23
  -3  -3   6    0.77    0.34
  -3  -3   6    1.16    0.34
   3  -3  -6    1.10    0.44
   3  -3  -6    1.09    0.31
  -3  -3   6    0.91    0.28
   3  -3  -6    1.26    0.26
   3  -3  -6    0.99    0.26
  -3   3   5   75.05    2.59
   3   3  -5   78.03    2.63
  -3   3   5   75.24    2.86
  -3   3   5   73.75    2.80
  -3   3   5   76.36    2.68
   3   3  -5   78.73    2.84
  -3  -3   5   78.56    2.89
   3  -3  -5   81.91    2.86
   3  -3  -5   68.82    2.66
   3  -3  -5   72.61    2.68
   3  -3  -5   78.44    2.71
   3  -3  -5   76.70    2.84
  -3  -3   5   78.10    2.66
  -3  -3   5   77.41    2.63
  -3  -3   5   75.17    2.59
   3  -3  -5   70.97    3.13
  -3   3   4   94.85    3.26
   3   3  -4   93.91    3.40
  -3   3   4   97.05    3.37
   3   3  -4   94.03    3.19
  -3   3   4   96.65    3.71
   3   3  -4   97.74    3.20
  -3   3   4   94.88    3.22
  -3   3   4   94.93    3.28
   3  -3  -4   94.43    3.26
   3  -3  -4   98.15    3.45
   3  -3  -4   93.93    3.64
  -3  -3   4   91.43    3.40
   3  -3  -4   96.76    3.39
  -3  -3   4   96.16    3.18
  -3  -3   4   95.00    3.20
  -3  -3   4   96.36    3.13
  -3  -3   4   96.94    3.48
   3  -3  -4   94.44    3.27
  -3  -3   4   93.32    3.22
  -3  -3   4   92.19    3.39
  -3   3   3  127.54    4.31
  -3   3   3  138.04    4.47
   3   3  -3  128.61    4.24
  -3   3   3  133.65    4.27
  -3   3   3  126.89    4.28
   3   3  -3  127.67    4.30
   3   3  -3  129.42    4.42
  -3   3   3  124.52    4.51
  -3   3   3  125.78    4.38
  -3   3   3  126.37    4.28
  -3  -3   3  125.83    4.23
   3  -3  -3  131.59    4.19
   3  -3  -3  123.84    4.28
   3  -3  -3  126.03    4.30
  -3  -3   3  129.00    4.11
   3  -3  -3  132.99    4.40
  -3  -3   3  128.18    4.42
  -3  -3   3  129.69    4.24
  -3  -3   3  129.86    4.43
  -3  -3   3  126.20    4.43
   3  -3  -3  131.70    4.56
   3  -3  -3  126.76    4.48
  -3  -3   3  128.21    4.29
   3  -3  -3  129.55    4.28
  -3   3   2   18.40    0.88
  -3   3   2   19.41    1.02
   3   3  -2   19.57    0.70
  -3   3   2   17.94    0.84
   3   3  -2   20.48    0.96
  -3   3   2   19.16    0.86
   3   3  -2   19.82    0.84
   3   3  -2   19.93    0.94
  -3   3   2   19.37    0.92
   3   3  -2   19.10    0.83
  -3   3   2   19.70    0.82
   3  -3  -2   17.51    0.89
  -3  -3   2   19.80    0.93
  -3  -3   2   19.96    0.95
  -3  -3   2   18.83    0.97
   3  -3  -2   19.72    0.99
   3  -3  -2   19.58    1.01
   3  -3  -2   19.26    0.83
   3  -3  -2   19.88    0.86
   3  -3  -2   20.71    0.93
  -3  -3   2   19.39    0.67
   3  -3  -2   19.23    0.84
  -3   3   1  157.22    5.21
   3   3  -1  158.48    5.19
   3   3  -1  154.97    5.33
   3   3  -1  148.83    5.28
  -3   3   1  163.23    5.42
  -3   3   1  158.42    5.26
   3  -3  -1  166.16    5.29
  -3  -3   1  151.80    5.28
  -3  -3   1  161.65    5.36
  -3  -3   1  161.06    5.16
   3   3   0   49.29    1.85
   3   3   0   49.56    1.87
   3   3   0   50.95    1.87
   3   3   0   50.33    1.91
  -3   3   0   47.31    1.81
   3   3   0   50.45    2.02
   3   3   0   50.20    1.67
  -3   3   0   49.79    1.91
  -3   3   0   48.91    2.01
   3   3   0   51.21    1.82
  -3   3   0   50.09    1.74
   3  -3   0   52.66    1.89
   3  -3   0   48.71    1.92
   3  -3   0   52.73    1.83
   3  -3   0   51.25    1.73
  -3  -3   0   49.71    1.90
   3  -3   0   49.44    1.83
  -3  -3   0   48.97    1.87
  -3  -3   0   49.62    1.90
  -3  -3   0   49.70    1.81
   3  -3   0   51.48    2.04
   3  -3   0   52.26    1.85
  -3  -3   0   51.35    1.84
  -3  -3   0   49.86    2.02
  -3   3  -1   88.69    3.03
  -3   3  -1   88.49    3.13
  -3   3  -1   83.43    3.21
  -3   3  -1   86.50    2.93
   3   3   1   82.95    3.25
  -3   3  -1   89.34    3.02
   3   3   1   90.70    3.02
   3   3   1   96.73    2.92
  -3  -3  -1   88.05    3.14
   3  -3   1   83.12    2.90
   3  -3   1   88.29    3.07
  -3  -3  -1   89.99    3.05
   3  -3   1   96.31    3.11
  -3  -3  -1   88.83    3.03
  -3  -3  -1   82.64    3.28
  -3  -3  -1   84.72    3.05
  -3   3  -2  101.71    3.68
  -3   3  -2  101.90    3.41
   3   3   2  102.86    3.48
   3   3   2  102.78    3.59
   3   3   2  100.63    3.48
  -3   3  -2  100.90    3.47
   3   3   2  107.10    3.61
   3   3   2  103.79    3.78
  -3   3  -2  104.74    3.59
  -3   3  -2   99.47    3.53
   3  -3   2   99.06    3.36
   3  -3   2  101.80    3.74
   3  -3   2   99.51    3.59
  -3  -3  -2  101.30    3.65
  -3  -3  -2  101.23    3.50
   3  -3   2  100.22    3.49
  -3  -3  -2  104.76    3.71
  -3  -3  -2  101.63    3.48
  -3   3  -3   94.43   35.41
   3   3   3   54.27   43.25
  -3  -3  -3   91.08   31.36
  -3   3  -4   60.34    2.04
  -3   3  -4   59.14    2.30
   3   3   4   61.67    2.22
   3   3   4   57.39    2.37
   3   3   4   59.36    2.11
  -3   3  -4   58.80    2.39
   3   3   4   60.60    2.47
  -3   3  -4   57.43    2.36
  -3   3  -4   60.65    2.21
   3   3   4   58.07    2.53
   3  -3   4   63.63    2.55
  -3  -3  -4   56.38    2.23
  -3  -3  -4   56.88    2.58
  -3  -3  -4   59.94    2.09
   3  -3   4   61.71    2.15
   3  -3   4   56.48    2.41
  -3  -3  -4   59.62    2.43
  -3  -3  -4   56.59    2.28
   3  -3   4   59.36    2.49
   3  -3   4   60.61    2.26
   3   3   5  163.39    6.27
  -3   3  -5  184.30    6.18
   3   3   5  185.11    6.42
  -3   3  -5  183.05    6.08
  -3   3  -5  180.88    5.96
  -3   3  -5  177.33    6.23
   3   3   5  180.66    6.21
   3   3   5  177.92    5.97
   3  -3   5  190.57    6.04
  -3  -3  -5  171.58    6.51
   3  -3   5  167.27    6.24
  -3  -3  -5  185.81    6.29
  -3  -3  -5  164.82    6.09
   3  -3   5  181.01    5.91
  -3  -3  -5  179.73    5.77
   3  -3   5  184.26    6.33
  -3  -3  -5  183.16    6.04
   3  -3   5  171.65    6.07
  -3   3  -6   72.42    2.77
  -3   3  -6   71.00    2.84
   3   3   6   71.94    2.69
   3   3   6   70.11    2.93
  -3   3  -6   68.75    2.67
   3   3   6   71.18    3.09
   3   3   6   73.56    3.12
  -3   3  -6   72.01    2.96
  -3  -3  -6   76.71    3.37
  -3  -3  -6   71.24    2.40
  -3  -3  -6   72.25    2.99
  -3  -3  -6   71.48    2.87
   3  -3   6   72.79    2.66
   3  -3   6   75.13    2.76
   3  -3   6   74.02    2.80
  -3  -3  -6   71.29    2.76
   3  -3   6   70.53    3.00
   3  -3   6   72.42    3.04
  -3   3  -7   31.69    1.46
   3   3   7   31.13    1.41
  -3   3  -7   31.12    1.45
  -3   3  -7   29.75    1.49
   3   3   7   29.24    1.81
   3   3   7   29.50    1.50
   3   3   7   32.70    1.80
   3   3   7   30.46    1.65
  -3   3  -7   30.27    1.66
   3  -3   7   32.61    1.75
  -3  -3  -7   27.63    1.56
  -3  -3  -7   30.81    2.01
   3  -3   7   28.84    1.38
   3  -3   7   30.84    1.45
   3  -3   7   28.71    1.71
  -3  -3  -7   32.12    1.50
  -3  -3  -7   31.18    1.66
   3   3   8    0.21    0.39
  -3   3  -8    0.29    0.29
   3   3   8    0.37    0.26
   3   3   8    0.27    0.40
  -3   3  -8    0.17    0.25
  -3   3  -8    0.68    0.27
   3   3   8    0.55    0.36
  -3   3  -8    0.89    0.43
   3  -3   8    0.44    0.31
  -3  -3  -8    0.44    0.39
   3  -3   8    0.65    0.46
  -3  -3  -8    0.20    0.35
   3  -3   8    0.26    0.28
   3  -3   8    0.29    0.37
  -3  -3  -8    0.19    0.39
  -3  -3  -8    1.16    0.36
   3  -3   8   -0.05    0.25
   3   3   9   10.11    1.16
   3   3   9    9.33    1.03
   3   3   9   10.62    1.00
  -3   3  -9   11.48    0.81
  -3   3  -9   10.25    0.78
   3   3   9   10.74    0.95
   3   3   9   11.61    0.81
  -3   3  -9    9.42    0.78
  -3   3  -9   10.90    1.05
   3  -3   9   11.62    1.39
   3  -3   9    8.52    0.89
   3  -3   9   10.48    1.10
  -3  -3  -9   10.19    0.94
  -3  -3  -9    9.67    1.28
  -3  -3  -9   11.24    0.88
  -3  -3  -9   10.39    0.99
   3  -3   9    9.38    0.77
   3  -3   9   10.14    1.05
   3   3  10    2.73    0.70
  -3   3 -10    2.06    0.45
  -3   3 -10    3.09    0.51
   3   3  10    3.40    0.53
  -3   3 -10    2.71    0.68
   3   3  10    2.62    0.59
   3   3  10    2.04    0.68
   3   3  10    1.93    0.62
   3  -3  10    1.99    0.44
   3  -3  10    2.86    0.72
   3  -3  10    4.28    0.90
  -3  -3 -10    3.24    0.65
  -3  -3 -10    2.64    0.54
   3  -3  10    3.57    0.54
  -3  -3 -10    2.77    0.65
   3  -3  10    1.96    0.79
  -3  -3 -10    2.91    0.83
  -3  -3 -10    2.54    0.61
   3   3  11    6.10    1.08
  -3   3 -11    6.80    0.72
   3   3  11    8.30    0.99
   3   3  11    6.49    1.01
  -3   3 -11    6.94    1.02
   3   3  11    6.29    0.88
   3  -3  11    6.82    1.13
  -3  -3 -11    5.00    0.86
  -3  -3 -11    5.93    1.24
   3  -3  11    8.26    1.06
   3  -3  11    8.41    0.75
   3  -3  11    6.35    1.24
   3  -3  11    6.61    0.72
  -3   3 -12    1.97    0.65
   3   3  12    1.67    0.60
   3   3  12    1.38    0.67
  -3   3 -12    1.33    0.46
   3   3  12    1.78    0.45
   3   3  12    3.27    0.77
   3  -3  12    2.28    0.46
   3  -3  12    2.86    1.02
   3  -3  12    3.94    0.90
   3  -3  12    2.91    0.60
   3  -3  12    2.84    0.80
  -3  -3 -12    3.30    0.62
  -3  -3 -12    2.25    0.62
   3   3  13    3.63    0.63
   3   3  13    2.86    0.88
   3   3  13    2.54    0.72
   3   3  13    5.27    0.89
   3  -3  13    5.68    1.03
   3  -3  13    4.00    0.60
   3  -3  13    2.12    0.72
   3  -3  13    3.06    1.08
  -3   4  13    0.76    0.63
  -3   4  13    2.21    0.63
  -3   4  13    1.65    0.42
  -3   4  13    2.55    0.64
   3  -4 -13    2.97    0.69
  -3  -4  13    2.00    0.74
  -3  -4  13    2.76    0.97
   3   4 -12    3.96    0.52
  -3   4  12    5.82    0.96
  -3   4  12    4.03    0.56
  -3   4  12    3.43    0.63
  -3   4  12    6.20    1.13
  -3   4  12    3.86    0.91
  -3  -4  12    3.72    0.68
  -3  -4  12    5.80    0.57
  -3  -4  12    5.08    1.21
   3  -4 -12    4.06    0.62
  -3  -4  12    5.59    0.99
   3  -4 -12    4.97    1.21
  -3  -4  12    6.20    1.06
  -3   4  11    1.49    0.62
  -3   4  11    2.45    0.53
  -3   4  11    2.43    0.41
  -3   4  11    1.87    0.66
  -3   4  11    2.55    0.66
   3   4 -11    2.54    0.42
  -3  -4  11    2.77    0.53
  -3  -4  11    1.48    0.62
  -3  -4  11    3.55    1.41
  -3  -4  11    2.84    0.44
  -3  -4  11    2.62    0.71
   3  -4 -11    1.53    0.74
   3  -4 -11    2.86    0.55
  -3  -4  11    2.18    0.46
  -3   4  10    0.32    0.44
  -3   4  10    0.05    0.28
   3   4 -10    0.20    0.29
  -3   4  10    0.65    0.42
  -3   4  10    0.49    0.31
  -3   4  10    0.15    0.43
   3  -4 -10   -0.29    0.41
  -3  -4  10    0.60    0.29
   3  -4 -10    0.53    0.31
  -3  -4  10    0.08    0.22
  -3  -4  10    0.52    0.49
   3  -4 -10    0.83    0.36
  -3  -4  10    0.45    0.43
   3  -4 -10    0.37    0.34
   3   4  -9   18.52    1.17
  -3   4   9   20.33    1.10
  -3   4   9   18.94    1.54
   3   4  -9   19.71    1.01
  -3   4   9   19.97    1.49
  -3   4   9   21.13    1.30
  -3   4   9   18.63    1.14
  -3  -4   9   17.21    1.02
   3  -4  -9   20.28    1.19
   3  -4  -9   19.81    1.16
  -3  -4   9   18.61    1.31
  -3  -4   9   18.75    1.04
  -3  -4   9   19.94    1.47
  -3  -4   9   17.94    0.97
   3  -4  -9   19.98    1.14
   3  -4  -9   20.72    1.13
   3  -4  -9   20.73    1.12
   3  -4  -9   20.04    1.82
  -3  -4   9   19.58    1.22
  -3   4   8   15.50    0.90
  -3   4   8   16.45    1.31
   3   4  -8   16.25    0.87
  -3   4   8   16.56    1.37
  -3   4   8   16.77    1.11
  -3   4   8   14.55    0.96
   3   4  -8   16.06    1.07
   3  -4  -8   16.00    0.97
   3  -4  -8   15.19    0.99
  -3  -4   8   15.97    1.25
   3  -4  -8   16.41    1.16
   3  -4  -8   15.35    0.99
  -3  -4   8   17.54    1.10
  -3  -4   8   17.17    0.91
  -3  -4   8   18.16    1.02
   3  -4  -8   16.49    1.05
   3  -4  -8   17.59    1.56
  -3  -4   8   16.98    0.94
  -3  -4   8   16.79    1.16
  -3   4   7   15.60    0.86
  -3   4   7   16.50    1.21
  -3   4   7   14.89    1.00
   3   4  -7   15.39    0.80
   3   4  -7   14.78    0.99
  -3   4   7   16.40    0.93
  -3   4   7   14.72    0.74
   3  -4  -7   14.56    0.99
  -3  -4   7   14.86    1.22
   3  -4  -7   14.86    0.88
  -3  -4   7   14.64    0.99
   3  -4  -7   16.75    1.40
  -3  -4   7   13.59    1.08
  -3  -4   7   15.36    0.86
   3  -4  -7   16.90    0.95
  -3  -4   7   14.81    0.78
   3  -4  -7   15.50    0.90
  -3   4   6    0.03    0.19
   3   4  -6    0.11    0.18
  -3   4   6    0.27    0.17
   3   4  -6   -0.28    0.22
  -3   4   6    0.23    0.29
  -3   4   6    0.35    0.30
  -3   4   6    0.18    0.20
  -3  -4   6    0.14    0.18
   3  -4  -6    0.01    0.20
  -3  -4   6    0.39    0.30
   3  -4  -6    0.53    0.20
  -3  -4   6    0.15    0.27
  -3  -4   6    0.22    0.15
   3  -4  -6    0.12    0.28
   3  -4  -6    0.27    0.26
  -3  -4   6    0.35    0.22
  -3  -4   6   -0.21    0.27
   3  -4  -6    0.47    0.36
   3   4  -5    4.49    0.53
  -3   4   5    4.40    0.52
  -3   4   5    5.59    0.46
  -3   4   5    5.83    0.63
  -3   4   5    5.11    0.45
  -3   4   5    3.94    0.39
   3   4  -5    5.14    0.42
  -3  -4   5    4.64    0.39
  -3  -4   5    4.48    0.64
   3  -4  -5    4.70    0.45
   3  -4  -5    5.22    0.55
  -3  -4   5    4.76    0.55
   3  -4  -5    4.85    0.69
  -3  -4   5    4.82    0.57
  -3  -4   5    3.81    0.41
   3  -4  -5    5.27    0.44
   3  -4  -5    4.64    0.54
  -3  -4   5    4.20    0.33
   3   4  -4  160.11    5.40
  -3   4   4  156.61    5.55
  -3   4   4  166.93    5.66
  -3   4   4  159.87    5.41
  -3   4   4  162.63    5.44
   3   4  -4  159.20    5.60
  -3   4   4  166.40    5.43
   3   4  -4  161.30    5.38
   3  -4  -4  167.73    5.45
   3  -4  -4  166.04    5.88
  -3  -4   4  164.03    5.21
  -3  -4   4  161.38    5.37
  -3  -4   4  161.83    5.67
   3  -4  -4  158.38    5.44
   3  -4  -4  164.13    5.60
   3  -4  -4  165.10    5.35
  -3   4   3   11.91    0.70
  -3   4   3   10.65    0.64
  -3   4   3   10.85    0.72
   3   4  -3   11.10    0.62
  -3   4   3   10.37    0.58
   3   4  -3   10.77    0.69
  -3   4   3   11.17    0.68
  -3   4   3    9.56    0.68
   3   4  -3   11.85    0.78
   3  -4  -3    9.84    0.80
   3  -4  -3   10.70    0.73
  -3  -4   3   11.07    0.80
   3  -4  -3   12.29    0.73
   3  -4  -3   10.17    0.93
  -3  -4   3   10.49    0.73
  -3  -4   3   10.82    0.62
   3  -4  -3   10.42    0.66
   3  -4  -3   10.62    0.63
  -3  -4   3   11.60    0.76
  -3  -4   3   10.85    0.62
   3   4  -2   99.21   36.94
  -3  -4   2  120.65   46.62
   3  -4  -2  121.17   49.61
   3   4  -1   43.26    1.85
  -3   4   1   46.06    1.96
  -3   4   1   42.75    1.76
  -3   4   1   41.21    1.67
   3   4  -1   40.80    1.77
   3   4  -1   43.56    1.45
   3   4  -1   43.53    1.69
   3   4  -1   41.00    1.64
  -3   4   1   43.85    1.56
   3  -4  -1   42.55    1.57
  -3  -4   1   41.95    1.73
  -3  -4   1   42.68    1.74
  -3  -4   1   43.69    1.65
  -3  -4   1   42.20    1.65
   3  -4  -1   44.65    1.79
  -3  -4   1   43.04    1.90
   3  -4  -1   41.20    1.59
   3  -4  -1   42.49    1.67
  -3  -4   1   43.93    1.97
   3  -4  -1   41.47    2.55
   3  -4  -1   43.19    1.76
   3  -4  -1   42.86    1.68
   3  -4  -1   44.34    1.80
   3   4   0    0.89    0.26
  -3   4   0    1.22    0.30
   3   4   0    1.02    0.27
   3   4   0    1.06    0.28
  -3   4   0    1.65    0.44
  -3   4   0    1.14    0.26
   3   4   0    1.13    0.27
   3   4   0    1.00    0.31
  -3   4   0    0.98    0.19
   3   4   0    1.18    0.15
   3  -4   0    0.80    0.33
  -3  -4   0    0.91    0.33
   3  -4   0    0.98    0.43
  -3  -4   0    0.93    0.28
   3  -4   0    1.01    0.27
   3  -4   0    0.77    0.17
   3  -4   0    1.01    0.27
   3  -4   0    0.88    0.25
   3  -4   0    0.96    0.26
  -3  -4   0    0.90    0.25
  -3  -4   0    1.41    0.30
   3   4   1  133.14    4.64
  -3   4  -1  132.59    4.46
   3   4   1  135.13    4.57
  -3   4  -1  133.07    4.57
   3   4   1  136.97    4.90
  -3   4  -1  138.17    4.86
  -3   4  -1  132.09    4.70
   3   4   1  139.78    4.68
  -3  -4  -1  134.02    4.64
   3  -4   1  134.12    4.88
  -3  -4  -1  136.32    4.73
   3  -4   1  137.35    4.65
  -3  -4  -1  130.78    4.57
   3  -4   1  133.71    4.41
   3  -4   1  135.99    4.62
   3  -4   1  135.21    4.58
  -3  -4  -1  138.46    4.74
   3  -4   1  134.20    4.73
   3  -4   1  140.46    4.68
   3   4   2   36.45    1.83
  -3   4  -2   36.21    1.45
  -3   4  -2   38.13    1.78
   3   4   2   39.44    1.56
  -3   4  -2   39.35    1.70
  -3   4  -2   37.32    1.55
   3   4   2   38.31    1.65
   3   4   2   40.16    1.45
   3   4   2   37.74    1.59
   3   4   2   38.61    1.64
  -3  -4  -2   38.97    1.76
   3  -4   2   38.64    1.42
  -3  -4  -2   38.18    1.72
   3  -4   2   36.23    1.56
   3  -4   2   38.93    1.58
   3  -4   2   42.09    1.88
  -3  -4  -2   37.91    1.58
   3  -4   2   38.94    1.70
  -3  -4  -2   39.73    1.63
  -3  -4  -2   40.29    1.60
   3  -4   2   37.95    1.70
  -3   4  -3    2.66    0.40
  -3   4  -3    2.29    0.34
  -3   4  -3    3.77    0.51
   3   4   3    2.53    0.36
   3   4   3    3.03    0.56
  -3   4  -3    2.68    0.34
  -3   4  -3    2.43    0.43
   3   4   3    3.05    0.49
   3  -4   3    3.36    0.59
   3  -4   3    3.16    0.43
  -3  -4  -3    2.07    0.36
  -3  -4  -3    2.91    0.42
  -3  -4  -3    3.17    0.54
   3  -4   3    3.20    0.61
  -3  -4  -3    2.49    0.41
   3  -4   3    2.58    0.31
   3  -4   3    3.07    0.49
  -3  -4  -3    2.07    0.45
   3   4   4    0.38    0.22
   3   4   4    0.44    0.28
   3   4   4    0.36    0.19
   3   4   4    0.59    0.32
  -3   4  -4    0.64    0.24
  -3   4  -4    1.03    0.35
  -3   4  -4    0.32    0.25
   3   4   4    0.46    0.23
  -3   4  -4    0.33    0.15
  -3   4  -4   -0.26    0.22
  -3  -4  -4    0.20    0.22
  -3  -4  -4    0.75    0.37
   3  -4   4    0.23    0.22
   3  -4   4    0.29    0.37
   3  -4   4    0.66    0.31
  -3  -4  -4    0.45    0.34
  -3  -4  -4    0.85    0.28
  -3  -4  -4    0.85    0.24
   3  -4   4    0.51    0.28
  -3  -4  -4    0.57    0.26
   3  -4   4    0.42    0.18
   3   4   5    1.04    0.30
  -3   4  -5    0.53    0.12
   3   4   5    1.14    0.38
   3   4   5    0.31    0.31
  -3   4  -5    0.52    0.27
  -3   4  -5    0.63    0.32
  -3   4  -5    0.60    0.13
  -3   4  -5    0.82    0.26
   3   4   5    0.77    0.39
   3   4   5    1.11    0.24
  -3   4  -5    0.68    0.30
  -3  -4  -5    0.79    0.30
   3  -4   5    1.07    0.40
  -3  -4  -5    1.12    0.35
   3  -4   5    0.47    0.28
   3  -4   5    0.95    0.36
  -3  -4  -5    1.31    0.44
   3  -4   5    0.47    0.21
  -3  -4  -5    0.89    0.28
  -3  -4  -5    1.15    0.43
   3  -4   5    0.79    0.42
  -3  -4  -5    1.07    0.24
  -3   4  -6    6.26    0.66
   3   4   6    5.27    0.72
  -3   4  -6    6.24    0.65
  -3   4  -6    5.22    0.52
  -3   4  -6    4.75    0.61
   3   4   6    5.48    0.91
   3   4   6    5.31    0.67
   3   4   6    4.99    0.52
   3  -4   6    6.31    0.54
   3  -4   6    6.03    0.82
  -3  -4  -6    6.89    0.44
   3  -4   6    6.06    0.79
  -3  -4  -6    5.44    0.72
   3  -4   6    5.94    0.66
  -3  -4  -6    6.17    0.65
  -3  -4  -6    4.82    0.86
  -3  -4  -6    6.64    0.63
   3  -4   6    6.22    0.60
  -3   4  -7    7.42    0.71
  -3   4  -7    6.32    0.68
   3   4   7    6.82    0.77
   3   4   7    5.42    0.80
   3   4   7    6.76    0.62
   3   4   7    6.53    0.91
  -3   4  -7    6.31    0.63
  -3   4  -7    5.99    0.74
  -3  -4  -7    6.95    0.68
  -3  -4  -7    6.98    1.02
  -3  -4  -7    7.52    0.85
  -3  -4  -7    5.50    0.37
   3  -4   7    5.90    0.58
   3  -4   7    5.66    0.61
  -3  -4  -7    5.87    0.64
  -3  -4  -7    6.09    0.73
   3  -4   7    5.08    0.82
   3  -4   7    6.69    0.74
   3  -4   7    6.62    0.83
   3   4   8    3.54    0.53
  -3   4  -8    3.04    0.66
  -3   4  -8    3.65    0.58
   3   4   8    3.50    0.73
  -3   4  -8    3.34    0.50
   3   4   8    3.81    0.75
  -3   4  -8    3.54    0.60
   3   4   8    3.51    0.70
  -3  -4  -8    2.39    0.72
   3  -4   8    4.57    0.66
  -3  -4  -8    2.82    0.64
  -3  -4  -8    2.84    0.80
   3  -4   8    3.38    0.54
  -3  -4  -8    4.32    0.61
   3  -4   8    3.26    0.51
   3  -4   8    4.50    0.86
   3  -4   8    4.33    0.82
   3   4   9    0.47    0.44
   3   4   9    0.35    0.45
  -3   4  -9    0.71    0.36
   3   4   9    0.04    0.33
  -3   4  -9   -0.08    0.36
  -3   4  -9    0.10    0.29
   3   4   9    0.18    0.27
  -3   4  -9    0.21    0.34
  -3  -4  -9    0.22    0.35
  -3  -4  -9   -0.02    0.33
  -3  -4  -9    0.08    0.32
  -3  -4  -9   -0.37    0.45
   3  -4   9    0.01    0.44
   3  -4   9    0.32    0.31
   3  -4   9    0.52    0.46
   3  -4   9    0.44    0.31
  -3  -4  -9   -0.17    0.31
   3  -4   9    0.13    0.27
   3   4  10    0.48    0.47
   3   4  10    1.05    0.63
  -3   4 -10    0.90    0.41
  -3   4 -10    0.44    0.35
  -3   4 -10    0.13    0.41
   3   4  10    0.86    0.55
   3   4  10    0.80    0.33
  -3  -4 -10    1.12    0.53
  -3  -4 -10    1.00    0.46
  -3  -4 -10    1.11    0.49
  -3  -4 -10    0.65    0.36
   3  -4  10    0.76    0.57
  -3  -4 -10    1.43    0.44
   3  -4  10    0.87    0.67
  -3  -4 -10   -0.11    0.59
   3  -4  10    0.77    0.37
   3  -4  10    0.93    0.39
  -3   4 -11    1.21    0.43
   3   4  11    1.26    0.40
   3   4  11    0.70    0.49
  -3   4 -11    0.33    0.47
   3   4  11    1.21    0.77
   3   4  11    0.56    0.47
  -3  -4 -11    0.71    0.59
   3  -4  11    1.34    0.39
   3  -4  11    1.81    0.68
   3  -4  11    0.60    0.40
  -3  -4 -11    0.49    0.45
   3  -4  11    2.23    0.63
   3  -4  11    0.32    0.58
  -3  -4 -11    0.53    0.35
   3   4  12   -0.17    0.57
   3   4  12    0.28    0.54
   3   4  12    0.79    0.41
  -3   4 -12    0.70    0.41
   3   4  12    1.63    0.60
   3  -4  12    0.78    0.63
   3  -4  12    1.52    0.42
   3  -4  12    0.65    0.75
   3  -4  12    1.51    0.62
   3  -4  12    0.32    0.42
   3   4  13    2.16    0.72
   3  -4  13    2.32    0.70
   3  -4  13    1.95    0.50
   3  -4  13    1.05    0.81
  -3   5  13    1.96    0.66
  -3   5  13    1.09    0.40
  -3  -5  13    1.39    0.89
  -3  -5  13    1.96    0.75
   3   5 -12    0.63    0.35
  -3   5  12    2.71    0.73
  -3   5  12    1.12    0.38
  -3   5  12    1.00    0.64
  -3   5  12    1.96    0.49
  -3   5  12    0.74    0.67
  -3  -5  12    2.17    0.91
   3  -5 -12    1.39    0.49
  -3  -5  12    4.28    1.12
  -3   5  11    6.08    0.75
  -3   5  11    5.62    1.02
   3   5 -11    5.51    0.57
  -3   5  11    4.97    1.05
  -3   5  11    6.86    0.68
  -3   5  11    6.00    0.96
  -3  -5  11    5.49    0.77
  -3  -5  11    5.95    1.08
   3  -5 -11    6.39    0.79
   3  -5 -11    4.41    1.11
  -3  -5  11    7.96    1.00
   3   5 -10    0.27    0.38
  -3   5  10    0.80    0.59
  -3   5  10    0.35    0.28
  -3   5  10    1.00    0.52
  -3   5  10    0.33    0.31
   3   5 -10    0.29    0.25
  -3   5  10    0.61    0.58
  -3  -5  10    0.52    0.46
  -3  -5  10    0.73    0.32
  -3  -5  10    0.94    0.43
  -3  -5  10    0.67    0.29
   3  -5 -10    1.04    0.34
  -3  -5  10    1.10    0.68
   3  -5 -10    1.67    0.78
  -3   5   9    0.51    0.30
  -3   5   9    0.51    0.30
   3   5  -9   -0.08    0.21
  -3   5   9    0.35    0.50
  -3   5   9   -0.20    0.38
   3  -5  -9    0.64    0.37
   3  -5  -9    0.32    0.51
   3  -5  -9    0.37    0.29
  -3  -5   9    0.74    0.46
  -3  -5   9    0.66    0.38
  -3  -5   9    0.68    0.46
   3  -5  -9    0.07    0.25
   3  -5  -9    0.56    0.33
  -3  -5   9    0.32    0.25
  -3   5   8    7.27    0.48
  -3   5   8    8.44    1.12
   3   5  -8    7.91    0.82
  -3   5   8    7.77    0.82
  -3   5   8    8.42    0.98
   3   5  -8    8.32    0.63
  -3   5   8    8.43    0.70
  -3   5   8    7.94    0.69
  -3  -5   8    8.39    0.83
   3  -5  -8    8.09    0.81
   3  -5  -8    7.35    0.79
   3  -5  -8    8.47    0.73
   3  -5  -8    7.70    1.07
   3  -5  -8    7.36    0.69
   3  -5  -8    7.81    0.73
  -3  -5   8    7.86    0.90
  -3  -5   8    7.16    0.62
  -3  -5   8    7.23    0.55
  -3  -5   8    7.03    0.66
  -3  -5   8    8.68    0.96
   3   5  -7   28.93    1.58
  -3   5   7   29.16    1.71
   3   5  -7   30.36    1.36
  -3   5   7   29.80    1.41
  -3   5   7   29.40    1.26
  -3   5   7   28.31    1.39
  -3   5   7   28.15    1.56
  -3   5   7   30.08    1.94
  -3  -5   7   31.63    1.24
   3  -5  -7   28.46    1.39
   3  -5  -7   28.84    1.58
   3  -5  -7   29.64    1.45
  -3  -5   7   30.41    1.62
  -3  -5   7   30.20    1.69
   3  -5  -7   28.31    1.96
   3  -5  -7   29.96    1.61
  -3  -5   7   30.59    1.41
  -3  -5   7   30.69    1.77
  -3  -5   7   28.98    1.32
   3  -5  -7   30.18    1.97
   3   5  -6    0.47    0.25
  -3   5   6    0.20    0.21
  -3   5   6    0.12    0.22
  -3   5   6    0.38    0.30
  -3   5   6    0.43    0.24
  -3   5   6    0.58    0.38
   3   5  -6    0.28    0.12
  -3  -5   6    0.35    0.24
   3  -5  -6    0.23    0.32
   3  -5  -6    0.12    0.20
  -3  -5   6   -0.32    0.26
   3  -5  -6    0.31    0.27
  -3  -5   6   -0.06    0.34
   3  -5  -6    0.03    0.32
  -3  -5   6    0.12    0.31
  -3  -5   6    0.37    0.17
   3  -5  -6    0.26    0.39
   3  -5  -6    0.14    0.25
  -3  -5   6    0.25    0.27
   3   5  -5    8.45    0.59
   3   5  -5    8.26    0.75
  -3   5   5    8.16    0.59
  -3   5   5    8.19    0.63
   3   5  -5    8.14    0.57
  -3   5   5    7.58    0.59
  -3   5   5    6.67    0.73
  -3   5   5    8.55    0.75
  -3  -5   5    8.68    0.63
  -3  -5   5    8.86    0.45
   3  -5  -5    8.15    0.57
   3  -5  -5    6.99    0.61
  -3  -5   5    8.56    0.78
   3  -5  -5    7.56    0.73
   3  -5  -5    8.10    0.64
  -3  -5   5    8.38    0.58
   3  -5  -5    7.65    0.74
   3  -5  -5    8.61    0.82
  -3  -5   5    8.53    0.81
  -3  -5   5    6.82    0.75
  -3   5   4   30.26    1.41
   3   5  -4   30.03    1.37
   3   5  -4   30.97    1.33
  -3   5   4   29.47    1.27
  -3   5   4   31.47    1.49
  -3   5   4   29.59    1.36
  -3   5   4   30.49    1.37
  -3   5   4   28.56    1.47
   3   5  -4   30.07    1.50
   3  -5  -4   28.39    1.64
  -3  -5   4   30.35    1.34
  -3  -5   4   29.46    1.29
   3  -5  -4   29.98    1.54
   3  -5  -4   28.73    1.58
   3  -5  -4   30.64    1.27
  -3  -5   4   30.65    1.09
   3  -5  -4   29.12    1.49
  -3  -5   4   30.07    1.56
   3  -5  -4   31.10    1.40
  -3  -5   4   27.93    1.51
   3  -5  -4   30.05    1.36
  -3  -5   4   28.04    1.57
  -3   5   3   31.70    1.38
   3   5  -3   31.75    1.45
  -3   5   3   26.81    1.21
  -3   5   3   30.74    1.39
  -3   5   3   31.13    1.41
   3   5  -3   30.13    1.33
   3   5  -3   31.88    1.52
   3   5  -3   29.87    1.12
   3  -5  -3   30.02    1.35
  -3  -5   3   27.54    1.43
  -3  -5   3   30.68    1.60
  -3  -5   3   29.21    1.07
  -3  -5   3   31.46    1.32
   3  -5  -3   29.06    1.46
  -3  -5   3   30.41    1.31
   3  -5  -3   27.13    1.54
  -3  -5   3   30.54    1.52
  -3  -5   3   27.39    1.43
   3  -5  -3   27.71    1.39
   3  -5  -3   29.88    1.34
   3  -5  -3   32.63    1.64
  -3   5   2    3.35    0.44
   3   5  -2    2.45    0.43
  -3   5   2    3.18    0.46
   3   5  -2    3.75    0.27
  -3   5   2    3.24    0.32
  -3   5   2    3.01    0.44
   3   5  -2    2.35    0.44
   3   5  -2    2.80    0.40
  -3   5   2    3.61    0.47
   3   5  -2    3.28    0.42
   3  -5  -2    3.78    0.47
  -3  -5   2    3.11    0.39
  -3  -5   2    3.52    0.24
   3  -5  -2    3.01    0.60
   3  -5  -2    3.76    0.45
  -3  -5   2    2.07    0.41
  -3  -5   2    3.51    0.54
  -3  -5   2    4.41    0.71
  -3  -5   2    3.81    0.46
   3  -5  -2    2.68    0.39
   3  -5  -2    4.23    0.54
   3  -5  -2    3.29    0.47
   3  -5  -2    3.57    0.35
  -3  -5   2    3.30    0.42
   3   5  -1   25.74    1.40
  -3   5   1   28.38    1.35
   3   5  -1   25.59    0.98
   3   5  -1   27.41    1.38
   3   5  -1   25.85    1.23
  -3   5   1   24.83    1.22
  -3   5   1   26.44    1.49
  -3   5   1   26.83    1.09
   3   5  -1   26.27    1.33
  -3   5   1   27.88    1.33
   3  -5  -1   24.97    1.21
  -3  -5   1   26.14    1.19
   3  -5  -1   26.45    1.30
  -3  -5   1   24.14    1.42
   3  -5  -1   25.78    1.21
   3  -5  -1   24.58    1.15
  -3  -5   1   25.24    1.28
   3  -5  -1   28.25    1.13
  -3  -5   1   26.76    1.36
  -3  -5   1   25.69    0.99
   3  -5  -1   26.40    1.48
   3  -5  -1   29.87    1.39
  -3  -5   1   27.00    1.21
   3   5   0  120.27    4.27
   3   5   0  126.81    4.43
  -3   5   0  122.29    4.29
   3   5   0  122.43    4.33
  -3   5   0  123.49    4.43
   3   5   0  123.01    4.41
   3   5   0  123.84    4.02
   3   5   0  128.24    4.63
  -3   5   0  122.63    4.64
  -3  -5   0  120.98    4.26
   3  -5   0  127.61    4.41
   3  -5   0  123.83    4.29
  -3  -5   0  120.76    4.27
   3  -5   0  123.99    4.41
   3  -5   0  124.08    4.28
   3  -5   0  125.51    4.47
  -3  -5   0  120.42    4.39
   3  -5   0  120.95    4.11
   3  -5   0  127.93    4.54
  -3  -5   0  125.38    4.65
  -3  -5   0  125.41    4.43
   3  -5   0  123.65    4.63
  -3  -5   0  120.93    4.45
   3   5   1   18.03    0.78
  -3   5  -1   16.07    1.12
  -3   5  -1   18.27    1.08
   3   5   1   17.98    1.02
  -3   5  -1   19.25    0.96
   3   5   1   18.28    1.09
   3   5   1   19.34    1.23
   3   5   1   17.42    1.01
   3   5   1   18.00    1.01
  -3  -5  -1   18.19    0.96
  -3  -5  -1   17.70    0.96
   3  -5   1   18.61    1.22
  -3  -5  -1   18.59    1.07
   3  -5   1   18.40    1.03
   3  -5   1   17.03    1.04
   3  -5   1   17.22    0.94
  -3  -5  -1   19.01    1.09
  -3  -5  -1   16.93    1.03
   3  -5   1   18.25    0.80
   3  -5   1   18.51    1.00
   3  -5   1   17.29    0.95
  -3  -5  -1   18.67    1.21
   3   5   2    6.99    0.63
   3   5   2    6.47    0.56
   3   5   2    6.65    0.58
  -3   5  -2    7.57    0.58
  -3   5  -2    7.33    0.76
  -3   5  -2    6.88    0.66
   3   5   2    7.28    0.46
   3   5   2    7.49    0.80
  -3   5  -2    7.18    0.56
   3   5   2    7.21    0.64
  -3  -5  -2    7.39    0.70
   3  -5   2    6.52    0.56
   3  -5   2    7.86    0.71
   3  -5   2    6.17    0.73
   3  -5   2    7.03    0.65
  -3  -5  -2    7.80    0.79
  -3  -5  -2    8.20    0.66
  -3  -5  -2    7.51    0.59
   3  -5   2    7.28    0.45
  -3  -5  -2    6.83    0.59
   3  -5   2    6.97    0.59
  -3  -5  -2    8.65    0.78
  -3   5  -3   51.08    2.26
  -3   5  -3   45.82    1.91
   3   5   3   49.78    1.97
   3   5   3   48.29    2.34
  -3   5  -3   46.62    1.82
  -3   5  -3   49.21    2.13
   3   5   3   45.17    1.79
   3   5   3   49.20    1.95
   3   5   3   45.47    2.04
  -3  -5  -3   47.52    2.27
  -3  -5  -3   49.45    2.19
   3  -5   3   44.31    2.08
   3  -5   3   49.13    1.76
  -3  -5  -3   47.84    1.96
  -3  -5  -3   47.94    1.98
   3  -5   3   48.40    1.97
  -3  -5  -3   44.66    2.22
   3  -5   3   48.87    2.15
   3  -5   3   48.05    1.95
  -3  -5  -3   47.96    1.98
   3  -5   3   47.70    2.28
   3   5   4   76.80    2.89
  -3   5  -4   77.39    2.81
  -3   5  -4   77.22    3.09
  -3   5  -4   75.54    2.93
   3   5   4   76.36    3.05
   3   5   4   77.41    2.88
   3   5   4   78.27    3.11
  -3   5  -4   78.24    2.82
   3   5   4   73.92    2.78
  -3   5  -4   77.24    3.19
   3   5   4   79.42    3.46
  -3  -5  -4   76.43    2.95
   3  -5   4   81.55    3.13
  -3  -5  -4   77.49    2.95
   3  -5   4   82.40    3.34
  -3  -5  -4   72.82    3.30
   3  -5   4   78.44    2.71
   3  -5   4   76.69    3.15
   3  -5   4   74.94    2.94
   3  -5   4   77.63    2.92
  -3  -5  -4   77.08    3.28
  -3  -5  -4   76.63    2.96
  -3  -5  -4   77.53    3.20
  -3   5  -5    5.43    0.81
  -3   5  -5    7.16    0.78
   3   5   5    7.84    0.61
   3   5   5    8.40    0.79
  -3   5  -5    8.37    0.76
   3   5   5    7.87    0.94
   3   5   5    9.06    0.69
  -3   5  -5    7.70    0.63
  -3  -5  -5    9.14    0.74
  -3  -5  -5    8.07    0.87
  -3  -5  -5    7.06    0.66
  -3  -5  -5    7.51    0.80
   3  -5   5    6.17    0.51
   3  -5   5    6.57    0.74
   3  -5   5    7.43    0.82
  -3  -5  -5    8.01    0.60
   3  -5   5    7.61    0.69
   3  -5   5    8.00    0.90
   3   5   6    2.22    0.57
  -3   5  -6    2.47    0.50
   3   5   6    2.23    0.42
   3   5   6    1.70    0.60
  -3   5  -6    1.60    0.45
  -3   5  -6    2.21    0.56
  -3   5  -6    2.24    0.42
   3   5   6    2.18    0.35
   3   5   6    1.95    0.40
   3   5   6    2.75    0.58
  -3  -5  -6    2.72    0.50
  -3  -5  -6    2.34    0.46
  -3  -5  -6    2.47    0.67
   3  -5   6    2.03    0.66
   3  -5   6    1.65    0.42
  -3  -5  -6    2.61    0.68
  -3  -5  -6    1.89    0.48
  -3  -5  -6    3.08    0.72
  -3  -5  -6    1.81    0.38
   3  -5   6    2.07    0.57
   3  -5   6    2.59    0.55
   3  -5   6    2.28    0.36
  -3   5  -7    2.59    0.61
  -3   5  -7    3.06    0.46
   3   5   7    3.24    0.51
  -3   5  -7    3.27    0.61
   3   5   7    3.41    0.66
   3   5   7    3.70    0.70
   3   5   7    2.04    0.65
  -3  -5  -7    4.17    0.39
   3  -5   7    3.82    0.63
   3  -5   7    4.26    0.77
  -3  -5  -7    3.58    0.57
  -3  -5  -7    3.92    0.80
  -3  -5  -7    3.98    0.80
   3  -5   7    3.18    0.74
  -3  -5  -7    3.78    0.58
  -3  -5  -7    3.91    0.89
   3  -5   7    1.99    0.45
  -3   5  -8   13.30    1.14
  -3   5  -8   13.00    1.01
  -3   5  -8   12.72    0.90
   3   5   8   12.92    1.14
  -3   5  -8   11.48    1.06
   3   5   8   13.98    1.27
   3   5   8   12.91    0.92
   3   5   8   13.19    1.35
  -3  -5  -8   13.00    1.17
  -3  -5  -8   12.66    1.46
  -3  -5  -8   13.82    1.15
  -3  -5  -8   13.08    0.99
  -3  -5  -8   13.65    0.64
   3  -5   8   11.61    0.94
  -3  -5  -8   14.88    1.20
   3  -5   8   12.73    1.22
   3  -5   8   12.41    0.84
   3  -5   8   14.06    1.48
  -3  -5  -8   13.83    1.01
   3  -5   8   15.01    1.14
  -3   5  -9    0.17    0.41
  -3   5  -9    0.01    0.26
   3   5   9   -0.12    0.42
   3   5   9    0.17    0.40
  -3   5  -9    0.10    0.38
  -3   5  -9   -0.74    0.34
   3   5   9   -0.46    0.39
   3   5   9   -0.01    0.26
   3  -5   9   -0.16    0.46
   3  -5   9    0.29    0.37
   3  -5   9    0.15    0.44
   3  -5   9    0.05    0.30
  -3  -5  -9    0.29    0.29
  -3  -5  -9   -0.24    0.36
  -3  -5  -9   -0.24    0.40
  -3  -5  -9    0.14    0.51
  -3  -5  -9    0.55    0.42
   3  -5   9    0.13    0.26
  -3  -5  -9   -0.49    0.27
   3   5  10   15.84    1.47
   3   5  10   16.55    1.92
   3   5  10   15.36    1.55
  -3   5 -10   15.76    1.26
  -3   5 -10   15.06    1.16
   3   5  10   15.51    1.07
  -3   5 -10   16.77    1.37
   3  -5  10   16.69    1.50
  -3  -5 -10   17.42    1.88
  -3  -5 -10   15.18    1.19
  -3  -5 -10   12.95    1.68
  -3  -5 -10   15.81    1.22
  -3  -5 -10   16.28    1.27
   3  -5  10   13.25    1.09
   3  -5  10   15.85    1.41
   3  -5  10   13.23    0.98
   3  -5  10   16.49    1.46
  -3   5 -11    1.09    0.45
   3   5  11    2.59    0.70
   3   5  11    1.41    0.47
   3   5  11    2.61    0.53
   3   5  11    0.98    0.61
   3  -5  11    3.07    0.81
   3  -5  11    1.81    0.46
   3  -5  11    1.69    0.43
   3  -5  11    1.09    0.89
   3   5  12   14.72    1.13
   3   5  12   14.61    1.17
   3   5  12   14.30    1.56
   3  -5  12   14.43    1.54
   3  -5  12   18.82    1.60
   3  -5  12   11.20    1.87
  -3   6  12    4.00    0.91
  -3   6  12    4.56    0.91
   3   6 -12    3.80    0.63
  -3   6  12    3.92    0.62
  -3   6  12    4.81    0.77
  -3  -6  12    4.57    1.03
  -3  -6  12    4.27    0.62
  -3   6  11   -0.15    0.35
  -3   6  11    0.17    0.31
  -3   6  11   -0.08    0.33
   3   6 -11   -0.37    0.30
  -3  -6  11    0.24    0.52
  -3  -6  11    0.44    0.31
  -3  -6  11    0.27    0.39
  -3   6  10    0.92    0.52
   3   6 -10    0.33    0.32
  -3   6  10    0.73    0.33
  -3   6  10   -0.29    0.54
   3   6 -10   -0.38    0.44
  -3   6  10    0.45    0.30
  -3  -6  10    0.81    0.52
   3  -6 -10    0.46    0.38
  -3  -6  10    0.61    0.57
  -3  -6  10    0.34    0.37
   3  -6 -10    0.48    0.62
  -3  -6  10    0.85    0.33
  -3   6   9   -0.16    0.41
   3   6  -9   -0.45    0.32
  -3   6   9    0.19    0.47
   3   6  -9    0.11    0.26
  -3   6   9   -0.10    0.25
  -3   6   9   -0.59    0.34
   3  -6  -9    0.29    0.32
   3  -6  -9    0.29    0.27
  -3  -6   9    0.15    0.44
  -3  -6   9    0.70    0.56
   3  -6  -9   -0.01    0.30
  -3  -6   9   -0.10    0.22
  -3  -6   9    0.43    0.33
  -3  -6   9   -0.40    0.23
   3  -6  -9   -0.60    0.41
  -3   6   8   36.07    2.33
  -3   6   8   33.01    1.66
  -3   6   8   36.78    2.04
   3   6  -8   36.87    1.94
  -3   6   8   34.61    1.65
  -3   6   8   31.39    1.43
  -3   6   8   32.53    1.82
   3   6  -8   35.92    1.61
  -3  -6   8   35.79    2.10
   3  -6  -8   32.73    1.87
   3  -6  -8   34.28    1.73
  -3  -6   8   35.64    1.69
   3  -6  -8   34.29    2.41
  -3  -6   8   34.74    1.41
   3  -6  -8   36.72    1.72
  -3  -6   8   37.48    2.08
   3  -6  -8   37.80    1.99
  -3  -6   8   34.80    1.91
   3  -6  -8   33.72    1.63
  -3  -6   8   32.41    1.63
  -3   6   7    4.84    0.58
   3   6  -7    3.19    0.63
   3   6  -7    3.85    0.52
  -3   6   7    4.21    0.74
  -3   6   7    3.29    0.45
  -3   6   7    3.78    0.58
  -3   6   7    3.92    0.85
  -3  -6   7    3.56    0.77
   3  -6  -7    4.51    0.76
   3  -6  -7    4.07    0.60
   3  -6  -7    4.22    0.59
   3  -6  -7    4.26    0.77
  -3  -6   7    4.53    0.79
  -3  -6   7    4.24    0.81
  -3  -6   7    3.55    0.37
   3  -6  -7    3.88    0.87
  -3  -6   7    4.08    0.52
   3  -6  -7    3.76    0.50
  -3   6   6   -0.20    0.38
  -3   6   6   -0.07    0.19
  -3   6   6   -0.16    0.24
   3   6  -6    0.09    0.18
  -3   6   6    0.13    0.24
   3   6  -6    0.03    0.24
   3   6  -6   -0.01    0.33
  -3   6   6    0.06    0.37
   3  -6  -6    0.51    0.27
  -3  -6   6    0.45    0.44
  -3  -6   6    0.02    0.24
   3  -6  -6   -0.47    0.32
  -3  -6   6    0.09    0.27
   3  -6  -6   -0.04    0.37
  -3  -6   6   -0.29    0.29
  -3  -6   6    0.08    0.14
   3  -6  -6    0.42    0.27
   3  -6  -6   -0.07    0.21
   3  -6  -6    0.09    0.46
   3  -6  -6    0.05    0.29
  -3   6   5    1.41    0.32
  -3   6   5    1.20    0.34
  -3   6   5    1.19    0.48
   3   6  -5    1.41    0.34
  -3   6   5    1.84    0.40
  -3   6   5    1.41    0.49
   3   6  -5    1.35    0.32
  -3   6   5    0.97    0.38
   3   6  -5    1.74    0.49
   3  -6  -5    1.66    0.39
   3  -6  -5    1.75    0.54
   3  -6  -5    3.24    0.72
  -3  -6   5    1.08    0.41
  -3  -6   5    1.69    0.39
  -3  -6   5    1.28    0.34
  -3  -6   5    0.82    0.38
   3  -6  -5    1.62    0.45
   3  -6  -5    1.34    0.36
   3  -6  -5    1.37    0.34
  -3  -6   5    1.32    0.20
  -3  -6   5    1.18    0.51
  -3   6   4    0.28    0.24
  -3   6   4    0.07    0.24
   3   6  -4   -0.05    0.22
   3   6  -4    0.10    0.30
  -3   6   4   -0.13    0.21
  -3   6   4    0.03    0.18
  -3   6   4   -0.45    0.21
   3   6  -4    0.04    0.19
   3  -6  -4    0.14    0.26
  -3  -6   4    0.15    0.12
   3  -6  -4    0.23    0.27
  -3  -6   4    0.63    0.38
  -3  -6   4    0.22    0.23
   3  -6  -4    0.25    0.41
   3  -6  -4    0.01    0.32
   3  -6  -4    0.22    0.22
  -3  -6   4    0.04    0.39
  -3  -6   4    0.12    0.20
  -3  -6   4    0.03    0.29
   3  -6  -4    0.33    0.37
  -3  -6   4    0.22    0.29
   3  -6  -4    0.10    0.22
  -3   6   3  114.20    4.08
  -3   6   3  113.00    3.86
  -3   6   3   99.74    4.11
   3   6  -3  123.83    4.31
  -3   6   3  111.82    4.09
   3   6  -3  116.79    4.19
   3   6  -3  116.16    3.73
  -3   6   3  120.21    4.14
   3   6  -3  115.81    4.03
  -3  -6   3  115.42    4.28
  -3  -6   3  114.64    4.42
   3  -6  -3  113.66    4.05
   3  -6  -3  113.63    4.15
   3  -6  -3  112.73    4.03
   3  -6  -3  117.39    4.47
  -3  -6   3  109.49    4.11
  -3  -6   3  107.49    4.17
  -3  -6   3  110.52    3.99
   3  -6  -3  114.81    4.23
  -3  -6   3   99.98    4.11
   3  -6  -3  102.94    4.33
  -3  -6   3  110.93    3.97
  -3  -6   3  108.71    3.67
   3   6  -2   19.67    1.22
  -3   6   2   17.90    0.90
   3   6  -2   20.12    0.82
   3   6  -2   21.71    1.14
  -3   6   2   17.88    1.06
  -3   6   2   20.63    1.13
  -3   6   2   19.79    1.17
  -3   6   2   18.97    1.14
   3  -6  -2   19.87    1.07
  -3  -6   2   19.87    0.80
  -3  -6   2   18.86    1.03
   3  -6  -2   18.12    1.13
  -3  -6   2   19.24    1.14
   3  -6  -2   19.18    1.34
  -3  -6   2   18.31    1.13
  -3  -6   2   18.52    1.29
   3  -6  -2   18.01    0.94
  -3  -6   2   19.80    1.16
   3  -6  -2   18.84    1.16
  -3  -6   2   19.97    1.21
  -3  -6   2   20.07    1.04
   3  -6  -2   18.54    1.04
   3   6  -1   29.55    1.07
   3   6  -1   29.04    1.38
  -3   6   1   27.70    1.16
   3   6  -1   28.72    1.48
  -3   6   1   26.26    1.34
   3   6  -1   28.95    1.57
  -3   6   1   28.16    1.45
   3   6  -1   28.06    1.35
  -3  -6   1   25.14    1.07
   3  -6  -1   26.05    1.26
   3  -6  -1   26.05    1.18
   3  -6  -1   24.48    1.43
   3  -6  -1   26.67    1.32
   3  -6  -1   27.51    1.46
  -3  -6   1   27.04    1.42
  -3  -6   1   27.90    1.50
   3  -6  -1   27.99    1.44
  -3  -6   1   25.91    1.29
  -3  -6   1   27.04    1.31
  -3  -6   1   29.26    1.65
   3  -6  -1   28.02    1.65
   3  -6  -1   27.01    1.33
  -3   6   0    0.52    0.31
   3   6   0    0.96    0.19
  -3   6   0    0.71    0.29
   3   6   0    1.14    0.38
   3   6   0    0.72    0.39
  -3   6   0    1.47    0.47
   3   6   0    0.82    0.30
   3   6   0    0.72    0.29
   3  -6   0    0.69    0.41
  -3  -6   0    0.89    0.39
   3  -6   0    0.67    0.23
  -3  -6   0    0.57    0.31
  -3  -6   0    0.57    0.43
  -3  -6   0    1.14    0.33
   3  -6   0    0.98    0.29
  -3  -6   0    1.05    0.33
  -3  -6   0    0.87    0.30
   3  -6   0    1.09    0.31
   3  -6   0    0.71    0.28
   3  -6   0    0.81    0.37
   3  -6   0    1.17    0.33
   3  -6   0    0.57    0.35
   3   6   1   30.48    1.77
  -3   6  -1   29.59    1.43
   3   6   1   32.71    1.57
  -3   6  -1   29.16    1.70
  -3   6  -1   30.12    1.61
   3   6   1   27.12    1.49
   3   6   1   32.01    1.45
   3  -6   1   30.92    1.44
  -3  -6  -1   31.59    1.47
   3  -6   1   28.32    1.68
   3  -6   1   33.09    1.82
   3  -6   1   30.21    1.48
  -3  -6  -1   30.39    1.44
  -3  -6  -1   31.21    1.77
  -3  -6  -1   30.63    1.55
   3  -6   1   31.51    1.63
   3  -6   1   30.17    1.24
  -3  -6  -1   28.73    1.58
   3  -6   1   32.39    1.47
   3   6   2    3.08    0.33
   3   6   2    2.33    0.45
   3   6   2    2.70    0.44
  -3   6  -2    3.05    0.68
   3   6   2    2.74    0.59
  -3   6  -2    2.49    0.44
   3   6   2    2.95    0.49
  -3   6  -2    2.75    0.52
  -3  -6  -2    2.58    0.45
  -3  -6  -2    2.86    0.69
   3  -6   2    3.43    0.73
   3  -6   2    2.84    0.52
   3  -6   2    2.61    0.44
  -3  -6  -2    2.57    0.43
   3  -6   2    2.65    0.32
   3  -6   2    2.40    0.52
  -3  -6  -2    2.37    0.45
   3  -6   2    2.29    0.43
  -3  -6  -2    3.13    0.63
   3  -6   2    3.43    0.56
  -3  -6  -2    2.38    0.67
   3   6   3   11.96    1.15
   3   6   3   11.01    0.91
  -3   6  -3   14.10    0.96
   3   6   3   14.07    0.87
   3   6   3   11.69    0.94
  -3   6  -3   11.83    0.83
  -3   6  -3   12.91    1.08
   3   6   3   12.26    0.70
   3   6   3   14.36    0.93
  -3   6  -3   12.13    0.97
  -3   6  -3   14.08    0.79
  -3  -6  -3   13.68    0.94
   3  -6   3   12.77    1.01
   3  -6   3   13.06    0.87
  -3  -6  -3   16.01    1.22
   3  -6   3   13.33    1.17
   3  -6   3   13.40    1.01
   3  -6   3   12.42    0.67
   3  -6   3   12.93    0.97
  -3  -6  -3   12.97    0.89
  -3  -6  -3   10.77    1.00
  -3  -6  -3   12.71    0.88
   3  -6   3   12.47    0.87
  -3  -6  -3   12.31    1.01
  -3   6  -4    9.30    0.74
   3   6   4    9.72    0.77
   3   6   4    8.65    0.64
   3   6   4    9.85    0.87
   3   6   4   10.28    0.90
   3   6   4    8.78    0.72
  -3   6  -4   10.45    0.98
   3   6   4   10.08    1.04
  -3   6  -4    9.81    0.77
  -3   6  -4    8.09    0.80
  -3   6  -4    9.70    0.69
   3  -6   4   10.99    0.79
  -3  -6  -4   11.32    0.99
   3  -6   4   10.03    0.60
   3  -6   4   10.35    1.05
  -3  -6  -4   11.57    0.82
  -3  -6  -4   11.39    0.86
  -3  -6  -4   10.39    0.83
  -3  -6  -4    9.04    0.78
   3  -6   4    9.40    0.78
  -3  -6  -4    9.17    0.98
  -3  -6  -4   10.52    1.10
   3  -6   4   10.90    0.95
   3  -6   4    8.74    0.89
   3   6   5    9.70    0.72
   3   6   5    8.55    0.63
   3   6   5    8.41    0.71
  -3   6  -5    8.18    0.61
   3   6   5    7.43    0.85
  -3   6  -5    6.67    0.65
   3   6   5    7.76    0.81
   3   6   5    7.10    1.03
  -3   6  -5    7.92    0.85
   3  -6   5    9.28    1.02
  -3  -6  -5    6.16    0.95
  -3  -6  -5    9.14    0.80
   3  -6   5    8.43    0.73
   3  -6   5    7.34    0.88
  -3  -6  -5    7.13    0.89
  -3  -6  -5    9.88    1.05
   3  -6   5    8.80    0.89
  -3  -6  -5    8.73    0.78
  -3  -6  -5    7.73    0.77
   3  -6   5    9.09    0.78
   3  -6   5    7.97    0.57
  -3   6  -6    8.91    0.49
   3   6   6    9.07    0.73
   3   6   6    8.48    0.87
   3   6   6    7.82    0.66
   3   6   6    6.66    1.07
  -3   6  -6    9.57    0.94
   3   6   6    9.25    0.97
  -3   6  -6    8.46    0.73
  -3   6  -6    8.04    0.46
   3   6   6    8.74    0.75
  -3  -6  -6    7.32    0.82
   3  -6   6    8.44    0.62
   3  -6   6    8.69    0.92
  -3  -6  -6    9.01    0.69
  -3  -6  -6   10.80    1.09
  -3  -6  -6    9.51    1.18
  -3  -6  -6    9.74    0.86
   3  -6   6    9.56    0.80
  -3  -6  -6    8.38    0.81
   3  -6   6    9.91    1.06
   3  -6   6    8.05    1.05
  -3  -6  -6    8.50    0.96
   3  -6   6    8.61    0.75
   3   6   7    8.75    0.93
  -3   6  -7    8.31    0.74
  -3   6  -7    6.68    0.90
   3   6   7    8.68    0.73
   3   6   7    8.03    0.74
   3   6   7    8.03    1.16
   3   6   7    8.53    0.91
   3  -6   7    9.93    1.02
  -3  -6  -7    9.53    1.02
  -3  -6  -7    8.32    0.86
   3  -6   7    9.63    1.07
  -3  -6  -7    8.49    0.96
  -3  -6  -7    9.68    1.21
  -3  -6  -7    7.60    0.96
   3  -6   7    8.31    0.81
  -3  -6  -7    8.69    0.80
  -3  -6  -7    9.13    0.85
   3  -6   7    6.81    0.60
   3  -6   7    7.91    0.92
   3  -6   7    7.87    0.73
   3   6   8    1.64    0.61
  -3   6  -8    1.76    0.40
   3   6   8    1.18    0.39
   3   6   8    1.34    0.44
   3   6   8    1.05    0.48
   3   6   8    1.28    0.64
  -3   6  -8    0.81    0.46
   3  -6   8    1.20    0.39
  -3  -6  -8    1.77    0.63
   3  -6   8    1.27    0.34
   3  -6   8    0.84    0.41
   3  -6   8    2.24    0.75
  -3  -6  -8    1.21    0.61
   3  -6   8    1.80    0.58
  -3  -6  -8    1.64    0.44
  -3  -6  -8    1.75    0.65
  -3  -6  -8    1.10    0.46
   3  -6   8    2.05    0.50
  -3  -6  -8    1.45    0.45
   3   6   9    0.31    0.31
   3   6   9    0.80    0.35
   3   6   9    0.49    0.44
  -3   6  -9    0.26    0.41
  -3   6  -9    0.37    0.29
   3   6   9    0.93    0.53
   3  -6   9    0.72    0.42
   3  -6   9    1.44    0.67
  -3  -6  -9    1.74    0.68
  -3  -6  -9    0.66    0.42
  -3  -6  -9    1.20    0.54
  -3  -6  -9    0.22    0.44
   3  -6   9    0.81    0.47
   3  -6   9    0.52    0.31
   3  -6   9    1.28    0.47
  -3  -6  -9    0.65    0.45
  -3  -6  -9    0.33    0.55
   3   6  10    4.65    0.88
  -3   6 -10    2.24    0.69
   3   6  10    3.07    0.57
   3   6  10    2.44    0.71
  -3   6 -10    1.93    0.49
   3   6  10    2.32    0.53
   3   6  10    2.52    0.85
   3  -6  10    2.87    0.59
   3  -6  10    2.62    0.65
   3  -6  10    2.44    0.43
   3  -6  10    3.03    0.86
   3  -6  10    4.25    0.94
   3   6  11    0.44    0.62
   3   6  11    0.94    0.42
   3   6  11    1.18    0.45
   3   6  11   -0.39    0.45
   3  -6  11    0.39    0.49
   3  -6  11   -0.08    0.45
   3   6  12    1.07    0.66
   3  -6  12    1.11    0.68
   3  -6  12    0.60    0.38
  -3   7  11    3.19    0.60
  -3   7  11    2.90    1.14
  -3   7  11    2.15    0.76
  -3   7  11    3.86    0.63
  -3  -7  11    3.05    0.92
  -3  -7  11    2.54    0.67
  -3  -7  11    2.33    0.72
  -3  -7  11    3.06    0.55
  -3   7  10    7.55    1.17
   3   7 -10    5.87    0.98
  -3   7  10    7.13    0.88
   3   7 -10    6.16    0.77
  -3   7  10    6.67    1.28
  -3  -7  10    7.97    1.07
  -3  -7  10    6.35    0.80
  -3  -7  10    8.06    1.24
  -3   7   9    0.35    0.68
   3   7  -9    0.52    0.35
  -3   7   9    0.81    0.39
  -3   7   9    1.22    0.42
  -3   7   9    0.69    0.47
  -3   7   9    0.85    0.54
   3   7  -9    0.62    0.48
  -3  -7   9    0.58    0.45
   3  -7  -9    0.60    0.61
  -3  -7   9    1.09    0.59
  -3  -7   9    0.52    0.34
   3  -7  -9    0.81    0.37
   3   7  -8   -0.24    0.47
  -3   7   8    1.00    0.56
  -3   7   8   -0.22    0.38
  -3   7   8    0.18    0.34
   3   7  -8   -0.03    0.24
  -3   7   8   -0.59    0.41
  -3   7   8    0.67    0.36
   3  -7  -8    0.12    0.29
  -3  -7   8   -0.19    0.50
   3  -7  -8    0.87    0.42
  -3  -7   8    0.11    0.38
  -3  -7   8    0.18    0.45
   3  -7  -8    0.02    0.42
   3  -7  -8   -0.16    0.48
   3  -7  -8    0.61    0.37
  -3  -7   8    0.43    0.34
   3   7  -7    5.04    0.64
  -3   7   7    5.79    0.59
  -3   7   7    4.37    0.64
  -3   7   7    3.41    0.85
  -3   7   7    5.87    0.61
   3   7  -7    3.09    0.68
  -3   7   7    6.13    0.80
  -3   7   7    5.56    0.81
   3  -7  -7    5.24    0.70
  -3  -7   7    4.89    0.70
  -3  -7   7    5.18    0.46
  -3  -7   7    6.27    0.88
  -3  -7   7    4.79    0.65
   3  -7  -7    5.18    0.85
   3  -7  -7    4.08    0.93
  -3  -7   7    5.66    0.91
   3  -7  -7    6.95    0.86
   3  -7  -7    4.90    0.67
  -3  -7   7    6.30    1.05
   3   7  -6   -0.67    0.28
  -3   7   6    0.23    0.26
  -3   7   6   -0.09    0.24
   3   7  -6   -0.12    0.20
  -3   7   6   -0.03    0.31
  -3   7   6    0.21    0.36
   3   7  -6   -0.15    0.20
  -3   7   6   -0.09    0.37
  -3   7   6   -0.11    0.28
   3  -7  -6    0.34    0.36
  -3  -7   6    0.25    0.14
   3  -7  -6   -0.18    0.23
  -3  -7   6   -0.01    0.28
   3  -7  -6   -0.15    0.23
   3  -7  -6   -0.12    0.39
   3  -7  -6   -0.38    0.35
  -3  -7   6    0.17    0.30
  -3  -7   6   -0.10    0.32
   3  -7  -6    0.23    0.48
  -3  -7   6   -0.14    0.35
   3  -7  -6   -0.11    0.27
   3   7  -5    2.09    0.43
  -3   7   5    1.60    0.62
   3   7  -5    1.99    0.58
  -3   7   5    2.65    0.42
   3   7  -5    1.99    0.44
  -3   7   5    2.47    0.55
  -3   7   5    2.20    0.46
  -3   7   5    3.11    0.54
  -3  -7   5    2.60    0.72
  -3  -7   5    2.23    0.55
   3  -7  -5    3.32    0.56
   3  -7  -5    3.49    0.82
   3  -7  -5    2.71    0.51
  -3  -7   5    2.70    0.28
  -3  -7   5    2.46    0.47
   3  -7  -5    2.78    0.73
  -3  -7   5    3.45    0.53
   3  -7  -5    2.28    0.48
   3  -7  -5    2.88    0.66
   3  -7  -5    1.78    0.38
  -3  -7   5    2.26    0.64
  -3  -7   5    2.56    0.62
   3   7  -4   63.37    2.60
  -3   7   4   64.60    3.20
  -3   7   4   59.62    2.40
  -3   7   4   60.81    2.67
  -3   7   4   60.93    3.00
  -3   7   4   64.21    2.72
   3   7  -4   66.21    2.89
   3   7  -4   64.94    2.72
  -3  -7   4   62.99    2.55
  -3  -7   4   62.08    2.20
  -3  -7   4   61.09    2.76
  -3  -7   4   64.43    2.91
   3  -7  -4   63.74    2.63
  -3  -7   4   65.37    2.92
  -3  -7   4   67.46    2.88
  -3  -7   4   62.81    3.03
   3  -7  -4   65.39    2.65
   3  -7  -4   65.33    3.05
   3  -7  -4   67.66    2.76
   3  -7  -4   64.14    3.06
   3  -7  -4   64.19    2.85
  -3   7   3   71.52    2.82
  -3   7   3   69.19    2.78
  -3   7   3   58.15    2.76
   3   7  -3   66.49    2.34
   3   7  -3   70.49    2.89
   3   7  -3   62.27    2.64
  -3   7   3   69.90    3.25
  -3   7   3   69.97    2.49
   3   7  -3   67.88    2.92
  -3   7   3   65.91    2.74
   3  -7  -3   71.41    3.18
  -3  -7   3   66.84    2.87
  -3  -7   3   62.60    2.28
   3  -7  -3   63.86    2.68
  -3  -7   3   63.39    2.79
   3  -7  -3   58.84    2.97
   3  -7  -3   67.16    2.69
   3  -7  -3   63.98    2.85
  -3  -7   3   67.46    2.93
  -3  -7   3   66.95    3.11
   3  -7  -3   65.16    2.80
  -3  -7   3   67.77    2.64
  -3  -7   3   64.08    2.64
  -3   7   2   13.12    0.95
   3   7  -2   11.87    0.64
   3   7  -2   11.32    1.06
  -3   7   2   12.30    1.03
  -3   7   2   13.79    1.06
  -3   7   2   11.79    0.95
   3   7  -2   11.74    0.90
  -3   7   2   12.60    0.74
   3   7  -2   12.37    1.03
  -3   7   2   10.81    1.14
   3  -7  -2   13.48    0.95
  -3  -7   2   14.40    1.06
   3  -7  -2   12.66    1.21
  -3  -7   2   12.63    1.15
  -3  -7   2   14.65    0.95
  -3  -7   2   13.42    0.65
   3  -7  -2   12.11    0.89
  -3  -7   2   12.67    1.00
   3  -7  -2   12.87    1.02
  -3  -7   2   14.52    1.10
   3  -7  -2   12.37    0.81
   3  -7  -2   14.75    1.16
  -3  -7   2   12.56    0.89
   3  -7  -2   12.65    1.04
  -3  -7   2   11.87    0.95
   3   7  -1   26.63    1.46
   3   7  -1   26.76    1.60
   3   7  -1   27.12    1.69
  -3   7   1   30.69    1.64
   3   7  -1   28.23    1.50
  -3   7   1   29.30    1.51
  -3   7   1   28.27    1.27
  -3   7   1   28.44    1.80
   3  -7  -1   31.26    1.45
   3  -7  -1   25.97    1.75
   3  -7  -1   30.19    1.65
   3  -7  -1   31.43    1.64
   3  -7  -1   29.11    1.49
  -3  -7   1   29.55    1.82
  -3  -7   1   29.45    1.45
   3  -7  -1   30.74    1.33
   3  -7  -1   29.97    1.50
  -3  -7   1   32.27    1.64
  -3  -7   1   31.19    1.49
  -3  -7   1   28.35    1.60
   3   7   0   60.13    2.44
   3   7   0   57.28    2.56
   3   7   0   60.75    2.49
   3   7   0   58.55    3.11
  -3   7   0   58.91    2.76
  -3   7   0   57.59    2.17
  -3   7   0   59.06    2.59
  -3   7   0   57.61    2.42
   3   7   0   58.32    2.07
   3  -7   0   60.92    2.58
  -3  -7   0   55.77    2.54
   3  -7   0   55.25    2.52
   3  -7   0   55.27    2.37
  -3  -7   0   58.65    2.84
  -3  -7   0   59.39    2.62
   3  -7   0   58.18    2.43
  -3  -7   0   58.52    2.40
  -3  -7   0   59.12    2.58
   3  -7   0   56.32    2.40
   3  -7   0   53.70    2.77
  -3  -7   0   58.20    2.61
   3  -7   0   56.31    2.18
   3  -7   0   55.30    2.58
  -3   7  -1   20.48    1.35
   3   7   1   20.48    1.52
  -3   7  -1   20.42    1.42
  -3   7  -1   17.88    0.98
   3   7   1   22.09    1.23
   3   7   1   16.98    1.23
   3   7   1   22.62    1.36
  -3   7  -1   20.97    1.22
  -3  -7  -1   21.05    1.20
   3  -7   1   17.49    1.44
  -3  -7  -1   19.98    1.48
   3  -7   1   24.15    1.35
  -3  -7  -1   20.83    1.31
  -3  -7  -1   19.84    1.32
  -3  -7  -1   22.36    1.43
  -3  -7  -1   19.49    1.19
   3  -7   1   23.05    1.36
   3  -7   1   21.63    1.00
   3  -7   1   21.49    1.29
   3  -7   1   20.91    1.19
   3  -7   1   21.46    1.22
   3  -7   1   20.84    1.38
  -3   7  -2   36.84    1.92
   3   7   2   34.38    2.12
   3   7   2   34.41    1.43
  -3   7  -2   35.74    2.05
  -3   7  -2   36.22    1.91
  -3   7  -2   34.68    1.51
  -3   7  -2   36.66    1.72
   3   7   2   36.72    1.83
   3   7   2   36.10    1.74
   3   7   2   34.65    1.80
   3  -7   2   37.91    2.18
  -3  -7  -2   35.33    1.72
  -3  -7  -2   36.30    1.82
  -3  -7  -2   34.51    2.08
  -3  -7  -2   38.08    1.75
  -3  -7  -2   36.65    1.94
  -3  -7  -2   38.23    2.06
   3  -7   2   34.72    1.91
   3  -7   2   34.05    1.79
   3  -7   2   38.02    1.88
   3  -7   2   35.24    1.45
   3  -7   2   34.77    1.73
   3   7   3   41.37    2.22
  -3   7  -3   44.74    2.07
  -3   7  -3   40.34    2.08
   3   7   3   41.65    2.40
   3   7   3   40.81    1.66
  -3   7  -3   41.09    2.23
  -3   7  -3   43.49    1.94
  -3   7  -3   41.61    1.72
   3   7   3   42.53    1.92
   3  -7   3   50.88    3.44
  -3  -7  -3   39.82    2.26
   3  -7   3   35.62    1.97
  -3  -7  -3   41.48    1.97
  -3  -7  -3   43.86    1.96
   3  -7   3   39.70    2.05
  -3  -7  -3   41.45    2.31
  -3  -7  -3   42.06    2.17
  -3  -7  -3   40.93    1.94
   3  -7   3   39.97    2.09
   3  -7   3   41.53    1.63
   3   7   4   59.95    2.69
  -3   7  -4   59.46    2.52
  -3   7  -4   58.65    2.86
   3   7   4   60.49    2.73
   3   7   4   59.87    2.55
  -3   7  -4   61.49    2.80
  -3   7  -4   62.51    2.57
   3   7   4   59.04    3.11
  -3   7  -4   59.02    2.34
   3   7   4   61.75    2.59
   3   7   4   59.25    2.32
   3  -7   4   61.18    2.75
   3  -7   4   60.21    2.24
  -3  -7  -4   62.81    2.65
  -3  -7  -4   62.00    3.07
  -3  -7  -4   61.35    2.59
  -3  -7  -4   58.28    2.59
   3  -7   4   61.06    2.81
  -3  -7  -4   63.88    2.92
   3  -7   4   62.82    2.55
   3  -7   4   61.70    3.07
   3  -7   4   60.64    2.79
   3  -7   4   62.13    2.60
  -3  -7  -4   56.52    3.99
  -3  -7  -4   63.43    2.61
   3   7   5    3.61    0.65
  -3   7  -5    4.06    0.78
   3   7   5    4.44    0.62
  -3   7  -5    4.72    0.75
   3   7   5    5.66    0.89
   3   7   5    4.59    0.50
  -3   7  -5    4.33    0.61
   3   7   5    4.95    0.67
   3   7   5    5.07    0.95
  -3   7  -5    4.96    0.56
  -3  -7  -5    5.30    0.92
  -3  -7  -5    4.63    0.68
   3  -7   5    5.72    0.48
   3  -7   5    5.09    0.86
   3  -7   5    5.05    0.80
   3  -7   5    4.71    0.64
   3  -7   5    5.34    1.05
  -3  -7  -5    3.36    0.76
  -3  -7  -5    4.87    0.73
  -3  -7  -5    4.20    0.57
  -3  -7  -5    3.94    0.67
   3  -7   5    4.67    0.70
  -3  -7  -5    4.66    0.93
   3   7   6    9.02    0.78
   3   7   6    8.58    1.20
   3   7   6    9.01    0.82
  -3   7  -6    9.32    1.02
   3   7   6   10.57    1.02
   3   7   6    9.92    0.77
   3   7   6    8.15    0.94
  -3   7  -6    9.52    1.02
  -3   7  -6    8.68    0.81
  -3  -7  -6    9.33    0.93
  -3  -7  -6    9.46    1.03
   3  -7   6   10.58    1.05
   3  -7   6    7.81    0.81
   3  -7   6    9.43    0.65
  -3  -7  -6    7.73    1.08
  -3  -7  -6    8.50    0.77
   3  -7   6   10.21    1.20
  -3  -7  -6   10.81    0.93
  -3  -7  -6   10.02    1.10
   3  -7   6   11.15    1.19
   3  -7   6    9.35    0.81
  -3  -7  -6    7.94    0.84
   3   7   7    3.83    1.10
  -3   7  -7    3.37    0.63
   3   7   7    4.58    0.82
  -3   7  -7    3.76    0.76
   3   7   7    3.58    0.62
   3   7   7    4.83    0.64
   3  -7   7    4.57    0.65
   3  -7   7    5.62    1.07
   3  -7   7    4.75    1.36
   3  -7   7    5.14    0.86
  -3  -7  -7    4.40    1.15
  -3  -7  -7    5.90    1.05
  -3  -7  -7    4.43    0.89
   3  -7   7    3.78    0.47
   3   7   8    0.14    0.37
   3   7   8    0.11    0.36
   3   7   8   -0.22    0.27
   3   7   8   -0.41    0.46
  -3   7  -8   -0.28    0.43
  -3   7  -8   -0.04    0.33
   3   7   8    0.19    0.43
   3  -7   8    0.48    0.98
   3  -7   8    0.30    0.22
  -3  -7  -8    0.04    0.45
   3  -7   8   -0.15    0.31
  -3  -7  -8    0.80    0.52
  -3  -7  -8    0.56    0.36
   3  -7   8    0.29    0.33
  -3  -7  -8   -0.48    0.40
  -3  -7  -8    0.45    0.42
   3  -7   8    0.52    0.52
  -3   7  -9    1.91    0.49
   3   7   9    3.94    0.83
   3   7   9    2.61    0.56
  -3   7  -9    1.88    0.67
   3   7   9    2.49    0.63
   3   7   9    1.88    0.87
   3   7   9    3.69    0.60
   3  -7   9    3.58    0.66
   3  -7   9    4.80    1.07
  -3  -7  -9    2.20    0.71
  -3  -7  -9    3.39    0.70
  -3  -7  -9    2.41    0.66
   3  -7   9    3.94    0.76
  -3   7 -10    1.26    0.65
   3   7  10    2.89    0.60
   3   7  10    4.24    0.90
   3   7  10    1.66    0.50
   3   7  10    3.04    0.83
   3  -7  10    3.01    0.81
   3  -7  10    4.99    1.00
   3  -7  10    1.79    0.61
   3  -7  10    2.47    0.69
   3   7  11    1.17    0.75
   3  -7  11    2.18    0.58
  -3   8  10   -0.07    0.46
  -3   8  10   -0.32    0.31
  -3   8  10    0.38    0.50
  -3   8  10   -0.09    0.34
  -3  -8  10    1.31    0.62
  -3  -8  10    0.31    0.59
[truncated: 1,831,911 more chars]
