# Supplementary material for: Benzilic acid: a monoclinic polymorph
Source: IUCrdata. 2024 Oct 31;9(Pt 10):x241039. doi: 10.1107/S2414314624010393 (PMC11660171; doi:10.1107/S2414314624010393)
Supplement: Supplementary file 2 [file x-09-x241039-Isup2.hkl]

data_I                                                                          
_shelx_title ' bq115_a.res in P2(1)/c'                                          
_shelx_refln_list_code          4                                               
_shelx_F_calc_maximum      286.67                                               
_exptl_crystal_F_000       960.00                                               
_reflns_d_resolution_high  0.7503                                               
                                                                                
loop_                                                                           
 _space_group_symop_operation_xyz                                               
 'x, y, z'                                                                      
 '-x, y+1/2, -z+1/2'                                                            
 '-x, -y, -z'                                                                   
 'x, -y-1/2, z-1/2'                                                             
                                                                                
_cell_length_a    24.8929                                                       
_cell_length_b     8.5889                                                       
_cell_length_c    11.2678                                                       
_cell_angle_alpha  90.000                                                       
_cell_angle_beta  103.026                                                       
_cell_angle_gamma  90.000                                                       
                                                                                
_shelx_F_squared_multiplier     1.000                                           
                                                                                
loop_                                                                           
 _refln_index_h                                                                 
 _refln_index_k                                                                 
 _refln_index_l                                                                 
 _refln_F_squared_calc                                                          
 _refln_F_squared_meas                                                          
 _refln_F_squared_sigma                                                         
 _refln_observed_status                                                         
   3   0   0          7.64          6.02         0.32 o                         
   5   0   0          3.86          4.71         0.53 o                         
   6   0   0      82181.25      71117.89      6887.90 o                         
   7   0   0         51.07         54.03         1.25 o                         
   8   0   0       1982.62       2594.73        62.07 o                         
   9   0   0         59.15         51.21         1.44 o                         
  10   0   0        680.29        860.48        10.13 o                         
  12   0   0        979.69       1434.33        16.22 o                         
  13   0   0          3.54        155.34       292.85 o                         
  14   0   0       5359.76       3715.64       483.52 o                         
  15   0   0          3.30       -296.72       296.72 o                         
  16   0   0        258.70        424.84        11.85 o                         
  20   0   0        176.68        347.61         6.74 o                         
  22   0   0        740.61        811.56        12.10 o                         
  24   0   0         31.99         56.65         4.65 o                         
  25   0   0          0.11         23.81         3.00 o                         
  26   0   0       1026.92       1120.77        19.85 o                         
  27   0   0          0.17         10.21         2.39 o                         
  28   0   0        154.67        154.14         6.04 o                         
  29   0   0          0.55          3.78         2.67 o                         
  30   0   0         84.78         90.51         6.59 o                         
  31   0   0          1.00         -2.46         5.52 o                         
   2   1   0          3.02          3.11         0.25 o                         
   3   1   0       3714.40       1037.96       343.50 o                         
   4   1   0          0.39          1.24         0.34 o                         
   5   1   0        691.30        915.58         9.21 o                         
   6   1   0         17.54         16.14         0.59 o                         
   7   1   0        490.77        418.08         3.94 o                         
   8   1   0          3.15          2.39         0.39 o                         
   9   1   0       1891.72       2557.93        27.49 o                         
  10   1   0          0.69          1.09         0.41 o                         
  11   1   0       5090.01       2345.23       527.18 o                         
  12   1   0          1.94          1.77         0.48 o                         
  13   1   0       1195.60       1415.17        11.87 o                         
  14   1   0          1.59          1.73         0.57 o                         
  15   1   0        766.99        840.36         7.30 o                         
  16   1   0         10.27         10.66         0.89 o                         
  17   1   0       1269.88       1543.31        13.19 o                         
  18   1   0          7.50          7.34         0.75 o                         
  19   1   0        162.85        161.70         2.60 o                         
  20   1   0          1.06          1.44         0.57 o                         
  21   1   0        191.06        158.84         2.49 o                         
  22   1   0          5.07          4.35         0.77 o                         
  23   1   0          4.35          7.15         0.78 o                         
  24   1   0          1.84          1.43         0.97 o                         
  25   1   0        827.35        836.07         9.75 o                         
  26   1   0          0.44          3.38         1.12 o                         
  27   1   0        252.30        254.33         4.91 o                         
  28   1   0          1.45          3.65         1.45 o                         
  29   1   0        248.94        288.21         7.67 o                         
  30   1   0          1.48         -2.34         2.59 o                         
  31   1   0          9.86         -0.24         8.20 o                         
   0   2   0      74631.15     105201.18      4456.10 o                         
   1   2   0          5.07          5.80         0.40 o                         
   2   2   0       2017.02       1258.73       294.50 o                         
   3   2   0          4.99          4.70         0.37 o                         
   4   2   0        460.79        410.22         3.59 o                         
   5   2   0          2.42          4.22         0.41 o                         
   6   2   0       3122.84        531.92       278.14 o                         
   7   2   0          0.39          0.26         0.37 o                         
   8   2   0       1409.54       1634.51        14.75 o                         
   9   2   0          3.75          3.35         0.50 o                         
  10   2   0         20.83         26.11         0.97 o                         
  11   2   0          8.90          7.31         0.65 o                         
  12   2   0        181.47        198.07         2.54 o                         
  13   2   0          4.18          4.60         0.60 o                         
  14   2   0        870.25        991.71         8.60 o                         
  15   2   0          2.87          2.44         0.58 o                         
  16   2   0        123.94        114.89         2.01 o                         
  17   2   0          1.04          2.01         0.62 o                         
  18   2   0        282.84        269.96         3.42 o                         
  19   2   0          0.69         -0.14         0.61 o                         
  20   2   0        281.02        311.98         3.91 o                         
  21   2   0          0.00          1.50         0.65 o                         
  22   2   0        628.81        567.08         6.28 o                         
  23   2   0          4.28          5.79         1.02 o                         
  24   2   0        920.04       1017.37        10.78 o                         
  25   2   0          2.97          6.72         1.22 o                         
  26   2   0        703.76        778.69         9.68 o                         
  27   2   0          2.61          3.28         1.37 o                         
  28   2   0        356.45        383.74         8.27 o                         
  29   2   0          0.05         -0.68         2.21 o                         
  30   2   0         10.02         11.93         3.86 o                         
  31   2   0          0.87         -2.70         3.11 o                         
   1   3   0       4994.73       2779.98       449.28 o                         
   2   3   0         14.66         12.85         0.50 o                         
   3   3   0        638.77        711.68         5.39 o                         
   4   3   0         12.92         12.41         0.55 o                         
   5   3   0         15.51         13.22         0.57 o                         
   6   3   0          0.24         -0.12         0.39 o                         
   7   3   0         24.98         22.46         0.84 o                         
   8   3   0         13.82         13.94         0.77 o                         
   9   3   0       3163.85       4761.72       156.23 o                         
  10   3   0         20.14         17.68         0.81 o                         
  11   3   0         93.71         84.38         1.54 o                         
  12   3   0          5.22          4.01         0.57 o                         
  13   3   0         41.38         33.52         1.10 o                         
  14   3   0          0.05          0.04         0.49 o                         
  15   3   0         37.12         44.17         1.30 o                         
  16   3   0          0.79          0.96         0.59 o                         
  17   3   0        610.39        579.63         5.85 o                         
  18   3   0          2.27          1.97         0.68 o                         
  19   3   0         63.34         66.10         1.70 o                         
  20   3   0          0.24          1.45         0.71 o                         
  21   3   0       1022.65       1150.77        10.55 o                         
  22   3   0          0.07          1.53         0.86 o                         
  23   3   0        358.86        401.35         5.49 o                         
  24   3   0          0.69          2.79         1.10 o                         
  25   3   0        337.45        323.43         5.79 o                         
  26   3   0          0.56          0.73         1.20 o                         
  27   3   0        114.53        130.11         4.98 o                         
  28   3   0          1.88         -0.35         2.12 o                         
  29   3   0          3.62         -3.00         3.00 o                         
  30   3   0          2.52         -2.81         2.81 o                         
  31   3   0         68.12         93.49        10.74 o                         
   0   4   0       2157.96       3061.01        51.50 o                         
   1   4   0          1.72          1.51         0.44 o                         
   2   4   0       6259.56       5259.80       846.54 o                         
   3   4   0         13.46         12.43         0.66 o                         
   4   4   0         69.84         59.81         1.13 o                         
   5   4   0          0.00          1.55         0.44 o                         
   6   4   0       1822.31       2216.63        17.65 o                         
   7   4   0          0.55          0.28         0.42 o                         
   8   4   0       1706.93       2097.88        16.40 o                         
   9   4   0          1.72          2.14         0.56 o                         
  10   4   0       1457.18       1684.35        13.96 o                         
  11   4   0          2.83          4.70         0.68 o                         
  12   4   0       2183.43       2804.95        21.33 o                         
  13   4   0          4.53          5.36         0.69 o                         
  14   4   0         34.11         40.67         1.37 o                         
  15   4   0          0.04          0.93         0.65 o                         
  16   4   0        802.91        856.09         7.61 o                         
  17   4   0          1.24          0.43         0.67 o                         
  18   4   0        456.09        469.66         5.12 o                         
  19   4   0          0.28         -0.67         0.69 o                         
  20   4   0          5.90          2.76         0.84 o                         
  21   4   0          3.71          3.24         0.86 o                         
  22   4   0        115.75        111.77         2.55 o                         
  23   4   0          1.90          3.58         1.16 o                         
  24   4   0        545.05        567.03         7.40 o                         
  25   4   0          0.65          0.31         1.24 o                         
  26   4   0        113.49        120.00         4.35 o                         
  27   4   0          6.29          5.87         3.80 o                         
  28   4   0        135.73        132.70        13.96 o                         
  29   4   0          5.20          3.18         4.65 o                         
  30   4   0        131.69        131.82        20.45 o                         
   1   5   0          2.08          1.29         0.47 o                         
   2   5   0          0.32          1.77         0.48 o                         
   3   5   0       1580.26       1890.41        13.98 o                         
   4   5   0          0.31          1.33         0.47 o                         
   5   5   0        975.72       1072.96         8.83 o                         
   6   5   0          4.69          5.16         0.57 o                         
   7   5   0         57.13         34.26         1.06 o                         
   8   5   0         11.50         12.64         0.76 o                         
   9   5   0       1302.05       1536.83        12.04 o                         
  10   5   0         12.86         13.14         0.79 o                         
  11   5   0       1313.62       1548.18        12.53 o                         
  12   5   0          4.87          8.78         0.86 o                         
  13   5   0       1447.65       1660.55        13.16 o                         
  14   5   0          0.15          2.06         0.69 o                         
  15   5   0        686.11        691.75         6.56 o                         
  16   5   0          5.45          7.90         0.95 o                         
  17   5   0        138.47        133.49         2.40 o                         
  18   5   0          5.94          5.45         0.87 o                         
  19   5   0         96.66        105.81         2.31 o                         
  20   5   0          0.37          0.56         0.86 o                         
  21   5   0          9.10          8.58         1.16 o                         
  22   5   0          1.96          1.87         1.04 o                         
  23   5   0        455.85        508.55         7.92 o                         
  24   5   0          1.48          4.94         1.44 o                         
  25   5   0         59.08         52.76         4.23 o                         
  26   5   0          0.64          0.39         3.25 o                         
  27   5   0         16.75         28.44         4.12 o                         
  28   5   0          2.62         -2.04         3.21 o                         
  29   5   0          0.19          0.00         9.14 o                         
   0   6   0        358.83        500.96         6.42 o                         
   1   6   0          0.01          0.62         0.51 o                         
   2   6   0         81.44         67.35         1.44 o                         
   3   6   0          8.90         10.25         0.79 o                         
   4   6   0        500.62        533.82         5.00 o                         
   5   6   0          3.94          5.02         0.72 o                         
   6   6   0        528.22        503.15         5.19 o                         
   7   6   0          1.34          3.35         0.71 o                         
   8   6   0        587.51        596.73         5.83 o                         
   9   6   0          1.66          6.73         0.75 o                         
  10   6   0       1782.29       2155.05        17.42 o                         
  11   6   0          9.69         10.31         0.87 o                         
  12   6   0         72.78         72.41         1.77 o                         
  13   6   0         14.12         14.23         1.09 o                         
  14   6   0        144.85        142.41         2.73 o                         
  15   6   0          0.03          0.12         0.69 o                         
  16   6   0          2.51          1.44         0.80 o                         
  17   6   0          2.02          0.78         0.88 o                         
  18   6   0         44.51         53.71         1.97 o                         
  19   6   0          1.82          1.38         0.98 o                         
  20   6   0        173.20        186.31         3.46 o                         
  21   6   0          0.36         -0.73         1.07 o                         
  22   6   0         58.40         68.66         2.92 o                         
  23   6   0          0.67          3.04         1.54 o                         
  24   6   0        429.51        503.77        11.77 o                         
  25   6   0          1.61         -0.02         2.13 o                         
  26   6   0         14.83         12.29         3.39 o                         
  27   6   0          2.88         -3.89         3.89 o                         
   1   7   0         14.80         12.47         0.89 o                         
   2   7   0         14.31         12.94         0.97 o                         
   3   7   0        729.52        759.29         6.83 o                         
   4   7   0         14.37         16.87         1.08 o                         
   5   7   0        831.87        895.78         7.96 o                         
   6   7   0          0.16          2.56         0.75 o                         
   7   7   0         43.50         39.66         1.43 o                         
   8   7   0         32.43         40.35         1.54 o                         
   9   7   0       2393.71       3014.38        24.61 o                         
  10   7   0         21.73         28.16         1.37 o                         
  11   7   0        410.00        426.80         5.22 o                         
  12   7   0          7.90         12.25         1.04 o                         
  13   7   0        559.37        588.71         6.48 o                         
  14   7   0          8.18          7.72         1.12 o                         
  15   7   0          0.04          0.55         0.87 o                         
  16   7   0         10.61         11.33         1.23 o                         
  17   7   0         14.87         10.84         1.34 o                         
  18   7   0          3.86          3.77         1.09 o                         
  19   7   0         42.92         39.98         1.94 o                         
  20   7   0          0.00         -0.80         1.14 o                         
  21   7   0         15.43         14.78         2.24 o                         
  22   7   0          0.82         -0.67         2.37 o                         
  23   7   0         64.03         63.20         4.36 o                         
  24   7   0          1.11         -2.07         2.07 o                         
  25   7   0          7.59         -0.65         7.48 o                         
   0   8   0         72.05         81.80         2.56 o                         
   1   8   0          0.16         -0.65         0.65 o                         
   2   8   0         45.97         47.59         1.56 o                         
   3   8   0          0.13          1.01         0.73 o                         
   4   8   0         23.30         19.93         1.27 o                         
   5   8   0          0.76         -0.23         0.73 o                         
   6   8   0        150.18        163.72         2.71 o                         
   7   8   0          2.51          3.08         0.91 o                         
   8   8   0        229.22        223.85         3.41 o                         
   9   8   0          2.17          4.41         0.81 o                         
  10   8   0         13.04         13.74         1.31 o                         
  11   8   0          0.10         -0.82         0.89 o                         
  12   8   0         10.36         11.26         1.31 o                         
  13   8   0          0.26         -0.16         0.99 o                         
  14   8   0        551.94        583.95         7.86 o                         
  15   8   0          3.67          5.50         1.19 o                         
  16   8   0          0.08         -1.03         1.03 o                         
  17   8   0          0.32         -1.05         1.05 o                         
  18   8   0         77.57         87.80         3.76 o                         
  19   8   0          0.17         -1.45         2.03 o                         
  20   8   0          0.00         -2.09         2.17 o                         
  21   8   0          0.51         -1.00         2.53 o                         
  22   8   0          0.14         -3.50         3.50 o                         
  23   8   0          0.46         -1.13         4.13 o                         
   1   9   0          0.02         -0.77         0.77 o                         
   2   9   0          1.99          0.42         0.82 o                         
   3   9   0          9.03         11.65         1.11 o                         
   4   9   0          2.32         -0.21         0.93 o                         
   5   9   0         54.04         54.85         2.29 o                         
   6   9   0          0.30         -0.32         0.92 o                         
   7   9   0        131.96        141.80         3.06 o                         
   8   9   0          3.30          6.64         1.14 o                         
   9   9   0        121.48        139.36         2.98 o                         
  10   9   0          3.27          1.74         1.13 o                         
  11   9   0         27.02         25.41         1.83 o                         
  12   9   0          1.64         -0.66         1.04 o                         
  13   9   0        132.55        139.23         3.27 o                         
  14   9   0          0.09          2.65         1.68 o                         
  15   9   0          7.15          2.70         1.48 o                         
  16   9   0          0.37         -1.79         1.79 o                         
  17   9   0          6.86          1.04         2.05 o                         
  18   9   0          0.20         -2.60         2.60 o                         
  19   9   0          6.55          7.39         4.41 o                         
   0  10   0         51.96         66.34         3.65 o                         
   1  10   0          0.01         -1.23         1.23 o                         
   2  10   0        145.91        182.91         3.85 o                         
   3  10   0          0.15          2.04         1.28 o                         
   4  10   0         53.97         65.97         2.73 o                         
   5  10   0          0.04          3.92         1.26 o                         
   6  10   0        396.89        468.34         7.22 o                         
   7  10   0          0.01          2.54         2.14 o                         
   8  10   0         22.81         24.30         2.34 o                         
   9  10   0          2.24          0.90         1.46 o                         
  10  10   0         11.59          9.19         2.17 o                         
  11  10   0          2.28          1.26         1.90 o                         
  12  10   0        142.67        157.28         7.13 o                         
  13  10   0          1.31         -1.00         3.25 o                         
  14  10   0        151.64        164.57        11.14 o                         
  15  10   0          0.25          0.24         2.93 o                         
   1  11   0          3.59         -1.20         3.36 o                         
   2  11   0          0.92          0.81         2.24 o                         
   3  11   0         11.30         11.69         3.37 o                         
   4  11   0          0.34         -2.19         2.52 o                         
   5  11   0         31.70         28.36         4.16 o                         
   6  11   0          0.05         -4.33         5.10 o                         
   7  11   0          3.76         -1.70         2.96 o                         
   8  11   0          1.04         -3.77         3.77 o                         
 -31   1   1          4.57          3.62         2.30 o                         
 -30   1   1         76.93         87.24         5.03 o                         
 -29   1   1         21.93         23.82         2.62 o                         
 -28   1   1         10.71          8.10         1.86 o                         
 -27   1   1         62.82         59.02         2.90 o                         
 -26   1   1        171.57        174.06         4.24 o                         
 -25   1   1          2.92          1.99         0.98 o                         
 -24   1   1         16.46         19.58         1.40 o                         
 -23   1   1          7.41          6.82         1.08 o                         
 -22   1   1        153.64        141.43         2.81 o                         
 -21   1   1        281.28        250.58         3.79 o                         
 -20   1   1        387.42        352.13         4.72 o                         
 -19   1   1        224.18        221.63         3.26 o                         
 -18   1   1         57.76         57.31         1.33 o                         
 -17   1   1          0.76          0.27         0.46 o                         
 -16   1   1         83.77         75.89         1.47 o                         
 -15   1   1         33.60         34.88         1.10 o                         
 -14   1   1         96.13         90.34         1.96 o                         
 -13   1   1        687.53        757.29         7.82 o                         
 -12   1   1        192.88        184.98         2.59 o                         
 -11   1   1         30.86         27.88         0.82 o                         
 -10   1   1        694.19        683.23         8.75 o                         
  -8   1   1       1135.51       1238.68        10.97 o                         
  -7   1   1       1887.98       2544.53        37.94 o                         
  -6   1   1       2762.96       3423.04       131.63 o                         
  -5   1   1       4042.98       2330.47       159.88 o                         
  -4   1   1       3034.88       1517.81       137.00 o                         
  -3   1   1       4054.27       2116.56       177.86 o                         
  -2   1   1       1728.13       2120.41        69.57 o                         
  -1   1   1       1347.56       1678.91        39.14 o                         
   0   1   1       1888.43       1018.92       117.99 o                         
   1   1   1       4054.95       2379.87       182.77 o                         
   2   1   1       5470.20       2775.83       266.72 o                         
   3   1   1       1119.26       1265.28        26.55 o                         
   4   1   1       1468.21       1589.70        26.59 o                         
   5   1   1       6845.88       2964.90       371.12 o                         
   6   1   1        708.01        653.09         9.50 o                         
   7   1   1        743.67        738.38         6.42 o                         
   8   1   1       1857.80       2199.22        18.84 o                         
   9   1   1       1695.35       2050.98        25.60 o                         
  10   1   1         22.63         25.34         0.95 o                         
  11   1   1        400.77        427.79         5.30 o                         
  12   1   1        385.07        362.63         5.31 o                         
  13   1   1        162.09        158.09         2.40 o                         
  14   1   1         46.67         40.59         1.35 o                         
  15   1   1         67.08         69.35         1.62 o                         
  16   1   1          0.29         -0.06         0.63 o                         
  17   1   1         53.68         55.17         1.67 o                         
  18   1   1         81.34         69.62         2.62 o                         
  19   1   1        459.44        432.34         4.96 o                         
  20   1   1        490.36        466.11         6.71 o                         
  21   1   1         81.08         66.26         2.41 o                         
  22   1   1          4.94          2.85         0.85 o                         
  23   1   1          8.45          8.79         1.15 o                         
  24   1   1          4.59          3.96         1.10 o                         
  25   1   1         65.52         63.24         2.65 o                         
  26   1   1        174.42        181.61         4.59 o                         
  27   1   1          4.32          7.52         1.32 o                         
  28   1   1         38.10         37.51         2.54 o                         
  29   1   1         32.03         30.32         3.40 o                         
  30   1   1          6.54          0.33         5.16 o                         
  31   1   1         14.87         -0.71         8.56 o                         
 -32   2   1         48.95         73.58        10.73 o                         
 -31   2   1         41.92         48.92         5.40 o                         
 -30   2   1          0.49         -2.26         2.26 o                         
 -29   2   1         22.36         23.79         3.09 o                         
 -28   2   1         24.60         20.00         2.37 o                         
 -27   2   1         20.96         17.60         2.58 o                         
 -26   2   1         37.82         37.89         1.97 o                         
 -25   2   1         16.85         17.41         1.40 o                         
 -24   2   1         32.43         22.43         1.50 o                         
 -23   2   1         73.96         64.47         2.56 o                         
 -22   2   1        344.15        318.79         5.12 o                         
 -21   2   1        206.34        223.61         3.48 o                         
 -20   2   1        110.11        125.12         2.51 o                         
 -19   2   1        186.00        168.00         3.01 o                         
 -18   2   1        343.81        323.97         4.05 o                         
 -17   2   1        356.51        372.61         4.45 o                         
 -16   2   1         97.57        109.78         2.48 o                         
 -15   2   1        136.35        138.42         2.16 o                         
 -14   2   1         76.71         65.51         1.82 o                         
 -13   2   1          7.14          7.21         0.78 o                         
 -12   2   1        270.86        268.95         3.10 o                         
 -11   2   1        424.57        398.77         5.90 o                         
 -10   2   1       1129.93       1218.83        13.91 o                         
  -9   2   1        326.62        285.38         3.12 o                         
  -8   2   1        494.14        458.54         4.42 o                         
  -7   2   1        890.83        919.14        10.28 o                         
  -6   2   1        643.42        605.50         7.09 o                         
  -5   2   1       3302.24       1304.30       603.67 o                         
  -4   2   1       7554.15       3259.47       317.70 o                         
  -3   2   1       2692.78       3311.98       103.96 o                         
  -2   2   1       2954.74       1281.26       182.84 o                         
  -1   2   1        733.33        724.40         6.01 o                         
   0   2   1        675.88        659.61         5.15 o                         
   1   2   1       2059.04       2553.95        34.67 o                         
   2   2   1       7329.78       3131.60       397.51 o                         
   3   2   1       4643.45       2247.52       213.13 o                         
   4   2   1       2585.52       3457.78        81.50 o                         
   5   2   1       1390.90       1537.86        14.34 o                         
   6   2   1       1599.87       1783.72        20.55 o                         
   7   2   1        313.45        275.05         3.08 o                         
   8   2   1        199.95        174.05         3.27 o                         
   9   2   1        626.89        641.57         8.23 o                         
  10   2   1       1103.91       1235.54        13.90 o                         
  11   2   1        345.18        351.44         3.85 o                         
  12   2   1         18.87         22.72         0.99 o                         
  13   2   1        188.08        174.21         3.10 o                         
  14   2   1         56.07         61.08         1.68 o                         
  15   2   1         35.24         35.63         1.45 o                         
  16   2   1        338.92        372.97         4.51 o                         
  17   2   1        537.24        531.35         5.77 o                         
  18   2   1         76.24         62.95         2.39 o                         
  19   2   1         41.29         50.02         1.86 o                         
  20   2   1        316.44        322.02         4.34 o                         
  21   2   1        167.54        164.36         3.85 o                         
  22   2   1        203.61        178.96         3.48 o                         
  23   2   1         11.83          7.46         1.15 o                         
  24   2   1         14.01         12.05         1.38 o                         
  25   2   1         16.22         15.17         1.61 o                         
  26   2   1         23.37         25.48         1.81 o                         
  27   2   1         31.22         32.83         2.02 o                         
  28   2   1         30.22         29.46         2.89 o                         
  29   2   1          0.37          1.81         3.60 o                         
  30   2   1         20.61         13.22         4.73 o                         
  31   2   1         98.34         99.31        11.78 o                         
 -31   3   1         18.65         12.77         5.29 o                         
 -30   3   1          5.36          2.99         4.04 o                         
 -29   3   1         18.07         12.18         4.84 o                         
 -28   3   1         12.34         12.10         2.40 o                         
 -27   3   1         16.27         11.90         2.77 o                         
 -26   3   1        133.42        130.53         4.49 o                         
 -25   3   1        171.17        170.37         3.97 o                         
 -24   3   1         74.31         70.98         2.55 o                         
 -23   3   1         25.22         22.76         1.47 o                         
 -22   3   1        222.37        197.05         3.24 o                         
 -21   3   1        531.06        509.42         5.66 o                         
 -20   3   1        720.83        730.70         7.51 o                         
 -19   3   1         29.77         26.79         1.39 o                         
 -18   3   1         98.11         86.69         1.86 o                         
 -17   3   1         79.58         77.48         1.93 o                         
 -16   3   1        331.17        326.61         4.00 o                         
 -15   3   1        220.08        206.76         3.59 o                         
 -14   3   1          7.96          6.48         0.68 o                         
 -13   3   1        191.42        191.13         3.87 o                         
 -12   3   1       1021.72       1140.97        14.44 o                         
 -11   3   1        308.92        314.97         3.48 o                         
 -10   3   1       1559.75       1880.31        15.78 o                         
  -9   3   1       2767.68       3580.58        31.96 o                         
  -8   3   1        375.75        369.32         3.61 o                         
  -7   3   1       1860.27       2312.14        30.21 o                         
  -6   3   1       2898.24       3830.08       128.54 o                         
  -5   3   1        651.88        609.76         7.02 o                         
  -4   3   1       3184.88       1531.06       528.58 o                         
  -3   3   1       2377.74       3003.32        31.65 o                         
  -2   3   1        406.93        373.75         3.16 o                         
  -1   3   1        992.99        999.21         9.99 o                         
   0   3   1       2589.07       3270.70        54.23 o                         
   1   3   1        706.95        664.24         5.10 o                         
   2   3   1       3995.51       1196.75       343.18 o                         
   3   3   1       1236.51       1399.38        12.62 o                         
   4   3   1        278.44        254.97         2.97 o                         
   5   3   1       2591.98       3389.41        34.40 o                         
   6   3   1       3762.14       1000.92       483.46 o                         
   7   3   1        354.55        325.71         3.78 o                         
   8   3   1       1769.05       2119.70        19.89 o                         
   9   3   1       2273.60       2986.73        26.47 o                         
  10   3   1        212.54        214.81         2.95 o                         
  11   3   1        371.62        356.89         6.13 o                         
  12   3   1        506.04        547.36         7.97 o                         
  13   3   1          7.84          7.17         0.74 o                         
  14   3   1        483.63        458.71         5.80 o                         
  15   3   1        254.45        257.89         3.38 o                         
  16   3   1         34.22         30.56         1.35 o                         
  17   3   1         79.74         64.23         1.76 o                         
  18   3   1         41.33         37.48         1.48 o                         
  19   3   1        553.13        530.31         6.14 o                         
  20   3   1        736.69        721.04         7.03 o                         
  21   3   1        138.12        119.32         2.55 o                         
  22   3   1         58.06         51.94         1.77 o                         
  23   3   1        137.15        133.44         2.99 o                         
  24   3   1        108.11        102.79         3.10 o                         
  25   3   1         71.68         69.70         2.93 o                         
  26   3   1         38.64         35.34         2.35 o                         
  27   3   1         24.26         19.84         2.27 o                         
  28   3   1         19.57         24.50         4.20 o                         
  29   3   1          2.07          4.99         3.46 o                         
  30   3   1          7.96         -1.25        10.01 o                         
 -30   4   1          0.53         -1.29         3.37 o                         
 -29   4   1         22.45         25.04         4.76 o                         
 -28   4   1         30.28         27.30         4.72 o                         
 -27   4   1         15.41         13.75         2.79 o                         
 -26   4   1          0.59         -0.40         1.46 o                         
 -25   4   1          8.79          5.59         1.77 o                         
 -24   4   1         43.69         39.59         2.34 o                         
 -23   4   1         89.98         89.43         2.61 o                         
 -22   4   1        108.60        107.46         2.42 o                         
 -21   4   1          8.81         10.31         0.98 o                         
 -20   4   1          8.62          7.74         0.90 o                         
 -19   4   1         81.51         61.17         1.72 o                         
 -18   4   1         54.17         48.87         1.57 o                         
 -17   4   1          3.65          2.85         0.76 o                         
 -16   4   1         20.54         14.21         0.93 o                         
 -15   4   1         20.67         16.71         0.97 o                         
 -14   4   1        119.80        120.79         2.10 o                         
 -13   4   1         37.18         29.67         1.12 o                         
 -12   4   1         35.72         32.06         1.11 o                         
 -11   4   1         69.31         74.90         1.88 o                         
 -10   4   1        293.85        281.05         3.87 o                         
  -9   4   1        399.70        373.34         3.62 o                         
  -8   4   1       1316.05       1426.17        13.26 o                         
  -7   4   1        542.11        530.79         7.47 o                         
  -6   4   1        240.55        207.17         2.36 o                         
  -5   4   1        487.26        473.86         4.22 o                         
  -4   4   1       2035.54       2576.67        18.97 o                         
  -3   4   1        529.99        573.43         4.82 o                         
  -2   4   1        684.49        686.10         5.77 o                         
  -1   4   1       1139.71       1289.33        14.97 o                         
   0   4   1       2944.68       4077.65        55.70 o                         
   1   4   1        281.58        262.80         3.09 o                         
   2   4   1        528.63        572.66         4.95 o                         
   3   4   1       1779.50       2205.86        17.42 o                         
   4   4   1        503.65        506.04         4.50 o                         
   5   4   1        108.04         99.63         1.59 o                         
   6   4   1       1504.73       1597.68        13.30 o                         
   7   4   1        481.45        481.01         9.75 o                         
   8   4   1        268.86        261.28         3.21 o                         
   9   4   1        643.73        629.03         7.13 o                         
  10   4   1        123.73        131.77         2.22 o                         
  11   4   1         95.60         82.42         1.74 o                         
  12   4   1         82.78         71.94         1.79 o                         
  13   4   1         55.09         59.32         1.74 o                         
  14   4   1         34.45         26.79         1.16 o                         
  15   4   1         18.74         15.63         1.00 o                         
  16   4   1          1.36          0.97         0.71 o                         
  17   4   1         34.65         28.95         1.29 o                         
  18   4   1         67.05         51.20         1.73 o                         
  19   4   1         23.08         17.52         1.24 o                         
  20   4   1         24.45         28.24         1.42 o                         
  21   4   1         43.74         42.03         1.80 o                         
  22   4   1        145.00        143.26         3.03 o                         
  23   4   1         71.29         72.81         2.48 o                         
  24   4   1          3.51          0.23         1.20 o                         
  25   4   1          0.87         -1.15         1.15 o                         
  26   4   1         20.41         19.01         2.73 o                         
  27   4   1         39.68         37.48         5.27 o                         
  28   4   1          8.18          8.03         6.43 o                         
  29   4   1          1.33         -4.43         4.43 o                         
 -29   5   1         39.55         30.62        12.27 o                         
 -28   5   1         20.16         14.14         3.89 o                         
 -27   5   1        101.23         96.88         8.47 o                         
 -26   5   1        144.42        156.07         9.08 o                         
 -25   5   1          5.76          6.98         1.76 o                         
 -24   5   1        161.62        184.07         4.86 o                         
 -23   5   1         17.68         21.14         1.70 o                         
 -22   5   1        141.42        142.13         3.95 o                         
 -21   5   1        277.68        283.94         4.41 o                         
 -20   5   1        434.28        441.85         7.68 o                         
 -19   5   1          4.52          6.02         0.90 o                         
 -18   5   1        346.66        337.54         4.60 o                         
 -17   5   1         39.12         38.62         1.38 o                         
 -16   5   1        176.72        170.81         2.61 o                         
 -15   5   1        524.00        510.59         5.36 o                         
 -14   5   1        248.37        234.35         3.30 o                         
 -13   5   1         33.89         32.08         1.16 o                         
 -12   5   1         94.56         91.26         1.63 o                         
 -11   5   1        343.30        314.89         4.74 o                         
 -10   5   1        125.24        125.57         2.03 o                         
  -9   5   1        226.60        221.33         2.84 o                         
  -8   5   1         86.37         88.30         2.23 o                         
  -7   5   1         48.86         49.63         1.35 o                         
  -6   5   1         38.86         39.03         1.11 o                         
  -5   5   1        100.65         96.17         1.78 o                         
  -4   5   1        303.06        285.90         2.93 o                         
  -3   5   1        338.46        334.11         3.28 o                         
  -2   5   1        601.59        622.08         5.51 o                         
  -1   5   1        114.00        125.95         2.03 o                         
   0   5   1        311.69        325.96         3.32 o                         
   1   5   1        223.98        240.76         2.97 o                         
   2   5   1        526.41        490.30         4.47 o                         
   3   5   1        216.08        223.49         2.66 o                         
   4   5   1        230.19        219.72         2.79 o                         
   5   5   1         15.49         17.00         0.85 o                         
   6   5   1         68.26         68.18         1.41 o                         
   7   5   1        201.35        194.31         2.93 o                         
   8   5   1        202.96        194.32         2.54 o                         
   9   5   1         61.00         57.75         1.80 o                         
  10   5   1        128.73        123.43         2.77 o                         
  11   5   1        129.22        124.32         2.18 o                         
  12   5   1         14.01         13.13         0.97 o                         
  13   5   1        401.81        388.08         4.58 o                         
  14   5   1        529.20        515.04         5.19 o                         
  15   5   1        111.08        116.94         2.28 o                         
  16   5   1         80.17         69.61         1.86 o                         
  17   5   1        137.57        135.69         3.86 o                         
  18   5   1          3.61          4.30         0.86 o                         
  19   5   1        159.59        167.86         4.77 o                         
  20   5   1        603.89        613.78         8.47 o                         
  21   5   1        105.18        118.60         2.94 o                         
  22   5   1         35.97         37.89         2.12 o                         
  23   5   1         58.31         63.04         3.17 o                         
  24   5   1         11.19         11.08         1.71 o                         
  25   5   1         52.04         41.74         4.31 o                         
  26   5   1        215.40        246.28         8.60 o                         
  27   5   1         44.98         51.01         6.46 o                         
  28   5   1         98.77        114.00        12.12 o                         
 -27   6   1          3.19         -2.33         4.11 o                         
 -26   6   1          1.88         -0.57         2.59 o                         
 -25   6   1          3.35         -0.27         2.43 o                         
 -24   6   1          3.75          8.21         2.53 o                         
 -23   6   1          1.47          2.17         1.43 o                         
 -22   6   1          2.84          2.52         1.27 o                         
 -21   6   1          3.88          2.86         1.17 o                         
 -20   6   1         18.14         18.02         1.73 o                         
 -19   6   1        282.76        281.26         4.51 o                         
 -18   6   1         32.32         33.75         1.57 o                         
 -17   6   1         62.34         52.74         1.94 o                         
 -16   6   1         78.42         74.99         2.43 o                         
 -15   6   1         49.76         49.14         1.53 o                         
 -14   6   1        132.52        135.49         2.57 o                         
 -13   6   1        825.77        829.30         7.75 o                         
 -12   6   1        308.55        304.31         4.62 o                         
 -11   6   1         13.80         15.25         0.93 o                         
 -10   6   1        268.14        268.05         3.43 o                         
  -9   6   1        147.32        129.29         2.14 o                         
  -8   6   1         60.16         60.16         1.51 o                         
  -7   6   1        506.23        470.09         4.89 o                         
  -6   6   1        110.19         96.05         1.96 o                         
  -5   6   1         60.42         61.22         1.55 o                         
  -4   6   1        209.70        219.55         2.94 o                         
  -3   6   1        356.05        344.39         3.60 o                         
  -2   6   1        225.80        224.72         2.63 o                         
  -1   6   1        283.92        296.70         3.27 o                         
   0   6   1        780.03        807.28         8.38 o                         
   1   6   1         94.42        101.60         1.71 o                         
   2   6   1        135.94        134.13         2.07 o                         
   3   6   1        381.40        386.45         4.46 o                         
   4   6   1        165.61        152.80         2.55 o                         
   5   6   1        305.70        262.59         3.23 o                         
   6   6   1        262.46        259.79         3.23 o                         
   7   6   1        155.56        150.50         2.37 o                         
   8   6   1        109.69        101.01         1.96 o                         
   9   6   1        430.78        421.57         4.51 o                         
  10   6   1         37.09         40.20         1.41 o                         
  11   6   1        699.29        710.69         7.16 o                         
  12   6   1        511.63        510.88         6.04 o                         
  13   6   1        120.81        124.49         2.37 o                         
  14   6   1         18.69         18.62         1.23 o                         
  15   6   1        208.99        197.12         3.02 o                         
  16   6   1         24.20         22.36         1.24 o                         
  17   6   1         89.76         89.77         2.27 o                         
  18   6   1        101.88         95.54         2.80 o                         
  19   6   1         48.47         47.77         1.97 o                         
  20   6   1          9.38         10.01         1.16 o                         
  21   6   1          4.39          4.16         1.57 o                         
  22   6   1          0.97          0.58         1.27 o                         
  23   6   1          3.71          5.83         2.33 o                         
  24   6   1          1.48          1.23         1.87 o                         
  25   6   1          0.70         -1.54         2.06 o                         
  26   6   1          2.30         -3.65         6.05 o                         
 -25   7   1          5.93          3.92         3.49 o                         
 -24   7   1         17.33         15.89         3.12 o                         
 -23   7   1         43.35         38.27         4.00 o                         
 -22   7   1          7.85          5.44         3.01 o                         
 -21   7   1          2.50          0.65         2.42 o                         
 -20   7   1          3.51         -0.29         1.30 o                         
 -19   7   1         47.18         44.11         2.14 o                         
 -18   7   1        169.90        182.87         3.61 o                         
 -17   7   1         76.78         75.72         2.63 o                         
 -16   7   1        178.19        176.88         3.37 o                         
 -15   7   1        140.02        156.06         3.43 o                         
 -14   7   1         69.44         76.00         2.45 o                         
 -13   7   1         11.72         10.25         1.11 o                         
 -12   7   1        171.73        171.06         2.87 o                         
 -11   7   1        341.13        333.23         4.22 o                         
 -10   7   1        494.70        526.55         5.60 o                         
  -9   7   1        529.55        560.82         5.66 o                         
  -8   7   1        122.59        129.89         2.34 o                         
  -7   7   1        110.45        116.10         2.22 o                         
  -6   7   1        522.47        516.58         5.37 o                         
  -5   7   1        161.18        154.47         2.66 o                         
  -4   7   1        446.02        436.82         4.67 o                         
  -3   7   1        356.02        367.20         4.32 o                         
  -2   7   1        263.18        254.82         2.99 o                         
  -1   7   1        121.50        112.49         1.94 o                         
   0   7   1        180.96        160.94         2.42 o                         
   1   7   1        213.04        201.64         2.77 o                         
   2   7   1        986.81       1023.21        10.26 o                         
   3   7   1        235.71        255.70         3.33 o                         
   4   7   1         67.21         73.22         1.94 o                         
   5   7   1        326.24        315.54         3.84 o                         
   6   7   1        306.65        315.34         4.02 o                         
   7   7   1        221.39        235.36         3.38 o                         
   8   7   1        827.91        892.57         8.13 o                         
   9   7   1        489.51        499.27         5.39 o                         
  10   7   1        137.92        145.58         2.86 o                         
  11   7   1         74.49         85.52         2.31 o                         
  12   7   1          6.60          5.86         0.93 o                         
  13   7   1         28.09         32.85         1.66 o                         
  14   7   1        254.74        270.21         4.74 o                         
  15   7   1        159.39        151.70         3.16 o                         
  16   7   1         44.00         41.83         1.94 o                         
  17   7   1         61.19         65.30         2.17 o                         
  18   7   1         44.73         45.18         2.04 o                         
  19   7   1          9.72          7.76         1.30 o                         
  20   7   1          3.91         -1.21         1.64 o                         
  21   7   1         16.52         10.40         3.03 o                         
  22   7   1         16.21         14.96         2.45 o                         
  23   7   1         43.81         37.24         3.76 o                         
  24   7   1          2.58          1.16         4.66 o                         
 -23   8   1          4.16         -3.70         3.70 o                         
 -22   8   1         22.17         13.27         3.40 o                         
 -21   8   1         42.49         36.86         4.15 o                         
 -20   8   1         22.70         20.22         2.69 o                         
 -19   8   1         23.47         30.06         3.03 o                         
 -18   8   1          5.79          1.50         1.77 o                         
 -17   8   1         77.86         75.91         2.68 o                         
 -16   8   1         25.09         30.96         1.98 o                         
 -15   8   1         50.54         40.74         2.00 o                         
 -14   8   1          6.50          6.26         1.25 o                         
 -13   8   1         27.18         30.71         1.84 o                         
 -12   8   1         80.53         78.02         2.36 o                         
 -11   8   1         14.57         17.53         1.31 o                         
 -10   8   1         36.01         36.49         1.64 o                         
  -9   8   1        238.32        237.55         3.56 o                         
  -8   8   1        188.96        173.97         2.81 o                         
  -7   8   1         29.82         35.48         1.57 o                         
  -6   8   1         57.66         58.82         1.79 o                         
  -5   8   1         37.39         35.60         1.47 o                         
  -4   8   1         69.75         60.42         1.73 o                         
  -3   8   1         27.14         28.27         1.25 o                         
  -2   8   1          4.27          4.02         0.85 o                         
  -1   8   1         17.80         13.68         1.00 o                         
   0   8   1         37.02         27.94         1.33 o                         
   1   8   1         11.73         11.55         1.02 o                         
   2   8   1         66.19         60.91         1.76 o                         
   3   8   1         31.97         28.67         1.38 o                         
   4   8   1         13.82         16.06         1.11 o                         
   5   8   1         22.42         27.12         1.35 o                         
   6   8   1         82.43         75.79         2.06 o                         
   7   8   1        141.53        148.06         2.71 o                         
   8   8   1        204.97        212.72         3.41 o                         
   9   8   1         64.81         55.64         1.97 o                         
  10   8   1         22.98         23.04         1.37 o                         
  11   8   1         31.27         36.76         1.88 o                         
  12   8   1         72.82         75.05         2.68 o                         
  13   8   1         18.02         22.05         1.48 o                         
  14   8   1         68.21         68.06         2.54 o                         
  15   8   1         12.81         14.80         1.48 o                         
  16   8   1         28.05         30.49         1.85 o                         
  17   8   1         10.29          5.65         1.34 o                         
  18   8   1          9.39          5.75         1.99 o                         
  19   8   1         57.71         58.36         3.90 o                         
  20   8   1         30.30         20.41         2.87 o                         
  21   8   1         11.93          8.10         2.95 o                         
  22   8   1         10.90          6.56         8.55 o                         
 -20   9   1          1.17         -4.33         6.73 o                         
 -19   9   1          3.79         -4.57         4.77 o                         
 -18   9   1         35.88         32.74         3.74 o                         
 -17   9   1         10.77          3.77         2.97 o                         
 -16   9   1          5.74         -1.85         1.85 o                         
 -15   9   1          9.73          3.60         1.61 o                         
 -14   9   1         39.66         39.87         2.38 o                         
 -13   9   1         16.03         17.86         1.71 o                         
 -12   9   1          0.55          0.13         1.12 o                         
 -11   9   1         10.04          6.52         1.39 o                         
 -10   9   1         87.50         87.39         2.72 o                         
  -9   9   1         80.21         88.85         2.50 o                         
  -8   9   1         56.34         55.66         2.23 o                         
  -7   9   1          4.12          4.12         1.07 o                         
  -6   9   1         43.87         36.28         1.83 o                         
  -5   9   1         14.49         10.31         1.33 o                         
  -4   9   1         17.54         14.19         1.39 o                         
  -3   9   1         43.17         43.78         1.82 o                         
  -2   9   1         19.53         20.22         1.36 o                         
  -1   9   1          6.85          3.09         0.96 o                         
   0   9   1         18.00         11.83         1.12 o                         
   1   9   1          7.07          6.20         0.99 o                         
   2   9   1        100.09         98.63         2.56 o                         
   3   9   1         19.63         23.35         1.54 o                         
   4   9   1         27.51         25.08         1.60 o                         
   5   9   1         15.87         16.55         1.35 o                         
   6   9   1          3.79          4.34         1.06 o                         
   7   9   1         29.70         35.88         1.85 o                         
   8   9   1        195.69        209.00         3.78 o                         
   9   9   1         44.44         41.76         1.91 o                         
  10   9   1          6.73          4.26         1.11 o                         
  11   9   1          0.76         -1.19         1.19 o                         
  12   9   1         32.57         33.09         1.90 o                         
  13   9   1         22.12         23.73         2.10 o                         
  14   9   1         27.03         25.18         2.23 o                         
  15   9   1          4.03          2.46         2.02 o                         
  16   9   1         27.20         22.24         3.08 o                         
  17   9   1         13.82         10.35         3.05 o                         
  18   9   1          5.30          4.60         3.48 o                         
  19   9   1          2.21         -3.28         3.32 o                         
 -16  10   1         26.36         23.94         5.18 o                         
 -15  10   1         35.57         40.06         4.97 o                         
 -14  10   1          5.50          1.42         3.78 o                         
 -13  10   1         10.66         13.93         4.62 o                         
 -12  10   1         25.66         24.69         2.93 o                         
 -11  10   1          6.14          6.75         2.04 o                         
 -10  10   1          8.40          5.24         2.46 o                         
  -9  10   1         17.52         17.94         2.35 o                         
  -8  10   1         12.41         15.99         2.32 o                         
  -7  10   1         15.73         17.91         2.04 o                         
  -6  10   1          0.47         -1.53         1.53 o                         
  -5  10   1          1.71          0.06         1.42 o                         
  -4  10   1         12.03         10.62         1.46 o                         
  -3  10   1          7.58          4.78         1.28 o                         
  -2  10   1          4.12          0.56         1.16 o                         
  -1  10   1          2.89         -1.13         1.13 o                         
   0  10   1          1.05         -1.08         1.08 o                         
   1  10   1         10.93          6.35         1.62 o                         
   2  10   1         19.57         20.09         1.96 o                         
   3  10   1          5.37          2.93         1.28 o                         
   4  10   1          4.61          5.92         1.55 o                         
   5  10   1          0.61         -0.68         1.51 o                         
   6  10   1          8.34         13.75         2.14 o                         
   7  10   1         34.05         38.83         3.13 o                         
   8  10   1         11.31          9.64         1.84 o                         
   9  10   1          6.59          5.12         1.59 o                         
  10  10   1          5.05          0.71         2.12 o                         
  11  10   1          9.40          6.53         2.05 o                         
  12  10   1         28.46         34.37         3.26 o                         
  13  10   1         15.23          7.27         5.18 o                         
  14  10   1         16.23          7.85         5.20 o                         
  15  10   1         55.58         57.30         7.53 o                         
  -9  11   1         23.07         13.56         8.44 o                         
  -8  11   1         10.44         11.53         4.59 o                         
  -7  11   1         11.82          6.77         3.11 o                         
  -6  11   1         27.68         31.22         4.77 o                         
  -5  11   1         16.70         19.36         4.05 o                         
  -4  11   1         66.32         77.53         5.32 o                         
  -3  11   1         35.35         40.64         3.80 o                         
  -2  11   1         14.47         15.38         2.75 o                         
  -1  11   1         42.40         48.80         3.99 o                         
   0  11   1         88.10        101.37         5.43 o                         
   1  11   1         39.99         49.09         4.28 o                         
   2  11   1         70.78         82.89         5.43 o                         
   3  11   1         24.65         33.20         3.84 o                         
   4  11   1          8.65          4.81         4.01 o                         
   5  11   1         23.18         21.79         3.72 o                         
   6  11   1         32.63         34.57         5.89 o                         
   7  11   1         20.26          9.82         4.53 o                         
   8  11   1         33.41         20.54         5.46 o                         
 -32   0   2          3.10         12.34         9.14 o                         
 -31   0   2         50.11         57.44        13.18 o                         
 -30   0   2         89.84         91.58         6.87 o                         
 -29   0   2        152.24        189.25         7.27 o                         
 -28   0   2         95.76         81.49         5.86 o                         
 -27   0   2         32.73         34.91         3.92 o                         
 -26   0   2         89.82         84.38         3.70 o                         
 -25   0   2         42.56         33.40         2.25 o                         
 -24   0   2          0.84          1.10         1.40 o                         
 -23   0   2          5.84          7.18         1.46 o                         
 -22   0   2       1251.99       1375.21        19.18 o                         
 -21   0   2         27.37         20.06         1.79 o                         
 -20   0   2         76.73         75.97         2.79 o                         
 -19   0   2         18.49         21.27         1.60 o                         
 -18   0   2       1356.28       1599.20        20.48 o                         
 -17   0   2         23.12         15.62         1.37 o                         
 -16   0   2        530.42        531.27         7.64 o                         
 -15   0   2        719.40        846.62        11.72 o                         
 -14   0   2       1800.30       2299.88        28.27 o                         
 -13   0   2       2141.56       2978.29        33.39 o                         
 -12   0   2       6864.21       4644.88      1047.04 o                         
 -11   0   2       3980.43       2134.98       274.39 o                         
 -10   0   2       7574.40       3865.97       435.73 o                         
  -9   0   2       3267.01        397.10       478.03 o                         
  -8   0   2        143.98        152.49         2.30 o                         
  -7   0   2       3602.78       1931.10       435.19 o                         
  -6   0   2      13688.21       6698.75       804.85 o                         
  -5   0   2         34.29         24.03         0.92 o                         
  -4   0   2        287.86        272.81         4.57 o                         
  -1   0   2         13.73         12.10         0.47 o                         
   1   0   2      29669.37      15906.18      1448.94 o                         
   2   0   2        320.32        305.04         4.60 o                         
   3   0   2         47.85         37.98         1.33 o                         
   4   0   2      14003.35       3651.05       750.76 o                         
   5   0   2       3632.84       1613.55       612.63 o                         
   6   0   2        119.53        118.73         2.38 o                         
   7   0   2       3318.10       1070.26       454.91 o                         
   8   0   2       7479.21       3767.36      1294.61 o                         
   9   0   2       4338.35        988.99       789.14 o                         
  10   0   2       7224.67       4017.02      1292.89 o                         
  11   0   2       1628.74       2194.69        25.76 o                         
  12   0   2       1857.08       2347.87        26.32 o                         
  13   0   2        597.47        673.37         9.57 o                         
  14   0   2        539.99        531.88         8.28 o                         
  15   0   2         28.19         20.23         1.60 o                         
  16   0   2       1386.43       1603.87        20.59 o                         
  17   0   2         11.22          8.23         1.43 o                         
  18   0   2         52.40         55.23         2.68 o                         
  19   0   2         71.09         54.10         2.81 o                         
  20   0   2       1233.88       1357.22        18.48 o                         
  21   0   2         14.67         14.17         1.82 o                         
  22   0   2          2.20          2.18         1.38 o                         
  23   0   2         32.74         22.29         2.25 o                         
  24   0   2        111.94        102.28         4.69 o                         
  25   0   2         30.54         34.76         3.03 o                         
  26   0   2        105.89         95.61         4.51 o                         
  27   0   2        162.20        188.84         6.30 o                         
  28   0   2        124.31        127.03         8.17 o                         
  29   0   2         43.87         48.35         5.57 o                         
  30   0   2          3.26         -3.20         6.77 o                         
 -32   1   2        151.05        185.53        12.74 o                         
 -31   1   2          8.52          9.28         2.67 o                         
 -30   1   2        110.00        128.53         5.32 o                         
 -29   1   2         24.44         26.39         3.40 o                         
 -28   1   2          4.35          5.73         1.66 o                         
 -27   1   2         15.96         17.08         1.88 o                         
 -26   1   2          2.80          4.92         1.20 o                         
 -25   1   2          4.87          4.07         0.98 o                         
 -24   1   2         37.56         60.11         2.08 o                         
 -23   1   2         38.01         40.66         1.69 o                         
 -22   1   2          6.16         12.22         1.11 o                         
 -21   1   2        677.49        687.08         7.75 o                         
 -20   1   2          1.12          2.30         0.80 o                         
 -19   1   2          6.66          7.14         0.92 o                         
 -18   1   2         60.97         74.29         1.72 o                         
 -17   1   2       1238.13       1377.05        12.42 o                         
 -16   1   2        471.26        464.69         5.11 o                         
 -15   1   2        450.66        435.18         4.55 o                         
 -14   1   2        199.72        231.32         2.85 o                         
 -13   1   2         69.23         64.98         1.28 o                         
 -12   1   2       5986.72       2795.35       629.39 o                         
 -11   1   2        103.42        116.03         1.52 o                         
 -10   1   2       1029.31       1253.99        10.44 o                         
  -9   1   2        350.32        405.99         3.67 o                         
  -8   1   2       4335.08       1326.08       280.46 o                         
  -6   1   2       2765.97        588.84       308.58 o                         
  -5   1   2       6942.66       2303.73       230.36 o                         
  -3   1   2       6404.46       2384.51       257.48 o                         
  -2   1   2       7430.40       2490.25       274.28 o                         
  -1   1   2          7.55          6.08         0.29 o                         
   0   1   2       6970.25       4431.24       316.81 o                         
   1   1   2       6581.51       4587.91       568.81 o                         
   2   1   2       8612.35       6114.82       598.27 o                         
   3   1   2       7041.40       3953.69       494.45 o                         
   4   1   2       2730.16       1397.59       224.89 o                         
   5   1   2       4649.09       2341.13       662.43 o                         
   6   1   2       3860.88       1476.09       438.63 o                         
   7   1   2        301.10        348.53         3.63 o                         
   8   1   2       1152.62       1440.21        11.94 o                         
   9   1   2        121.93        135.45         1.97 o                         
  10   1   2       5842.46        828.67       770.81 o                         
  11   1   2         47.58         45.92         1.35 o                         
  12   1   2        276.91        310.51         3.63 o                         
  13   1   2        434.07        433.19         4.70 o                         
  14   1   2        510.31        501.61         5.60 o                         
  15   1   2       1352.43       1508.66        13.21 o                         
  16   1   2         48.35         64.96         1.84 o                         
  17   1   2          6.20          7.23         0.92 o                         
  18   1   2          2.73          1.43         0.78 o                         
  19   1   2        621.66        641.02         7.02 o                         
  20   1   2          2.25          3.81         0.96 o                         
  21   1   2         26.33         23.06         1.43 o                         
  22   1   2         50.86         69.25         2.34 o                         
  23   1   2          4.03          1.34         1.07 o                         
  24   1   2          2.92          2.41         1.26 o                         
  25   1   2         20.30         22.05         1.74 o                         
  26   1   2          5.03          6.76         1.41 o                         
  27   1   2         27.10         28.42         2.01 o                         
  28   1   2        110.63        127.46         4.35 o                         
  29   1   2         10.04         13.27         2.62 o                         
  30   1   2        154.52        203.20        16.44 o                         
 -32   2   2          0.00         11.39         5.10 o                         
 -31   2   2         90.10         88.60         7.88 o                         
 -30   2   2         10.40         11.61         2.31 o                         
 -29   2   2          3.50          2.24         2.08 o                         
 -28   2   2          3.98          6.20         1.97 o                         
 -27   2   2          9.72          7.17         1.69 o                         
 -26   2   2         45.54         44.26         2.25 o                         
 -25   2   2        165.93        149.70         3.41 o                         
 -24   2   2         36.20         42.16         1.89 o                         
 -23   2   2        113.73        122.06         2.60 o                         
 -22   2   2        320.43        314.38         4.42 o                         
 -21   2   2        613.19        593.02         6.21 o                         
 -20   2   2         31.70         27.54         1.31 o                         
 -19   2   2         31.33         33.43         1.54 o                         
 -18   2   2        976.21       1025.42         9.21 o                         
 -17   2   2         71.36         76.07         1.68 o                         
 -16   2   2          7.43          7.18         0.64 o                         
 -15   2   2          1.03          0.80         0.45 o                         
 -14   2   2          5.21          4.48         0.54 o                         
 -13   2   2         56.84         59.91         1.54 o                         
 -12   2   2       1865.41       2434.98        18.86 o                         
 -11   2   2       2474.64       3501.14        37.21 o                         
 -10   2   2         58.15         43.50         0.90 o                         
  -9   2   2          1.13          2.31         0.35 o                         
  -8   2   2       3341.44        601.78       424.95 o                         
  -7   2   2        211.90        247.40         2.76 o                         
  -6   2   2        272.71        251.10         2.47 o                         
  -5   2   2        240.56        263.17         2.49 o                         
  -4   2   2       6404.14       3926.95       265.33 o                         
  -3   2   2       3195.32       1899.25       180.55 o                         
  -2   2   2       2196.53       1076.10       307.36 o                         
  -1   2   2          0.53          0.90         0.29 o                         
   0   2   2       2154.14        725.01       277.73 o                         
   1   2   2       3073.70       1162.64       460.51 o                         
   2   2   2       6463.02       3336.62       541.53 o                         
   3   2   2        287.47        309.38         2.94 o                         
   4   2   2        311.86        292.67         2.82 o                         
   5   2   2        250.66        280.23         2.96 o                         
   6   2   2       3158.43       4861.46       113.99 o                         
   7   2   2          0.53          1.96         0.52 o                         
   8   2   2         48.17         39.84         1.29 o                         
   9   2   2       2472.78       3502.53        31.87 o                         
  10   2   2       1912.66       2515.03        20.72 o                         
  11   2   2         49.34         54.29         1.43 o                         
  12   2   2          3.78          3.31         0.65 o                         
  13   2   2          1.53          1.20         0.60 o                         
  14   2   2          6.52          5.88         0.77 o                         
  15   2   2         79.47         85.43         1.97 o                         
  16   2   2        941.31        983.55         9.11 o                         
  17   2   2         38.16         43.17         1.59 o                         
  18   2   2         16.13         16.23         1.19 o                         
  19   2   2        640.00        612.72         6.90 o                         
  20   2   2        334.02        313.16         4.45 o                         
  21   2   2        106.94        124.16         2.80 o                         
  22   2   2         27.27         33.36         1.77 o                         
  23   2   2        137.73        126.53         3.06 o                         
  24   2   2         57.76         58.41         2.58 o                         
  25   2   2          3.57          4.94         1.35 o                         
  26   2   2          1.64          2.65         1.45 o                         
  27   2   2          7.70          5.38         1.76 o                         
  28   2   2          4.75          3.56         2.05 o                         
  29   2   2         83.86         70.77         6.96 o                         
  30   2   2          0.00         -2.34         4.92 o                         
 -31   3   2          1.83         -3.01         3.01 o                         
 -30   3   2          8.47          3.64         2.74 o                         
 -29   3   2          2.11         -1.42         3.09 o                         
 -28   3   2          0.09          1.30         1.85 o                         
 -27   3   2         15.89         13.89         2.20 o                         
 -26   3   2         47.62         53.31         3.88 o                         
 -25   3   2          6.01          9.39         1.55 o                         
 -24   3   2        495.11        509.67         6.29 o                         
 -23   3   2        184.69        188.34         3.47 o                         
 -22   3   2         76.59         59.48         1.87 o                         
 -21   3   2        172.74        179.32         2.83 o                         
 -20   3   2        289.78        305.10         4.18 o                         
 -19   3   2        416.17        401.56         4.85 o                         
 -18   3   2          5.33          5.74         0.75 o                         
 -17   3   2         18.98         22.55         1.12 o                         
 -16   3   2          0.36          0.14         0.52 o                         
 -15   3   2          2.76          1.17         0.53 o                         
 -14   3   2          6.70          5.61         0.58 o                         
 -13   3   2        293.52        322.32         3.54 o                         
 -12   3   2        239.38        273.77         2.98 o                         
 -11   3   2        599.26        646.73         5.78 o                         
 -10   3   2         39.07         35.65         0.82 o                         
  -9   3   2        740.47        813.75         7.03 o                         
  -8   3   2         78.73         93.59         1.44 o                         
  -7   3   2         74.76         62.47         1.14 o                         
  -6   3   2       1205.38       1532.39        11.79 o                         
  -5   3   2       1455.39       1725.67        12.84 o                         
  -4   3   2       1719.10       2087.33        17.03 o                         
  -3   3   2        279.22        249.15         2.38 o                         
  -2   3   2         90.73         86.25         1.21 o                         
  -1   3   2          0.86          1.01         0.37 o                         
   0   3   2         58.60         57.67         1.04 o                         
   1   3   2        226.86        201.73         2.19 o                         
   2   3   2       1622.74       1946.72        16.09 o                         
   3   3   2       1394.73       1626.08        13.38 o                         
   4   3   2       1157.78       1446.23        11.51 o                         
   5   3   2         96.46         79.04         1.41 o                         
   6   3   2         90.26        105.81         1.72 o                         
   7   3   2        886.95        980.45         8.41 o                         
   8   3   2         48.10         44.86         1.29 o                         
   9   3   2        586.55        641.83         6.45 o                         
  10   3   2        285.64        318.99         3.79 o                         
  11   3   2        248.99        287.86         3.83 o                         
  12   3   2         14.56         11.63         0.95 o                         
  13   3   2          4.20          2.28         0.68 o                         
  14   3   2          1.00         -0.43         0.64 o                         
  15   3   2         10.38         13.43         0.99 o                         
  16   3   2         10.78         10.17         0.97 o                         
  17   3   2        407.82        395.85         4.68 o                         
  18   3   2        340.31        358.21         4.79 o                         
  19   3   2        183.58        184.23         3.05 o                         
  20   3   2        105.22         83.31         2.32 o                         
  21   3   2        200.53        200.59         3.30 o                         
  22   3   2        439.08        430.74         5.47 o                         
  23   3   2          2.34          3.26         1.09 o                         
  24   3   2         56.58         60.72         2.31 o                         
  25   3   2         19.71         18.78         1.61 o                         
  26   3   2          0.07         -1.19         1.19 o                         
  27   3   2          1.75          2.10         2.77 o                         
  28   3   2          3.56          5.02         4.51 o                         
  29   3   2          0.72         -3.14         3.14 o                         
 -30   4   2         26.79         29.70         4.74 o                         
 -29   4   2          3.97          3.72         2.36 o                         
 -28   4   2         60.80         68.45         8.07 o                         
 -27   4   2          0.26         -0.91         2.55 o                         
 -26   4   2          0.35          0.95         1.55 o                         
 -25   4   2          4.22          3.05         1.40 o                         
 -24   4   2          1.31          0.18         1.38 o                         
 -23   4   2          3.89          3.47         1.06 o                         
 -22   4   2        210.43        212.03         3.58 o                         
 -21   4   2        302.89        301.57         4.10 o                         
 -20   4   2        218.74        217.45         3.30 o                         
 -19   4   2         75.23         72.98         1.85 o                         
 -18   4   2        643.91        657.31         6.63 o                         
 -17   4   2        259.64        262.17         3.26 o                         
 -16   4   2        168.41        161.13         2.50 o                         
 -15   4   2        711.50        750.76         6.88 o                         
 -14   4   2         98.13        110.10         1.83 o                         
 -13   4   2         11.45         12.68         0.68 o                         
 -12   4   2       1030.66       1099.97         9.78 o                         
 -11   4   2        108.90        142.30         2.12 o                         
 -10   4   2        513.95        562.12         5.26 o                         
  -9   4   2       1108.99       1158.64         9.34 o                         
  -8   4   2       1978.34       2574.13        20.21 o                         
  -7   4   2        644.15        696.74         6.11 o                         
  -6   4   2          3.11          3.24         0.38 o                         
  -5   4   2        546.26        582.46         4.90 o                         
  -4   4   2        309.76        325.76         2.95 o                         
  -3   4   2       3336.85       2162.94       481.40 o                         
  -2   4   2       1700.08       2208.58        16.44 o                         
  -1   4   2          0.30          1.58         0.47 o                         
   0   4   2       1673.48       2181.49        16.28 o                         
   1   4   2       3204.72       4763.04        92.31 o                         
   2   4   2        290.94        319.58         3.20 o                         
   3   4   2        475.33        506.20         4.65 o                         
   4   4   2          6.05          4.18         0.58 o                         
   5   4   2        732.66        800.47         7.69 o                         
   6   4   2       1939.48       2527.82        20.69 o                         
   7   4   2       1162.96       1239.17        10.23 o                         
   8   4   2        491.41        538.73         5.37 o                         
   9   4   2        106.43        131.13         2.21 o                         
  10   4   2        944.62       1017.60         9.64 o                         
  11   4   2         16.27         18.41         1.06 o                         
  12   4   2        111.58        114.77         2.52 o                         
  13   4   2        762.10        819.86         7.85 o                         
  14   4   2        174.92        153.95         2.64 o                         
  15   4   2        209.50        217.43         3.17 o                         
  16   4   2        604.35        614.02         6.37 o                         
  17   4   2         60.65         56.94         1.87 o                         
  18   4   2        206.46        204.86         3.23 o                         
  19   4   2        333.56        325.18         4.52 o                         
  20   4   2        218.91        208.33         3.42 o                         
  21   4   2          3.05          3.50         1.17 o                         
  22   4   2          0.54         -0.97         0.97 o                         
  23   4   2          4.12          3.97         1.14 o                         
  24   4   2          0.16         -1.07         1.07 o                         
  25   4   2          0.35         -1.48         1.48 o                         
  26   4   2         65.91         75.45         4.05 o                         
  27   4   2          5.53          3.09         2.84 o                         
  28   4   2         35.57         46.21         6.38 o                         
 -29   5   2         66.87         61.68        11.71 o                         
 -28   5   2          0.90          2.57         3.43 o                         
 -27   5   2         30.03         38.79         6.78 o                         
 -26   5   2         65.09         75.51         5.15 o                         
 -25   5   2        138.70        155.72         4.99 o                         
 -24   5   2        294.93        321.28         6.27 o                         
 -23   5   2          8.24          4.85         1.38 o                         
 -22   5   2         24.18         23.16         1.91 o                         
 -21   5   2         20.82         20.92         1.52 o                         
 -20   5   2         79.41         74.28         2.16 o                         
 -19   5   2         84.89         87.34         2.16 o                         
 -18   5   2          0.12         -0.58         0.58 o                         
 -17   5   2         25.03         27.06         1.03 o                         
 -16   5   2          4.79          5.77         0.86 o                         
 -15   5   2          0.58         -0.17         0.69 o                         
 -14   5   2        132.87        128.05         2.44 o                         
 -13   5   2         21.13         18.63         1.05 o                         
 -12   5   2        254.71        257.29         3.37 o                         
 -11   5   2        168.36        164.42         2.59 o                         
 -10   5   2         42.75         43.66         1.36 o                         
  -9   5   2        120.79        119.66         1.98 o                         
  -8   5   2        256.92        232.63         2.84 o                         
  -7   5   2        410.92        382.89         3.69 o                         
  -6   5   2        272.30        312.38         3.05 o                         
  -5   5   2         90.77        100.32         1.54 o                         
  -4   5   2        241.42        218.22         2.40 o                         
  -3   5   2         44.27         40.24         1.07 o                         
  -2   5   2          2.04          0.18         0.42 o                         
  -1   5   2          0.58          0.93         0.44 o                         
   0   5   2          2.79          1.62         0.48 o                         
   1   5   2         75.68         67.06         1.33 o                         
   2   5   2        252.00        234.09         2.83 o                         
   3   5   2         82.71         87.11         1.58 o                         
   4   5   2        300.56        334.46         3.59 o                         
   5   5   2        440.23        416.73         4.35 o                         
   6   5   2        284.21        254.30         3.01 o                         
   7   5   2        166.60        166.72         2.36 o                         
   8   5   2         25.20         27.37         1.17 o                         
   9   5   2        166.30        168.63         2.59 o                         
  10   5   2        260.45        260.35         3.52 o                         
  11   5   2         26.89         22.89         1.18 o                         
  12   5   2        126.17        124.52         2.35 o                         
  13   5   2          0.34          1.62         0.82 o                         
  14   5   2         11.00         11.54         1.12 o                         
  15   5   2         39.32         39.26         1.57 o                         
  16   5   2          0.22         -0.76         0.76 o                         
  17   5   2         83.90         87.20         2.22 o                         
  18   5   2         95.43         85.77         2.19 o                         
  19   5   2         26.47         24.73         1.44 o                         
  20   5   2         30.02         30.16         1.74 o                         
  21   5   2          8.25          6.31         1.14 o                         
  22   5   2        258.45        270.27         4.65 o                         
  23   5   2        126.17        148.15         3.66 o                         
  24   5   2         73.42         84.07         4.80 o                         
  25   5   2         30.79         36.18         3.60 o                         
  26   5   2          1.35          0.96         2.59 o                         
  27   5   2         83.93        100.81         9.17 o                         
 -28   6   2          9.64         -4.51         8.08 o                         
 -27   6   2         37.06         47.48         4.67 o                         
 -26   6   2          3.97          6.17         3.01 o                         
 -25   6   2         82.38         98.04         7.55 o                         
 -24   6   2          0.53         -1.11         2.03 o                         
 -23   6   2         97.04        108.26         4.33 o                         
 -22   6   2          0.55          0.20         1.23 o                         
 -21   6   2        221.61        243.37         5.15 o                         
 -20   6   2         10.10          8.81         1.36 o                         
 -19   6   2        427.00        451.27         5.80 o                         
 -18   6   2        100.30        101.73         2.51 o                         
 -17   6   2        297.44        331.26         4.36 o                         
 -16   6   2          5.46          5.62         1.02 o                         
 -15   6   2          0.91          1.71         0.87 o                         
 -14   6   2        226.40        236.18         3.46 o                         
 -13   6   2        437.53        425.76         5.00 o                         
 -12   6   2         36.53         41.94         1.54 o                         
 -11   6   2        178.22        191.11         2.88 o                         
 -10   6   2         22.03         23.49         1.19 o                         
  -9   6   2         15.87         13.92         1.02 o                         
  -8   6   2        260.32        258.68         3.22 o                         
  -7   6   2        105.37         99.27         1.90 o                         
  -6   6   2        489.45        466.76         4.49 o                         
  -5   6   2         14.46         14.96         0.84 o                         
  -4   6   2        201.30        165.17         2.24 o                         
  -3   6   2        246.52        238.69         2.81 o                         
  -2   6   2        145.55        135.21         2.08 o                         
  -1   6   2          1.68          2.53         0.63 o                         
   0   6   2        166.20        151.96         2.35 o                         
   1   6   2        191.03        188.81         2.87 o                         
   2   6   2        192.60        151.57         2.32 o                         
   3   6   2         31.70         32.66         1.24 o                         
   4   6   2        463.40        448.44         4.56 o                         
   5   6   2        129.86        119.88         2.02 o                         
   6   6   2        273.27        278.21         3.35 o                         
   7   6   2         30.29         29.89         1.23 o                         
   8   6   2         24.19         26.35         1.26 o                         
   9   6   2        231.58        245.27         3.24 o                         
  10   6   2         39.39         40.16         1.46 o                         
  11   6   2        373.30        358.59         4.17 o                         
  12   6   2        265.81        271.51         3.65 o                         
  13   6   2          1.68          1.02         0.86 o                         
  14   6   2          3.45          3.24         0.89 o                         
  15   6   2        281.45        314.59         4.18 o                         
  16   6   2         94.61         94.05         2.21 o                         
  17   6   2        406.57        426.26         4.96 o                         
  18   6   2          6.24          6.74         1.22 o                         
  19   6   2        198.01        215.14         3.52 o                         
  20   6   2          0.28          1.05         1.02 o                         
  21   6   2        102.56        110.86         3.15 o                         
  22   6   2          1.11          1.48         2.01 o                         
  23   6   2         71.30         75.08         4.24 o                         
  24   6   2          4.69          3.43         2.03 o                         
  25   6   2         47.43         52.70         4.77 o                         
  26   6   2          7.92          4.88         5.32 o                         
 -26   7   2         63.55         45.28        11.94 o                         
 -25   7   2         17.87         12.58         3.58 o                         
 -24   7   2         42.20         36.67         4.02 o                         
 -23   7   2          3.64         -0.16         2.79 o                         
 -22   7   2         77.09         75.97         6.53 o                         
 -21   7   2        114.24        125.26         4.17 o                         
 -20   7   2          2.66          1.81         1.29 o                         
 -19   7   2        137.69        143.40         3.37 o                         
 -18   7   2         91.73         94.65         2.78 o                         
 -17   7   2          6.20          6.45         1.28 o                         
 -16   7   2         78.29         81.91         2.35 o                         
 -15   7   2         23.88         28.12         1.57 o                         
 -14   7   2          6.98          9.11         1.05 o                         
 -13   7   2        169.17        171.91         3.01 o                         
 -12   7   2        809.31        875.10         8.44 o                         
 -11   7   2        201.15        209.39         3.22 o                         
 -10   7   2         49.84         48.36         1.73 o                         
  -9   7   2         54.07         55.30         1.52 o                         
  -8   7   2        311.14        277.02         3.72 o                         
  -7   7   2         42.60         53.47         1.58 o                         
  -6   7   2          3.76          5.01         0.79 o                         
  -5   7   2        466.48        484.35         5.06 o                         
  -4   7   2        706.72        691.20         6.26 o                         
  -3   7   2        158.08        155.38         2.27 o                         
  -2   7   2         93.46         85.83         1.75 o                         
  -1   7   2          7.17          8.71         0.83 o                         
   0   7   2        158.44        137.06         2.20 o                         
   1   7   2        205.72        199.29         2.81 o                         
   2   7   2        704.63        694.61         6.54 o                         
   3   7   2        416.57        451.24         4.83 o                         
   4   7   2          2.45          4.13         0.78 o                         
   5   7   2         71.03         85.49         1.92 o                         
   6   7   2        365.07        333.18         4.00 o                         
   7   7   2         63.63         68.79         1.93 o                         
   8   7   2         47.15         48.35         1.61 o                         
   9   7   2        175.19        186.54         2.91 o                         
  10   7   2        868.76        937.19         8.76 o                         
  11   7   2        155.07        158.98         2.75 o                         
  12   7   2          5.01          6.16         0.93 o                         
  13   7   2         22.69         25.01         1.35 o                         
  14   7   2         75.54         76.71         2.08 o                         
  15   7   2          2.68          1.33         0.99 o                         
  16   7   2         95.62         96.48         2.63 o                         
  17   7   2        133.78        138.37         2.94 o                         
  18   7   2          6.82          4.51         1.14 o                         
  19   7   2        117.99        122.27         3.17 o                         
  20   7   2         56.76         52.34         3.57 o                         
  21   7   2          4.28          1.66         1.82 o                         
  22   7   2         31.27         31.76         2.95 o                         
  23   7   2         17.90         17.89         3.52 o                         
  24   7   2         61.40         61.10        10.83 o                         
 -23   8   2         15.00         11.82         4.91 o                         
 -22   8   2          0.20         -2.06         2.94 o                         
 -21   8   2         12.75          9.55         3.14 o                         
 -20   8   2          0.09         -1.88         1.99 o                         
 -19   8   2          1.10          0.09         3.08 o                         
 -18   8   2          0.40         -1.44         1.44 o                         
 -17   8   2         19.66         18.69         1.75 o                         
 -16   8   2         35.70         34.42         2.05 o                         
 -15   8   2          4.23          4.82         1.18 o                         
 -14   8   2         30.63         28.60         1.68 o                         
 -13   8   2         20.59         23.04         1.63 o                         
 -12   8   2         65.84         73.87         2.44 o                         
 -11   8   2         40.99         45.54         1.92 o                         
 -10   8   2          3.07          3.99         0.98 o                         
  -9   8   2         56.19         66.14         2.12 o                         
  -8   8   2        181.74        198.29         3.22 o                         
  -7   8   2         38.76         34.34         1.74 o                         
  -6   8   2          0.29          0.18         0.74 o                         
  -5   8   2          7.52          6.51         0.90 o                         
  -4   8   2         42.86         40.97         1.53 o                         
  -3   8   2         47.35         44.65         1.78 o                         
  -2   8   2         35.08         28.56         1.26 o                         
  -1   8   2          2.25         -0.19         0.72 o                         
   0   8   2         26.63         22.77         1.19 o                         
   1   8   2         53.22         43.77         1.54 o                         
   2   8   2         42.47         38.63         1.49 o                         
   3   8   2         13.19         12.26         1.03 o                         
   4   8   2          0.67          0.19         0.77 o                         
   5   8   2         70.15         66.15         1.91 o                         
   6   8   2        204.09        226.11         3.30 o                         
   7   8   2         48.24         60.98         1.87 o                         
   8   8   2          3.85          4.66         0.95 o                         
   9   8   2         45.75         42.55         1.67 o                         
  10   8   2         76.68         84.14         2.30 o                         
  11   8   2         30.29         34.92         1.73 o                         
  12   8   2         37.56         34.47         1.75 o                         
  13   8   2          1.52          0.28         1.11 o                         
  14   8   2         38.89         44.39         1.96 o                         
  15   8   2         10.68         11.26         1.36 o                         
  16   8   2          1.02          1.90         1.40 o                         
  17   8   2          1.34         -0.65         1.46 o                         
  18   8   2          0.20         -2.06         2.06 o                         
  19   8   2         15.24         10.49         3.16 o                         
  20   8   2          0.44         -2.75         2.96 o                         
  21   8   2         17.61         17.96         4.96 o                         
 -20   9   2          3.53         -4.34         6.71 o                         
 -19   9   2          4.17          1.08         2.97 o                         
 -18   9   2          7.50          4.10         2.32 o                         
 -17   9   2         10.10          2.25         2.06 o                         
 -16   9   2         48.07         58.35         3.88 o                         
 -15   9   2         77.35         78.95         4.79 o                         
 -14   9   2          2.39          1.31         1.35 o                         
 -13   9   2         10.41          8.16         1.52 o                         
 -12   9   2        122.94        131.36         3.23 o                         
 -11   9   2         12.99         17.59         1.68 o                         
 -10   9   2         16.43         22.17         1.71 o                         
  -9   9   2         67.01         70.24         2.81 o                         
  -8   9   2        161.54        175.79         3.62 o                         
  -7   9   2         30.93         30.26         1.84 o                         
  -6   9   2          6.19          6.14         1.18 o                         
  -5   9   2         52.03         58.36         2.19 o                         
  -4   9   2         87.72         94.90         2.64 o                         
  -3   9   2          0.85          0.08         0.99 o                         
  -2   9   2          2.59          1.42         1.06 o                         
  -1   9   2          0.35         -0.92         0.92 o                         
   0   9   2          5.74          5.93         1.06 o                         
   1   9   2          0.37          0.15         1.12 o                         
   2   9   2         97.98        108.55         2.62 o                         
   3   9   2         45.34         51.63         1.91 o                         
   4   9   2          6.18          9.37         1.14 o                         
   5   9   2         36.27         35.00         1.59 o                         
   6   9   2        178.52        196.12         3.45 o                         
   7   9   2         67.12         67.64         2.15 o                         
   8   9   2         12.07         13.28         1.30 o                         
   9   9   2         10.00          9.58         1.29 o                         
  10   9   2        110.61        112.78         2.84 o                         
  11   9   2          9.53          6.37         1.52 o                         
  12   9   2          5.12          2.89         1.37 o                         
  13   9   2         81.20         77.88         3.18 o                         
  14   9   2         49.79         53.65         3.18 o                         
  15   9   2         10.93          5.35         2.07 o                         
  16   9   2          7.10          5.79         2.63 o                         
  17   9   2          5.45          0.73         4.34 o                         
  18   9   2          3.65          0.60         3.36 o                         
 -16  10   2          1.17         -0.60         3.92 o                         
 -15  10   2          6.46          4.73         4.56 o                         
 -14  10   2          0.00          1.17         4.29 o                         
 -13  10   2          0.01         -2.02         2.02 o                         
 -12  10   2          0.50         -1.07         2.10 o                         
 -11  10   2         38.77         31.74         3.60 o                         
 -10  10   2         39.74         45.60         3.19 o                         
  -9  10   2        114.28        139.53         4.37 o                         
  -8  10   2         27.21         22.80         2.29 o                         
  -7  10   2         20.09         22.08         2.38 o                         
  -6  10   2          2.12          6.14         2.34 o                         
  -5  10   2        117.25        133.16         3.84 o                         
  -4  10   2         59.31         67.57         3.50 o                         
  -3  10   2         69.74         83.38         3.14 o                         
  -2  10   2          4.90          3.69         1.47 o                         
  -1  10   2          1.70         -1.22         1.22 o                         
   0  10   2          3.13          2.25         1.51 o                         
   1  10   2         84.56        107.87         3.62 o                         
   2  10   2         55.12         62.33         3.25 o                         
   3  10   2        122.72        136.95         4.63 o                         
   4  10   2          1.66          2.76         1.90 o                         
   5  10   2         24.31         26.90         2.55 o                         
   6  10   2         29.68         26.32         2.43 o                         
   7  10   2        137.75        160.16         4.96 o                         
   8  10   2         30.07         34.74         2.79 o                         
   9  10   2         32.73         29.88         2.51 o                         
  10  10   2          0.66         -0.79         2.75 o                         
  11  10   2          0.03         -1.94         1.94 o                         
  12  10   2          0.00         -3.82         3.82 o                         
  13  10   2         10.92          1.23         3.01 o                         
  14  10   2          2.10         -3.98         3.98 o                         
  -8  11   2         25.11         24.81         4.80 o                         
  -7  11   2          8.42         10.88         3.72 o                         
  -6  11   2          0.89         -0.64         3.21 o                         
  -5  11   2         27.62         38.81         7.30 o                         
  -4  11   2         41.56         36.90         4.49 o                         
  -3  11   2          5.37         -1.94         4.25 o                         
  -2  11   2          5.90         -1.74         3.24 o                         
  -1  11   2          0.39         -2.19         2.19 o                         
   0  11   2          2.14         -1.01         2.31 o                         
   1  11   2          6.56         -1.61         2.96 o                         
   2  11   2         47.70         53.05         6.82 o                         
   3  11   2         22.65         15.90         5.08 o                         
   4  11   2          0.39          0.09         3.13 o                         
   5  11   2          5.87         -1.16         4.14 o                         
   6  11   2         33.36         32.51         6.30 o                         
 -32   1   3         22.13         13.48         3.74 o                         
 -31   1   3          4.10         -2.13         2.13 o                         
 -30   1   3         11.46          9.76         2.14 o                         
 -29   1   3         18.22         16.66         2.18 o                         
 -28   1   3          0.59          0.32         1.48 o                         
 -27   1   3         25.92         22.07         1.85 o                         
 -26   1   3        108.62        102.98         3.30 o                         
 -25   1   3         24.57         21.40         1.62 o                         
 -24   1   3         37.59         37.65         1.76 o                         
 -23   1   3        188.39        189.28         3.04 o                         
 -22   1   3         55.43         50.55         1.97 o                         
 -21   1   3          1.25          0.54         0.74 o                         
 -20   1   3         54.70         49.90         1.60 o                         
 -19   1   3         32.99         29.24         1.18 o                         
 -18   1   3        364.20        375.50         4.32 o                         
 -17   1   3        866.25        884.36         8.50 o                         
 -16   1   3        280.55        245.90         3.08 o                         
 -15   1   3          5.86          5.94         0.55 o                         
 -14   1   3        157.10        146.80         3.33 o                         
 -13   1   3        544.86        516.39         5.41 o                         
 -12   1   3        292.31        304.71         3.68 o                         
 -11   1   3       1277.60       1458.57        14.90 o                         
 -10   1   3        632.02        584.16        10.29 o                         
  -9   1   3        577.44        564.77         5.19 o                         
  -8   1   3          2.64          4.40         0.39 o                         
  -7   1   3        527.50        502.93         9.25 o                         
  -6   1   3       2427.36       3227.22        84.86 o                         
  -5   1   3       2566.87       3502.57        95.16 o                         
  -4   1   3       1572.36       1877.36        14.92 o                         
  -3   1   3       1341.97       1501.98        16.19 o                         
  -2   1   3       4616.02       2734.40       235.12 o                         
  -1   1   3       1677.40       1994.94        29.17 o                         
   0   1   3       2430.98       3061.47       159.30 o                         
   1   1   3       2291.14       2958.60        56.38 o                         
   2   1   3       1709.73       2038.96        15.76 o                         
   3   1   3       1452.56       1669.34        16.59 o                         
   4   1   3       1458.07       1691.90        19.70 o                         
   5   1   3          0.99          2.33         0.54 o                         
   6   1   3        646.31        678.22         6.10 o                         
   7   1   3       1479.90       1665.27        20.23 o                         
   8   1   3        502.67        455.12         8.65 o                         
   9   1   3        130.36        140.35         3.47 o                         
  10   1   3        255.34        230.93         5.51 o                         
  11   1   3        367.99        339.68         5.19 o                         
  12   1   3         13.79         17.53         1.03 o                         
  13   1   3        412.59        393.58         5.65 o                         
  14   1   3        807.33        822.70         8.16 o                         
  15   1   3        281.12        285.25         3.97 o                         
  16   1   3         14.10         14.25         1.13 o                         
  17   1   3         85.41         79.75         2.26 o                         
  18   1   3          2.96          1.78         0.97 o                         
  19   1   3        103.76        104.64         2.55 o                         
  20   1   3         93.38         94.18         2.72 o                         
  21   1   3         99.41        105.16         2.85 o                         
  22   1   3         67.70         66.93         2.49 o                         
  23   1   3         82.22         79.38         3.03 o                         
  24   1   3         29.26         29.51         2.05 o                         
  25   1   3          1.64          2.32         1.29 o                         
  26   1   3          6.94          5.36         1.52 o                         
  27   1   3         22.36         25.66         2.59 o                         
  28   1   3          2.18         13.42         4.02 o                         
  29   1   3         60.88         61.61         6.00 o                         
  30   1   3         13.63         30.20         7.48 o                         
 -32   2   3         10.97         16.27         5.82 o                         
 -31   2   3          7.90          8.52         3.38 o                         
 -30   2   3         22.69         21.25         4.56 o                         
 -29   2   3         44.26         45.18         3.75 o                         
 -28   2   3         97.97        114.49         5.04 o                         
 -27   2   3         86.90         95.36         3.96 o                         
 -26   2   3         81.96         94.18         4.80 o                         
 -25   2   3        165.88        180.34         4.21 o                         
 -24   2   3          5.22          3.65         0.96 o                         
 -23   2   3         62.13         63.31         2.94 o                         
 -22   2   3        637.99        689.26         9.01 o                         
 -21   2   3        214.07        202.84         3.32 o                         
 -20   2   3         89.29         88.98         2.20 o                         
 -19   2   3        362.25        357.76         4.10 o                         
 -18   2   3         57.97         61.47         2.30 o                         
 -17   2   3        104.43         91.70         1.95 o                         
 -16   2   3       1089.54       1104.52        13.54 o                         
 -15   2   3        725.68        732.83         6.72 o                         
 -14   2   3        448.29        444.75         8.29 o                         
 -13   2   3        710.54        701.68         6.59 o                         
 -12   2   3        347.60        354.86         6.00 o                         
 -11   2   3       1057.32       1199.23        14.87 o                         
 -10   2   3        445.55        418.85         9.40 o                         
  -9   2   3        112.44         92.06         1.26 o                         
  -8   2   3        501.96        480.09         4.36 o                         
  -7   2   3        287.47        231.65         3.16 o                         
  -6   2   3        610.06        593.74         4.79 o                         
  -5   2   3       2611.38       3450.34        79.94 o                         
  -4   2   3       1720.48       2041.78        26.37 o                         
  -3   2   3       1811.63       2073.26        16.74 o                         
  -2   2   3        987.35       1023.75         8.15 o                         
  -1   2   3        428.24        393.64         3.88 o                         
   0   2   3        873.94        873.50         8.15 o                         
   1   2   3       4478.50       1461.92       489.33 o                         
   2   2   3       1430.16       1627.59        20.85 o                         
   3   2   3        548.32        554.81         5.08 o                         
   4   2   3        640.00        586.30         7.18 o                         
   5   2   3        396.71        382.38         3.75 o                         
   6   2   3        139.68        127.78         1.90 o                         
   7   2   3       1235.95       1324.46        13.50 o                         
   8   2   3        409.12        398.60         5.85 o                         
   9   2   3        156.26        158.71         3.75 o                         
  10   2   3        588.08        583.20         5.98 o                         
  11   2   3       1187.55       1352.47        15.97 o                         
  12   2   3        597.51        567.84         5.69 o                         
  13   2   3        487.08        444.25         9.09 o                         
  14   2   3        285.79        257.35         3.93 o                         
  15   2   3        158.27        154.22         2.63 o                         
  16   2   3        164.97        164.67         3.79 o                         
  17   2   3        245.36        234.99         3.63 o                         
  18   2   3        387.52        371.68         5.11 o                         
  19   2   3        239.50        214.60         4.34 o                         
  20   2   3        154.73        149.48         3.15 o                         
  21   2   3          4.56          4.31         1.13 o                         
  22   2   3         67.01         65.71         2.50 o                         
  23   2   3        221.14        233.07         4.59 o                         
  24   2   3         71.19         73.94         3.01 o                         
  25   2   3         38.84         38.07         2.51 o                         
  26   2   3         43.70         46.14         2.67 o                         
  27   2   3         62.91         60.69         4.06 o                         
  28   2   3         11.03         17.21         2.74 o                         
  29   2   3         22.51         24.18         6.58 o                         
 -31   3   3          8.44          6.60         3.39 o                         
 -30   3   3          8.16         11.12         3.21 o                         
 -29   3   3         19.98         20.49         2.89 o                         
 -28   3   3          6.83         12.63         2.34 o                         
 -27   3   3         33.81         50.09         3.88 o                         
 -26   3   3          0.49         -0.50         1.58 o                         
 -25   3   3        119.79        132.25         4.64 o                         
 -24   3   3         63.84         60.12         2.79 o                         
 -23   3   3         23.79         20.23         1.32 o                         
 -22   3   3         38.28         32.68         1.44 o                         
 -21   3   3        182.58        171.34         2.77 o                         
 -20   3   3         66.63         54.72         1.79 o                         
 -19   3   3         92.03        104.15         2.39 o                         
 -18   3   3        252.48        255.92         6.83 o                         
 -17   3   3        499.37        489.38         5.46 o                         
 -16   3   3        529.94        532.09         9.13 o                         
 -15   3   3        772.79        805.46         8.67 o                         
 -14   3   3        284.40        258.97         5.00 o                         
 -13   3   3        277.22        256.98         5.54 o                         
 -12   3   3       1417.71       1575.66        13.42 o                         
 -11   3   3       1700.35       1962.49        16.46 o                         
 -10   3   3        218.83        196.51         2.60 o                         
  -9   3   3        651.12        693.23         6.58 o                         
  -8   3   3        272.75        271.96         2.92 o                         
  -7   3   3       1514.99       1775.54        14.38 o                         
  -6   3   3       2334.77       3042.80        52.18 o                         
  -5   3   3       4905.02       2443.66       521.32 o                         
  -4   3   3       1877.75       2280.81        18.17 o                         
  -3   3   3       1732.85       2139.30        14.70 o                         
  -2   3   3        641.13        592.67         5.15 o                         
  -1   3   3        583.59        565.75         4.69 o                         
   0   3   3       2279.31       2865.21        20.39 o                         
   1   3   3        784.51        838.92         9.14 o                         
   2   3   3       2036.68       2618.12        27.07 o                         
   3   3   3       6437.27       2024.80       509.53 o                         
   4   3   3        755.59        765.75         9.94 o                         
   5   3   3        184.33        165.25         2.34 o                         
   6   3   3        253.44        265.70         4.80 o                         
   7   3   3         83.99         78.02         2.73 o                         
   8   3   3        656.64        651.65        12.84 o                         
   9   3   3       1831.40       2177.94        17.90 o                         
  10   3   3        749.47        734.92         9.39 o                         
  11   3   3        641.09        600.53         6.52 o                         
  12   3   3        438.33        427.91         6.22 o                         
  13   3   3        208.54        198.07         4.61 o                         
  14   3   3        497.11        497.03         5.52 o                         
  15   3   3        640.08        710.36         9.06 o                         
  16   3   3         34.46         38.09         1.62 o                         
  17   3   3         86.32         71.73         2.25 o                         
  18   3   3        227.04        206.31         3.32 o                         
  19   3   3         14.78         13.02         1.15 o                         
  20   3   3         10.94          9.36         1.16 o                         
  21   3   3        125.70        124.98         2.73 o                         
  22   3   3         51.86         51.59         2.35 o                         
  23   3   3          1.02          1.57         1.23 o                         
  24   3   3         18.73         19.42         1.75 o                         
  25   3   3         13.42         13.48         1.74 o                         
  26   3   3         41.86         51.77         3.29 o                         
  27   3   3          3.62          3.57         2.01 o                         
  28   3   3         18.74         23.40         3.57 o                         
  29   3   3         33.61         34.19        10.50 o                         
 -30   4   3         12.68          9.39         3.52 o                         
 -29   4   3         11.99          7.84         3.47 o                         
 -28   4   3         70.46         67.60         5.57 o                         
 -27   4   3         13.13         10.47         2.26 o                         
 -26   4   3          3.07          2.15         1.66 o                         
 -25   4   3          8.84         11.90         1.96 o                         
 -24   4   3         11.40          9.77         1.68 o                         
 -23   4   3        118.48        123.55         3.50 o                         
 -22   4   3        559.90        587.91         7.79 o                         
 -21   4   3         94.32         88.80         2.61 o                         
 -20   4   3         14.16         16.59         0.99 o                         
 -19   4   3         91.91         90.50         2.85 o                         
 -18   4   3        105.60         92.80         2.94 o                         
 -17   4   3        717.73        724.57         6.78 o                         
 -16   4   3       1090.68       1160.88        17.24 o                         
 -15   4   3        133.57        129.66         2.19 o                         
 -14   4   3        253.01        249.00         3.28 o                         
 -13   4   3        483.77        472.75         5.35 o                         
 -12   4   3        381.98        382.58         4.02 o                         
 -11   4   3        103.36         97.19         1.56 o                         
 -10   4   3         80.22         71.30         1.33 o                         
  -9   4   3         43.01         49.58         1.67 o                         
  -8   4   3        619.12        619.93         7.69 o                         
  -7   4   3        233.59        233.41         2.55 o                         
  -6   4   3         43.80         31.73         1.00 o                         
  -5   4   3         18.52         13.37         0.63 o                         
  -4   4   3         22.15         25.93         0.80 o                         
  -3   4   3        125.22        132.74         1.89 o                         
  -2   4   3         85.95         95.07         1.48 o                         
  -1   4   3        123.10        123.95         1.74 o                         
   0   4   3         84.17         90.19         1.41 o                         
   1   4   3         28.42         23.36         0.85 o                         
   2   4   3          6.67          5.39         0.63 o                         
   3   4   3         37.96         33.01         1.19 o                         
   4   4   3        423.38        395.82         4.17 o                         
   5   4   3        237.91        232.68         4.40 o                         
   6   4   3        116.95        125.55         1.98 o                         
   7   4   3         28.91         27.25         1.13 o                         
   8   4   3         63.46         55.69         1.63 o                         
   9   4   3        396.66        386.75         4.40 o                         
  10   4   3        843.86        863.53         9.18 o                         
  11   4   3        186.66        182.87         3.11 o                         
  12   4   3        220.62        194.05         3.02 o                         
  13   4   3        654.40        653.42         9.60 o                         
  14   4   3        574.88        593.72         6.57 o                         
  15   4   3        248.01        211.90         3.36 o                         
  16   4   3        222.06        211.39         4.17 o                         
  17   4   3          5.30          6.29         1.08 o                         
  18   4   3        242.58        220.29         3.67 o                         
  19   4   3        202.27        199.83         4.93 o                         
  20   4   3        206.68        216.56         3.58 o                         
  21   4   3         17.98         14.60         1.43 o                         
  22   4   3         16.76         20.38         1.54 o                         
  23   4   3          3.09          0.40         1.16 o                         
  24   4   3         33.68         29.54         2.37 o                         
  25   4   3         25.93         27.84         2.61 o                         
  26   4   3         22.94         23.98         2.78 o                         
  27   4   3         23.22         21.47         4.59 o                         
  28   4   3         33.76         30.64         6.79 o                         
 -29   5   3        109.43         92.16         6.86 o                         
 -28   5   3         17.50         12.01         3.02 o                         
 -27   5   3         46.61         51.11         4.52 o                         
 -26   5   3         61.21         56.98         4.86 o                         
 -25   5   3         24.70         22.10         2.72 o                         
 -24   5   3         55.54         44.06         2.97 o                         
 -23   5   3        150.47        146.24         4.11 o                         
 -22   5   3         36.21         33.39         2.12 o                         
 -21   5   3        200.06        193.49         3.65 o                         
 -20   5   3        300.95        294.91         6.76 o                         
 -19   5   3        233.15        211.02         3.95 o                         
 -18   5   3        196.74        193.85         3.29 o                         
 -17   5   3        510.22        519.31         5.75 o                         
 -16   5   3         19.17         21.25         1.33 o                         
 -15   5   3        445.40        427.96         5.01 o                         
 -14   5   3        770.21        765.13         7.51 o                         
 -13   5   3        219.26        190.82         2.81 o                         
 -12   5   3        120.53        121.97         2.92 o                         
 -11   5   3        716.80        692.91         6.31 o                         
 -10   5   3         71.83         64.01         1.51 o                         
  -9   5   3        578.82        582.76         6.88 o                         
  -8   5   3        240.41        239.70         3.36 o                         
  -7   5   3          7.77         10.98         0.73 o                         
  -6   5   3        218.27        233.40         4.19 o                         
  -5   5   3        577.65        590.65         5.56 o                         
  -4   5   3          1.81          2.95         0.49 o                         
  -3   5   3        428.25        383.02         3.93 o                         
  -2   5   3        103.86         97.46         1.57 o                         
  -1   5   3        159.58        146.17         1.98 o                         
   0   5   3        156.68        141.44         2.13 o                         
   1   5   3          0.79          2.55         0.56 o                         
   2   5   3        212.74        222.09         3.33 o                         
   3   5   3        596.90        626.91         5.81 o                         
   4   5   3          3.17          4.74         0.67 o                         
   5   5   3        482.47        457.12         4.43 o                         
   6   5   3        232.70        246.42         4.75 o                         
   7   5   3         27.80         24.38         1.19 o                         
   8   5   3        356.42        338.12         4.59 o                         
   9   5   3        315.87        320.59         4.17 o                         
  10   5   3        274.29        243.28         3.36 o                         
  11   5   3        984.66        977.02         9.03 o                         
  12   5   3        416.39        391.07         5.04 o                         
  13   5   3         35.07         30.87         1.53 o                         
  14   5   3        478.82        479.42         5.83 o                         
  15   5   3        190.67        188.71         3.26 o                         
  16   5   3         84.38         83.68         2.99 o                         
  17   5   3        775.37        756.61         7.99 o                         
  18   5   3         72.75         67.76         2.93 o                         
  19   5   3         19.65         21.70         1.59 o                         
  20   5   3         90.42         90.39         2.67 o                         
  21   5   3         83.54         79.31         2.92 o                         
  22   5   3         18.61         13.81         1.56 o                         
  23   5   3        158.60        180.25         5.08 o                         
  24   5   3         40.99         36.89         2.98 o                         
  25   5   3         15.76         13.44         2.67 o                         
  26   5   3         52.99         42.24         9.66 o                         
 -28   6   3         67.09         38.35         6.92 o                         
 -27   6   3         15.91         11.12         3.62 o                         
 -26   6   3          9.47          1.59         2.66 o                         
 -25   6   3         58.69         49.72         6.25 o                         
 -24   6   3         53.11         49.17         4.34 o                         
 -23   6   3          5.90          6.03         1.49 o                         
 -22   6   3        198.63        195.49         4.40 o                         
 -21   6   3        143.34        145.68         4.22 o                         
 -20   6   3         37.52         35.20         1.99 o                         
 -19   6   3        265.04        282.65         4.46 o                         
 -18   6   3        340.55        349.44         4.80 o                         
 -17   6   3        131.46        126.37         2.61 o                         
 -16   6   3        221.10        223.64         4.13 o                         
 -15   6   3        240.50        249.52         3.47 o                         
 -14   6   3         88.76         83.61         2.22 o                         
 -13   6   3         88.11         86.06         1.97 o                         
 -12   6   3         46.72         51.59         1.58 o                         
 -11   6   3         31.58         35.35         1.36 o                         
 -10   6   3        388.97        385.63         5.72 o                         
  -9   6   3        121.83        121.94         2.18 o                         
  -8   6   3         40.86         49.82         1.48 o                         
  -7   6   3        262.17        260.05         3.32 o                         
  -6   6   3         61.83         71.15         1.65 o                         
  -5   6   3         12.99         15.93         0.82 o                         
  -4   6   3        321.80        331.28         3.97 o                         
  -3   6   3       1486.72       1635.52        13.19 o                         
  -2   6   3        128.75        135.36         2.17 o                         
  -1   6   3        353.59        350.59         3.74 o                         
   0   6   3        652.79        700.05         8.53 o                         
   1   6   3        606.83        578.70         5.36 o                         
   2   6   3         32.94         34.54         1.20 o                         
   3   6   3        155.21        157.00         2.27 o                         
   4   6   3        112.19        120.48         2.22 o                         
   5   6   3         58.28         57.71         1.58 o                         
   6   6   3        184.17        172.25         2.59 o                         
   7   6   3        168.98        171.08         3.33 o                         
   8   6   3         78.99         79.81         1.84 o                         
   9   6   3         18.60         23.40         1.21 o                         
  10   6   3        160.15        143.81         2.61 o                         
  11   6   3        198.72        172.74         2.98 o                         
  12   6   3        229.93        234.81         3.49 o                         
  13   6   3         80.86         83.37         2.44 o                         
  14   6   3         47.57         47.82         1.79 o                         
  15   6   3        371.87        361.60         4.64 o                         
  16   6   3        380.42        395.73         5.01 o                         
  17   6   3         14.68         16.04         1.44 o                         
  18   6   3        122.64        125.09         2.89 o                         
  19   6   3        172.56        165.32         3.26 o                         
  20   6   3         13.90         10.98         1.33 o                         
  21   6   3         79.09         76.95         3.53 o                         
  22   6   3         55.70         55.64         3.27 o                         
  23   6   3         10.09          7.95         3.30 o                         
  24   6   3         24.71         27.88         3.82 o                         
  25   6   3         57.67         50.41         8.75 o                         
 -26   7   3          6.17         -2.75         3.53 o                         
 -25   7   3          1.62         -2.82         2.82 o                         
 -24   7   3         14.51          7.07         2.76 o                         
 -23   7   3          1.15         -2.47         2.47 o                         
 -22   7   3         45.35         38.95         4.82 o                         
 -21   7   3        142.75        142.52         4.76 o                         
 -20   7   3        105.14        109.61         3.92 o                         
 -19   7   3          0.96          0.30         1.15 o                         
 -18   7   3         72.21         73.43         2.62 o                         
 -17   7   3         34.47         35.02         2.16 o                         
 -16   7   3          8.91          6.30         1.15 o                         
 -15   7   3        142.03        146.85         2.88 o                         
 -14   7   3         38.27         41.32         1.74 o                         
 -13   7   3        101.00         94.19         2.22 o                         
 -12   7   3        134.19        145.39         2.87 o                         
 -11   7   3         56.55         65.04         1.96 o                         
 -10   7   3        526.84        572.05         6.06 o                         
  -9   7   3        937.60       1051.02        10.02 o                         
  -8   7   3         77.94         82.67         1.98 o                         
  -7   7   3        105.71        101.77         2.10 o                         
  -6   7   3        260.34        298.64         3.58 o                         
  -5   7   3        202.26        233.82         3.06 o                         
  -4   7   3        484.24        509.54         4.88 o                         
  -3   7   3        818.73        875.50         8.13 o                         
  -2   7   3        479.15        487.36         5.65 o                         
  -1   7   3        293.45        309.62         3.61 o                         
   0   7   3        295.03        320.99         5.29 o                         
   1   7   3        543.77        552.13         5.68 o                         
   2   7   3        372.05        396.57         4.62 o                         
   3   7   3        482.32        526.79         5.76 o                         
   4   7   3         58.86         63.53         1.80 o                         
   5   7   3        164.40        175.96         2.77 o                         
   6   7   3        452.81        498.21         5.83 o                         
   7   7   3        625.39        672.44         6.64 o                         
   8   7   3        121.69        132.77         2.41 o                         
   9   7   3        372.77        383.21         5.12 o                         
  10   7   3         36.45         37.95         1.54 o                         
  11   7   3         62.87         62.07         1.94 o                         
  12   7   3         59.35         63.57         2.00 o                         
  13   7   3         24.72         23.69         1.39 o                         
  14   7   3         18.75         18.57         1.35 o                         
  15   7   3        132.68        134.40         2.90 o                         
  16   7   3          2.52          2.73         1.05 o                         
  17   7   3        186.42        184.83         3.69 o                         
  18   7   3        154.63        159.16         3.53 o                         
  19   7   3         31.48         26.79         2.28 o                         
  20   7   3          2.69          0.34         2.57 o                         
  21   7   3          7.83          4.41         2.36 o                         
  22   7   3          4.49         -2.60         2.89 o                         
  23   7   3          8.46          2.91         4.10 o                         
 -23   8   3          0.93         -2.95         2.95 o                         
 -22   8   3          1.00         -3.77         3.77 o                         
 -21   8   3          6.18         -0.78         2.24 o                         
 -20   8   3         25.57         23.76         3.42 o                         
 -19   8   3         42.61         40.71         3.28 o                         
 -18   8   3         67.56         59.01         3.65 o                         
 -17   8   3          8.75          9.79         1.48 o                         
 -16   8   3         37.60         40.21         2.13 o                         
 -15   8   3         39.12         37.51         2.01 o                         
 -14   8   3         61.39         56.81         2.92 o                         
 -13   8   3         79.97         70.19         2.53 o                         
 -12   8   3         32.59         29.89         1.88 o                         
 -11   8   3         89.19         99.20         3.05 o                         
 -10   8   3        326.42        344.60         4.96 o                         
  -9   8   3         25.13         25.91         1.52 o                         
  -8   8   3         83.22         91.93         2.24 o                         
  -7   8   3         18.53         20.72         1.25 o                         
  -6   8   3         63.19         53.93         1.90 o                         
  -5   8   3        185.73        163.02         2.89 o                         
  -4   8   3        195.33        179.48         2.95 o                         
  -3   8   3         11.18         15.29         1.10 o                         
  -2   8   3         86.77         69.24         1.82 o                         
  -1   8   3         31.29         26.07         1.33 o                         
   0   8   3         30.16         31.47         1.34 o                         
   1   8   3         85.20         85.74         2.15 o                         
   2   8   3        199.40        167.90         2.76 o                         
   3   8   3        142.91        120.36         2.37 o                         
   4   8   3         46.64         47.88         1.67 o                         
   5   8   3         77.74         73.58         1.97 o                         
   6   8   3         39.15         33.03         1.46 o                         
   7   8   3        118.49        133.97         2.59 o                         
   8   8   3        232.91        227.66         3.53 o                         
   9   8   3         36.12         34.95         1.60 o                         
  10   8   3         33.19         31.48         1.51 o                         
  11   8   3        168.78        157.81         3.46 o                         
  12   8   3         23.38         26.83         1.63 o                         
  13   8   3         27.26         31.86         2.04 o                         
  14   8   3          3.22          1.88         1.15 o                         
  15   8   3         29.89         29.81         2.00 o                         
  16   8   3        100.92         95.70         3.26 o                         
  17   8   3         16.39         11.70         2.58 o                         
  18   8   3          2.93         -0.82         1.76 o                         
  19   8   3          2.54         -2.42         2.90 o                         
  20   8   3          0.34          2.29         6.42 o                         
 -20   9   3         33.20          7.98         6.61 o                         
 -19   9   3          8.06          4.24         3.49 o                         
 -18   9   3         11.69         10.42         3.09 o                         
 -17   9   3         59.24         61.91         4.42 o                         
 -16   9   3          6.24          3.92         1.80 o                         
 -15   9   3          8.08          6.79         2.11 o                         
 -14   9   3         40.11         42.41         3.45 o                         
 -13   9   3          6.55          5.00         1.53 o                         
 -12   9   3          4.18          4.31         1.28 o                         
 -11   9   3          6.78          6.25         1.33 o                         
 -10   9   3         75.67         69.83         2.75 o                         
  -9   9   3        142.16        154.85         3.74 o                         
  -8   9   3         17.70         18.93         1.58 o                         
  -7   9   3          7.23          7.64         1.23 o                         
  -6   9   3         18.69         18.24         1.50 o                         
  -5   9   3         18.67         20.06         1.54 o                         
  -4   9   3         50.93         44.61         1.97 o                         
  -3   9   3         25.63         23.37         1.58 o                         
  -2   9   3        143.44        132.97         3.63 o                         
  -1   9   3         57.56         52.97         2.14 o                         
   0   9   3         14.92         17.10         1.38 o                         
   1   9   3         29.90         28.06         1.51 o                         
   2   9   3         51.85         48.89         1.81 o                         
   3   9   3         12.97         14.73         1.22 o                         
   4   9   3         10.87         13.11         1.18 o                         
   5   9   3         23.80         21.61         1.39 o                         
   6   9   3         73.02         87.76         2.44 o                         
   7   9   3         89.55        105.35         2.55 o                         
   8   9   3         14.62         13.64         1.28 o                         
   9   9   3         11.61         10.03         1.27 o                         
  10   9   3          8.88          8.14         1.24 o                         
  11   9   3         19.33         17.06         1.83 o                         
  12   9   3         19.31         21.66         2.03 o                         
  13   9   3         14.82         19.90         2.08 o                         
  14   9   3         21.43         25.36         2.41 o                         
  15   9   3         21.59         16.76         2.70 o                         
  16   9   3          4.59         -1.77         2.46 o                         
  17   9   3         49.69         33.87         4.52 o                         
 -15  10   3         33.46         54.29         6.52 o                         
 -14  10   3         34.98         42.87         5.52 o                         
 -13  10   3         40.67         45.69         5.02 o                         
 -12  10   3          0.72         -2.51         2.51 o                         
 -11  10   3         39.51         41.55         3.83 o                         
 -10  10   3         18.77         13.25         2.26 o                         
  -9  10   3          9.28          7.51         1.92 o                         
  -8  10   3         10.79         10.46         2.30 o                         
  -7  10   3         48.30         48.85         3.02 o                         
  -6  10   3         10.51          7.74         1.81 o                         
  -5  10   3          0.22         -1.61         1.61 o                         
  -4  10   3          3.43          1.47         1.83 o                         
  -3  10   3          6.69          7.00         2.02 o                         
  -2  10   3          4.05         -1.71         1.71 o                         
  -1  10   3          1.46         -1.50         1.50 o                         
   0  10   3          7.07          5.67         1.84 o                         
   1  10   3          6.19          1.33         2.15 o                         
   2  10   3          0.52         -1.48         1.82 o                         
   3  10   3         16.42          7.88         1.91 o                         
   4  10   3         35.40         37.90         2.69 o                         
   5  10   3         11.77         14.16         2.28 o                         
   6  10   3          7.61          7.99         2.03 o                         
   7  10   3          6.76          2.45         1.74 o                         
   8  10   3         15.97         15.56         2.60 o                         
   9  10   3          1.73         -1.09         3.16 o                         
  10  10   3         14.87         13.07         3.53 o                         
  11  10   3         36.38         34.77         5.05 o                         
  12  10   3         49.80         63.10        11.33 o                         
  -7  11   3         21.39         34.55         6.42 o                         
  -6  11   3         47.45         53.61         6.56 o                         
  -5  11   3         16.34         14.79         4.09 o                         
  -4  11   3          5.04         -0.54         4.50 o                         
  -3  11   3          6.16         -1.68         3.86 o                         
  -2  11   3          6.67          7.41         3.67 o                         
  -1  11   3          2.61          5.08         5.10 o                         
   0  11   3          3.31          2.11         3.36 o                         
   1  11   3          8.58          2.14         3.43 o                         
   2  11   3         32.74         24.74         4.83 o                         
   3  11   3         38.46         38.14         5.23 o                         
   4  11   3          7.71          4.14         5.20 o                         
 -32   0   4         83.91         91.22        16.88 o                         
 -31   0   4         56.04         38.08        11.70 o                         
 -30   0   4         83.30         86.76         7.01 o                         
 -29   0   4         76.53         89.35         8.05 o                         
 -28   0   4         21.97         23.53         2.69 o                         
 -27   0   4        329.28        361.70         9.41 o                         
 -26   0   4        514.33        555.65        19.72 o                         
 -25   0   4        112.54        118.74         4.70 o                         
 -24   0   4          8.11          9.55         1.56 o                         
 -23   0   4        474.65        508.75         8.92 o                         
 -22   0   4         54.78         59.94         2.74 o                         
 -21   0   4         15.52         15.67         1.80 o                         
 -20   0   4       5143.29       7866.01        96.93 o                         
 -19   0   4       3700.51       5036.47        63.02 o                         
 -18   0   4        777.45        815.20        11.98 o                         
 -17   0   4        317.25        332.18         6.27 o                         
 -16   0   4       2791.17       4044.51        54.48 o                         
 -15   0   4          6.80          6.14         0.73 o                         
 -14   0   4        205.37        172.10         3.23 o                         
 -13   0   4       2153.09       2537.63        34.47 o                         
 -12   0   4       6867.37       3204.59       323.67 o                         
 -11   0   4         94.19        103.80         2.42 o                         
  -9   0   4       1330.50       1487.55        17.48 o                         
  -8   0   4        326.92        302.15         4.89 o                         
  -5   0   4       1617.37       2029.22        25.21 o                         
  -3   0   4       3594.49       1811.83       363.12 o                         
  -2   0   4        119.73         88.06         1.75 o                         
  -1   0   4       4081.52       1101.65       407.31 o                         
   0   0   4       3028.17        330.06       309.18 o                         
   1   0   4       1872.84       2392.41        30.42 o                         
   2   0   4      15345.58       4204.48       956.25 o                         
   4   0   4        505.88        471.38         6.83 o                         
   5   0   4       1626.73       1863.97        20.82 o                         
   6   0   4      14075.66       4194.28      1391.08 o                         
   7   0   4        128.59        131.86         3.19 o                         
   8   0   4       6346.24       4423.58      1983.10 o                         
   9   0   4       2115.38       2509.36        28.14 o                         
  10   0   4        261.39        223.90         4.40 o                         
  11   0   4          2.48          2.29         0.99 o                         
  12   0   4       2665.59       3804.18        43.82 o                         
  13   0   4        292.28        299.76         5.58 o                         
  14   0   4        826.74        847.76        12.41 o                         
  15   0   4       3494.64       4617.58        50.51 o                         
  16   0   4       4981.56       7372.86        78.66 o                         
  17   0   4         31.74         33.95         2.38 o                         
  18   0   4         27.90         38.26         2.76 o                         
  19   0   4        518.55        538.90         9.08 o                         
  20   0   4          3.76          3.66         1.40 o                         
  21   0   4         77.96         80.24         3.53 o                         
  22   0   4        437.26        482.90         9.68 o                         
  23   0   4        309.90        331.81         8.95 o                         
  24   0   4         13.62         18.32         2.59 o                         
  25   0   4        107.00        113.51         5.43 o                         
  26   0   4         84.48         67.40         4.65 o                         
  27   0   4         81.17         84.30         7.43 o                         
  28   0   4         97.24        111.98        10.49 o                         
  29   0   4          0.81         -4.35         4.35 o                         
 -32   1   4          2.69         -2.11         2.76 o                         
 -31   1   4         57.24         80.32         6.48 o                         
 -30   1   4         14.65          9.16         3.28 o                         
 -29   1   4        197.02        209.64         5.77 o                         
 -28   1   4        234.17        265.53         5.88 o                         
 -27   1   4        124.96        142.73         3.81 o                         
 -26   1   4        233.18        258.23         5.09 o                         
 -25   1   4        198.02        207.40         4.63 o                         
 -24   1   4        382.92        380.67         5.35 o                         
 -23   1   4         78.08         71.41         1.87 o                         
 -22   1   4         35.41         33.55         1.38 o                         
 -21   1   4        866.94        949.06         9.35 o                         
 -20   1   4         18.02         21.32         1.02 o                         
 -19   1   4        995.52       1057.11         9.88 o                         
 -18   1   4         23.40         27.42         1.22 o                         
 -17   1   4         12.89         10.68         0.83 o                         
 -16   1   4         35.33         33.24         1.06 o                         
 -15   1   4        284.67        266.46         3.12 o                         
 -14   1   4        699.00        683.09         6.15 o                         
 -13   1   4        295.24        287.84         3.26 o                         
 -12   1   4         83.66         86.72         1.44 o                         
 -11   1   4         92.59        117.64         1.62 o                         
 -10   1   4          9.38          8.71         0.47 o                         
  -9   1   4        570.15        641.45         5.95 o                         
  -8   1   4       3345.25       5156.06       120.70 o                         
  -7   1   4       1384.60       1718.59        16.62 o                         
  -6   1   4         35.82         34.31         1.03 o                         
  -5   1   4       1046.92       1284.61        11.58 o                         
  -4   1   4       1859.71       2328.67        19.13 o                         
  -3   1   4         84.93         69.60         1.08 o                         
  -2   1   4      16829.07       6925.99      1353.67 o                         
  -1   1   4         68.92         60.81         1.20 o                         
   0   1   4       1837.28       2301.23        19.28 o                         
   1   1   4        940.99       1114.75         9.70 o                         
   2   1   4         23.40         27.96         0.86 o                         
   3   1   4       1552.48       1962.89        16.48 o                         
   4   1   4       3090.87       4548.38        53.59 o                         
   5   1   4        482.29        542.73         5.64 o                         
   6   1   4          4.11          1.90         0.59 o                         
   7   1   4        115.81        132.91         2.12 o                         
   8   1   4        123.99        115.30         2.28 o                         
   9   1   4        308.22        312.61         3.68 o                         
  10   1   4        823.91        841.47         7.49 o                         
  11   1   4        287.57        252.08         3.41 o                         
  12   1   4         15.75         15.59         1.08 o                         
  13   1   4         26.91         21.00         1.44 o                         
  14   1   4         20.79         25.53         1.42 o                         
  15   1   4        951.27        990.24         9.67 o                         
  16   1   4         20.93         24.77         1.46 o                         
  17   1   4        970.25       1095.59        10.47 o                         
  18   1   4         46.81         45.84         1.97 o                         
  19   1   4         62.69         59.04         2.52 o                         
  20   1   4        427.76        437.01         5.76 o                         
  21   1   4        178.95        180.52         3.50 o                         
  22   1   4        241.08        262.25         4.54 o                         
  23   1   4        145.14        158.01         4.00 o                         
  24   1   4        287.28        319.24         5.88 o                         
  25   1   4        220.26        238.64         5.32 o                         
  26   1   4         29.52         20.21         2.28 o                         
  27   1   4         63.10         83.46         4.96 o                         
  28   1   4          7.00         11.29         3.43 o                         
  29   1   4          1.24         27.51         7.36 o                         
 -32   2   4         51.63         39.85         9.42 o                         
 -31   2   4         19.00         13.59         2.94 o                         
 -30   2   4         17.04         15.34         2.92 o                         
 -29   2   4        177.22        192.30         6.46 o                         
 -28   2   4         27.28         31.98         2.82 o                         
 -27   2   4        506.50        579.09        10.44 o                         
 -26   2   4        369.26        411.90         7.80 o                         
 -25   2   4          2.04          2.65         1.08 o                         
 -24   2   4        236.99        238.20         4.24 o                         
 -23   2   4        325.95        343.52         4.45 o                         
 -22   2   4         12.88         14.04         1.00 o                         
 -21   2   4        452.69        460.85         5.39 o                         
 -20   2   4       2975.76       3960.61        31.45 o                         
 -19   2   4        179.89        162.11         2.38 o                         
 -18   2   4         71.65         73.85         1.38 o                         
 -17   2   4        258.79        254.83         2.80 o                         
 -16   2   4          6.92          7.96         0.62 o                         
 -15   2   4        107.44        103.15         1.61 o                         
 -14   2   4         17.85         16.61         0.66 o                         
 -13   2   4         23.23         30.92         0.80 o                         
 -12   2   4        133.94        115.34         1.56 o                         
 -11   2   4        220.38        236.10         2.37 o                         
 -10   2   4        299.03        319.98         3.25 o                         
  -9   2   4       1331.17       1556.00        13.24 o                         
  -8   2   4       1444.92       1864.07        15.28 o                         
  -7   2   4         59.20         38.79         0.83 o                         
  -6   2   4       3352.28       5246.42       170.75 o                         
  -5   2   4        228.70        217.22         2.21 o                         
  -4   2   4        546.13        616.59         4.99 o                         
  -3   2   4       2715.11       3546.57        36.55 o                         
  -2   2   4        288.87        292.28         2.88 o                         
  -1   2   4       2881.89       3923.58       126.61 o                         
   0   2   4        614.35        692.94         5.84 o                         
   1   2   4        295.83        280.40         3.08 o                         
   2   2   4       3369.94       5251.11        99.22 o                         
   3   2   4         36.74         24.18         0.93 o                         
   4   2   4       1463.62       1901.73        15.66 o                         
   5   2   4       1392.41       1627.12        13.07 o                         
   6   2   4        286.05        312.80         3.40 o                         
   7   2   4        265.65        271.88         3.53 o                         
   8   2   4         99.69         83.12         1.67 o                         
   9   2   4         39.84         47.10         1.44 o                         
  10   2   4         17.69         17.10         0.99 o                         
  11   2   4         93.44         93.40         2.07 o                         
  12   2   4          2.52          3.38         0.80 o                         
  13   2   4        206.34        206.95         3.29 o                         
  14   2   4         66.32         74.72         1.99 o                         
  15   2   4        212.70        190.25         3.15 o                         
  16   2   4       2870.99       3729.05        29.53 o                         
  17   2   4        463.32        481.61         6.00 o                         
  18   2   4         28.47         29.93         1.67 o                         
  19   2   4        288.10        307.47         4.49 o                         
  20   2   4        239.03        245.17         3.98 o                         
  21   2   4          5.65          4.78         1.13 o                         
  22   2   4        317.64        357.42         5.28 o                         
  23   2   4        544.84        626.05         7.89 o                         
  24   2   4         13.78         17.22         1.65 o                         
  25   2   4        185.53        198.83         4.88 o                         
  26   2   4         15.03         12.02         1.96 o                         
  27   2   4         22.41         20.44         2.66 o                         
  28   2   4         55.01         71.75         6.13 o                         
 -31   3   4         13.86          3.73         4.44 o                         
 -30   3   4         68.58         66.54         6.11 o                         
 -29   3   4        170.88        180.13         6.24 o                         
 -28   3   4         40.94         47.09         3.26 o                         
 -27   3   4          2.16          2.90         1.56 o                         
 -26   3   4         42.48         50.41         3.48 o                         
 -25   3   4          0.20         -1.36         1.36 o                         
 -24   3   4          1.30          0.92         2.70 o                         
 -23   3   4         31.08         31.73         1.79 o                         
 -22   3   4         17.63         19.21         1.14 o                         
 -21   3   4         33.70         29.31         1.20 o                         
 -20   3   4        547.89        591.99         6.53 o                         
 -19   3   4        360.24        345.97         4.11 o                         
 -18   3   4         27.88         29.88         1.10 o                         
 -17   3   4          0.35          0.49         0.49 o                         
 -16   3   4          9.08          7.63         0.69 o                         
 -15   3   4        444.28        412.83         4.20 o                         
 -14   3   4        439.65        426.54         4.32 o                         
 -13   3   4         63.66         65.41         1.39 o                         
 -12   3   4        963.09       1118.69         9.86 o                         
 -11   3   4        112.57        126.36         1.88 o                         
 -10   3   4        571.61        600.02         5.64 o                         
  -9   3   4        296.70        415.00         4.11 o                         
  -8   3   4        595.38        566.67         5.04 o                         
  -7   3   4        729.15        751.39         5.94 o                         
  -6   3   4       2397.32       3308.38        24.35 o                         
  -5   3   4       1926.75       2389.13        17.08 o                         
  -4   3   4         13.78         14.58         0.66 o                         
  -3   3   4       1146.28       1413.65        11.03 o                         
  -2   3   4       2588.27       3413.58        27.16 o                         
  -1   3   4       1051.41       1322.64        10.39 o                         
   0   3   4         23.79         22.23         0.76 o                         
   1   3   4       1537.09       1864.50        13.77 o                         
   2   3   4       2650.19       3695.21        35.69 o                         
   3   3   4        765.56        818.77         7.12 o                         
   4   3   4        596.86        564.21         5.85 o                         
   5   3   4        262.35        378.36         4.32 o                         
   6   3   4        695.46        720.10         6.85 o                         
   7   3   4        158.10        164.71         2.53 o                         
   8   3   4       1105.32       1271.96        11.22 o                         
   9   3   4         48.28         52.53         1.61 o                         
  10   3   4        348.83        345.35         4.47 o                         
  11   3   4        401.24        368.00         4.92 o                         
  12   3   4         12.75         10.05         1.06 o                         
  13   3   4          0.13         -0.75         0.75 o                         
  14   3   4         32.69         29.78         1.49 o                         
  15   3   4        351.19        335.12         4.45 o                         
  16   3   4        480.42        502.40         6.00 o                         
  17   3   4         47.69         39.86         1.77 o                         
  18   3   4         18.52         21.17         1.42 o                         
  19   3   4         26.76         24.92         1.51 o                         
  20   3   4          1.12          0.30         1.01 o                         
  21   3   4          0.19         -0.46         1.00 o                         
  22   3   4         35.64         36.62         1.95 o                         
  23   3   4          2.20          1.53         1.24 o                         
  24   3   4         47.21         49.97         2.92 o                         
  25   3   4        171.18        183.88         4.88 o                         
  26   3   4         92.61         99.33         4.92 o                         
  27   3   4         10.43          7.97         4.13 o                         
 -31   4   4          4.88         -1.93         3.19 o                         
 -30   4   4        125.84        135.82         9.81 o                         
 -29   4   4         54.08         69.84         5.43 o                         
 -28   4   4        188.40        183.72         6.55 o                         
 -27   4   4          0.33         -1.46         1.46 o                         
 -26   4   4          0.73         -0.91         1.43 o                         
 -25   4   4         59.45         57.27         3.15 o                         
 -24   4   4         51.71         56.90         3.08 o                         
 -23   4   4         44.51         46.42         2.91 o                         
 -22   4   4        108.79        102.77         3.02 o                         
 -21   4   4        387.39        386.84         4.83 o                         
 -20   4   4         87.82         91.87         2.18 o                         
 -19   4   4          0.20          0.82         0.64 o                         
 -18   4   4        240.99        239.37         3.42 o                         
 -17   4   4        113.91        106.88         2.12 o                         
 -16   4   4          0.07          1.98         0.68 o                         
 -15   4   4         47.92         53.07         1.53 o                         
 -14   4   4        277.25        247.97         3.10 o                         
 -13   4   4         28.12         24.33         1.09 o                         
 -12   4   4        493.53        507.21         5.05 o                         
 -11   4   4         93.92         98.38         1.94 o                         
 -10   4   4        145.69        147.95         2.15 o                         
  -9   4   4        825.62        982.49         8.52 o                         
  -8   4   4       1974.01       2484.73        20.01 o                         
  -7   4   4          5.16          9.14         0.67 o                         
  -6   4   4        838.57        927.17         7.41 o                         
  -5   4   4          0.28          0.83         0.42 o                         
  -4   4   4        329.06        325.29         3.32 o                         
  -3   4   4       2060.42       2640.85        22.26 o                         
  -2   4   4       1577.88       1912.36        15.77 o                         
  -1   4   4       1998.33       2580.58        20.67 o                         
   0   4   4        352.58        360.92         3.64 o                         
   1   4   4          0.11          0.50         0.46 o                         
   2   4   4        908.75       1016.83         8.65 o                         
   3   4   4          1.87          5.40         0.63 o                         
   4   4   4       1943.16       2423.16        18.02 o                         
   5   4   4        854.53        981.32         8.62 o                         
   6   4   4        177.76        169.86         2.52 o                         
   7   4   4        158.65        150.94         2.37 o                         
   8   4   4        480.09        499.47         5.49 o                         
   9   4   4         10.24         10.84         0.96 o                         
  10   4   4        222.35        203.88         3.12 o                         
  11   4   4         64.29         69.54         2.01 o                         
  12   4   4          0.08         -0.47         0.81 o                         
  13   4   4         85.34         83.01         2.25 o                         
  14   4   4        227.48        221.35         3.75 o                         
  15   4   4          0.13         -0.02         0.86 o                         
  16   4   4        128.53        122.76         2.70 o                         
  17   4   4        442.51        446.63         5.44 o                         
  18   4   4        112.38        109.94         2.64 o                         
  19   4   4         36.65         40.37         1.95 o                         
  20   4   4         41.73         51.28         2.16 o                         
  21   4   4         60.51         63.00         2.49 o                         
  22   4   4          1.54         -0.25         1.17 o                         
  23   4   4          0.90         -1.38         1.38 o                         
  24   4   4        167.73        164.29         4.94 o                         
  25   4   4         61.06         70.40         4.51 o                         
  26   4   4        116.25        133.82         8.55 o                         
  27   4   4          1.91          5.03         3.42 o                         
 -29   5   4        199.68        218.46        14.12 o                         
 -28   5   4         10.84          2.94         3.48 o                         
 -27   5   4          0.20         -1.01         3.52 o                         
 -26   5   4         16.49         13.58         3.18 o                         
 -25   5   4          5.79          5.14         1.78 o                         
 -24   5   4         31.11         33.60         2.59 o                         
 -23   5   4          0.40          0.39         1.33 o                         
 -22   5   4          9.07         10.27         1.57 o                         
 -21   5   4         64.85         76.49         2.43 o                         
 -20   5   4        368.55        406.81         5.53 o                         
 -19   5   4         18.78         16.19         1.21 o                         
 -18   5   4          0.28          0.95         0.79 o                         
 -17   5   4         72.13         76.38         2.02 o                         
 -16   5   4         77.05         85.42         2.00 o                         
 -15   5   4       1243.70       1459.15        13.27 o                         
 -14   5   4        310.85        330.96         3.91 o                         
 -13   5   4         24.76         22.94         1.18 o                         
 -12   5   4         22.82         26.17         1.16 o                         
 -11   5   4        432.44        450.42         4.72 o                         
 -10   5   4        243.98        257.02         3.26 o                         
  -9   5   4        155.71        149.00         2.05 o                         
  -8   5   4         68.30         67.32         1.38 o                         
  -7   5   4        907.34        982.81         7.59 o                         
  -6   5   4          8.24         15.60         0.71 o                         
  -5   5   4        354.34        341.83         3.58 o                         
  -4   5   4        135.97        129.04         1.87 o                         
  -3   5   4        377.17        378.64         3.78 o                         
  -2   5   4          3.06          4.08         0.60 o                         
  -1   5   4        323.60        332.55         3.50 o                         
   0   5   4        157.80        151.86         2.13 o                         
   1   5   4        243.66        252.24         2.87 o                         
   2   5   4         13.18         18.87         0.87 o                         
   3   5   4        965.76       1061.59         8.65 o                         
   4   5   4         51.85         55.97         1.54 o                         
   5   5   4        163.21        150.23         2.34 o                         
   6   5   4        325.94        333.05         3.83 o                         
   7   5   4        485.22        495.95         5.45 o                         
   8   5   4         43.82         44.65         1.73 o                         
   9   5   4         19.64         20.50         1.18 o                         
  10   5   4        291.50        309.19         4.21 o                         
  11   5   4       1162.92       1344.63        12.06 o                         
  12   5   4         59.67         66.04         2.20 o                         
  13   5   4         69.20         69.86         2.19 o                         
  14   5   4          0.75          0.95         0.90 o                         
  15   5   4         22.72         19.76         1.46 o                         
  16   5   4        363.30        399.76         5.08 o                         
  17   5   4         51.44         63.72         2.12 o                         
  18   5   4         10.66         11.20         1.47 o                         
  19   5   4          0.75         -0.10         1.00 o                         
  20   5   4         30.33         33.94         1.93 o                         
  21   5   4          2.46          3.07         1.41 o                         
  22   5   4         22.46         19.81         2.57 o                         
  23   5   4          0.09         -1.20         1.77 o                         
  24   5   4          8.17          6.44         2.69 o                         
  25   5   4        166.96        235.43        11.64 o                         
 -28   6   4          1.66         -3.40         3.40 o                         
 -27   6   4        108.32        133.77         7.35 o                         
 -26   6   4         41.74         37.12         4.04 o                         
 -25   6   4         31.06         28.80         4.18 o                         
 -24   6   4         37.39         34.49         3.68 o                         
 -23   6   4          4.59          5.35         1.79 o                         
 -22   6   4         41.60         41.84         2.75 o                         
 -21   6   4          0.28         -0.72         1.54 o                         
 -20   6   4         16.38         11.78         1.49 o                         
 -19   6   4          1.75          1.19         1.02 o                         
 -18   6   4        178.55        186.74         3.50 o                         
 -17   6   4          2.73          3.30         0.92 o                         
 -16   6   4        271.54        304.08         4.18 o                         
 -15   6   4          0.15          1.07         0.81 o                         
 -14   6   4         35.80         45.09         1.78 o                         
 -13   6   4         17.59         17.44         1.23 o                         
 -12   6   4         59.68         55.47         1.80 o                         
 -11   6   4        695.53        743.85         7.36 o                         
 -10   6   4        503.53        532.48         5.12 o                         
  -9   6   4          4.53          4.42         0.73 o                         
  -8   6   4        224.51        202.58         2.72 o                         
  -7   6   4        108.81        100.04         1.88 o                         
  -6   6   4          5.82          5.41         0.64 o                         
  -5   6   4        312.15        321.05         3.64 o                         
  -4   6   4         35.22         39.83         1.28 o                         
  -3   6   4          2.08          1.17         0.58 o                         
  -2   6   4         17.33         21.75         1.03 o                         
  -1   6   4          2.44          2.40         0.59 o                         
   0   6   4         37.34         40.74         1.28 o                         
   1   6   4        433.33        432.46         4.35 o                         
   2   6   4          9.27          8.75         0.81 o                         
   3   6   4        132.69        120.05         2.02 o                         
   4   6   4        246.78        222.86         2.88 o                         
   5   6   4         12.31          9.32         0.91 o                         
   6   6   4        553.32        577.22         5.61 o                         
   7   6   4        816.78        874.59         7.63 o                         
   8   6   4         88.92         80.54         2.01 o                         
   9   6   4         26.67         27.14         1.40 o                         
  10   6   4         20.65         25.99         1.47 o                         
  11   6   4          0.11          1.82         0.89 o                         
  12   6   4        304.38        315.16         4.43 o                         
  13   6   4          1.71          0.98         0.95 o                         
  14   6   4        220.09        233.23         3.70 o                         
  15   6   4          0.70          0.58         0.96 o                         
  16   6   4         30.23         23.50         1.77 o                         
  17   6   4          0.16         -0.69         0.91 o                         
  18   6   4         48.43         46.58         2.22 o                         
  19   6   4          2.36          1.22         1.23 o                         
  20   6   4         44.48         43.03         3.49 o                         
  21   6   4         41.33         46.07         3.68 o                         
  22   6   4         33.59         39.03         3.60 o                         
  23   6   4         96.92         93.06        10.91 o                         
  24   6   4          0.74         -3.39         5.27 o                         
 -26   7   4          4.40         -2.81         3.74 o                         
 -25   7   4         83.76         60.15         6.63 o                         
 -24   7   4          1.14         -1.41         3.53 o                         
 -23   7   4          0.26         -2.58         2.58 o                         
 -22   7   4         36.32         45.43         3.38 o                         
 -21   7   4         78.49         75.79         3.90 o                         
 -20   7   4          2.16          1.36         1.37 o                         
 -19   7   4         96.80        108.77         3.39 o                         
 -18   7   4          5.77          5.92         1.33 o                         
 -17   7   4         17.36         18.82         1.50 o                         
 -16   7   4         59.41         59.51         2.41 o                         
 -15   7   4        321.46        337.27         4.90 o                         
 -14   7   4          8.00          6.71         1.14 o                         
 -13   7   4         31.69         33.91         1.66 o                         
 -12   7   4          8.33          8.13         1.06 o                         
 -11   7   4        132.55        132.31         2.61 o                         
 -10   7   4        127.88        133.61         2.54 o                         
  -9   7   4         27.33         23.95         1.30 o                         
  -8   7   4          3.33          1.97         0.84 o                         
  -7   7   4        744.72        762.00         7.49 o                         
  -6   7   4         53.80         65.75         1.88 o                         
  -5   7   4         79.20         73.95         1.79 o                         
  -4   7   4         44.16         61.83         1.90 o                         
  -3   7   4        838.98        843.42         7.94 o                         
  -2   7   4          5.15          5.87         0.80 o                         
  -1   7   4        731.42        724.02         6.81 o                         
   0   7   4         49.56         64.15         1.68 o                         
   1   7   4         31.46         34.86         1.35 o                         
   2   7   4         37.07         53.94         1.56 o                         
   3   7   4        782.53        797.79         7.03 o                         
   4   7   4          3.77          3.26         0.78 o                         
   5   7   4         18.09         17.38         1.10 o                         
   6   7   4         99.50        113.24         2.21 o                         
   7   7   4        202.56        197.73         2.94 o                         
   8   7   4         19.15         18.16         1.24 o                         
   9   7   4         27.49         30.92         1.44 o                         
  10   7   4         20.15         19.35         1.25 o                         
  11   7   4        334.45        342.56         4.32 o                         
  12   7   4         53.29         51.87         1.96 o                         
  13   7   4         22.26         24.55         1.59 o                         
  14   7   4          4.75          4.07         1.08 o                         
  15   7   4         84.32        102.56         2.71 o                         
  16   7   4          5.38          3.52         1.12 o                         
  17   7   4         79.54         77.09         2.74 o                         
  18   7   4         29.90         29.73         2.51 o                         
  19   7   4          0.59         -1.27         1.98 o                         
  20   7   4          2.71         -1.75         2.80 o                         
  21   7   4         73.60         77.90         5.88 o                         
  22   7   4          2.53         -0.67         3.54 o                         
 -23   8   4         25.77         16.04        11.36 o                         
 -22   8   4         14.98         11.77         3.61 o                         
 -21   8   4         55.45         62.25         6.23 o                         
 -20   8   4          4.91         -3.16         3.16 o                         
 -19   8   4          0.09         -1.67         1.67 o                         
 -18   8   4         10.09         10.60         2.80 o                         
 -17   8   4         91.51        101.73         4.52 o                         
 -16   8   4         21.07         27.77         1.79 o                         
 -15   8   4          5.34          5.63         1.29 o                         
 -14   8   4         52.82         55.11         2.33 o                         
 -13   8   4         50.58         56.50         2.40 o                         
 -12   8   4         77.52         73.46         2.76 o                         
 -11   8   4          1.10          2.47         1.10 o                         
 -10   8   4         27.48         28.49         1.57 o                         
  -9   8   4         22.43         24.85         1.50 o                         
  -8   8   4         34.97         40.13         1.68 o                         
  -7   8   4          9.18          9.42         1.15 o                         
  -6   8   4        185.30        185.90         3.05 o                         
  -5   8   4         89.10         90.68         2.23 o                         
  -4   8   4          0.04         -0.04         0.72 o                         
  -3   8   4          0.21         -0.12         0.75 o                         
  -2   8   4        286.50        279.41         3.91 o                         
  -1   8   4          0.33          0.23         0.73 o                         
   0   8   4          0.07          0.15         0.76 o                         
   1   8   4         73.12         78.28         1.92 o                         
   2   8   4        178.22        175.43         2.78 o                         
   3   8   4         19.40         22.38         1.25 o                         
   4   8   4         21.88         25.78         1.30 o                         
   5   8   4         11.42         13.52         1.10 o                         
   6   8   4         29.20         30.37         1.55 o                         
   7   8   4          0.52          3.82         0.98 o                         
   8   8   4         47.17         49.76         1.94 o                         
   9   8   4         43.33         46.20         1.86 o                         
  10   8   4         37.58         40.86         1.82 o                         
  11   8   4          4.09          3.14         1.04 o                         
  12   8   4         20.88         23.67         1.68 o                         
  13   8   4         82.65         90.24         2.83 o                         
  14   8   4          4.20          3.46         1.45 o                         
  15   8   4          0.03         -1.31         1.31 o                         
  16   8   4          8.98          4.23         1.72 o                         
  17   8   4         60.44         69.18         4.37 o                         
  18   8   4         14.53         10.06         3.33 o                         
  19   8   4         19.71         19.68         3.90 o                         
 -19   9   4          9.67          7.75         5.86 o                         
 -18   9   4         39.83         44.65         4.40 o                         
 -17   9   4         14.54          6.95         4.29 o                         
 -16   9   4         42.19         41.01         3.53 o                         
 -15   9   4         60.39         64.21         3.89 o                         
 -14   9   4          0.50         -1.71         1.71 o                         
 -13   9   4         38.34         37.22         2.59 o                         
 -12   9   4          0.43         -1.16         1.16 o                         
 -11   9   4         44.74         44.77         2.55 o                         
 -10   9   4        173.44        183.93         3.89 o                         
  -9   9   4          4.63          4.48         1.35 o                         
  -8   9   4        113.26        113.33         3.22 o                         
  -7   9   4          2.01          3.14         1.13 o                         
  -6   9   4          1.40         -0.99         0.99 o                         
  -5   9   4          9.15          5.21         1.14 o                         
  -4   9   4          0.02         -0.93         0.93 o                         
  -3   9   4          2.43          0.32         1.04 o                         
  -2   9   4         39.94         36.04         1.82 o                         
  -1   9   4          4.23          4.08         1.11 o                         
   0   9   4          0.04         -1.05         1.05 o                         
   1   9   4          4.81          1.86         1.19 o                         
   2   9   4          1.22         -0.93         0.93 o                         
   3   9   4          2.80          3.21         1.08 o                         
   4   9   4        117.56        126.02         2.88 o                         
   5   9   4          7.85          9.76         1.14 o                         
   6   9   4        165.67        180.26         3.24 o                         
   7   9   4         67.66         72.26         2.54 o                         
   8   9   4          1.18          1.25         1.11 o                         
   9   9   4         36.87         35.98         2.20 o                         
  10   9   4          1.15         -0.43         1.42 o                         
  11   9   4         66.55         70.91         3.29 o                         
  12   9   4         48.30         46.17         2.93 o                         
  13   9   4         22.61         22.31         2.61 o                         
  14   9   4         34.96         48.53         4.71 o                         
  15   9   4          6.73          3.89         3.33 o                         
  16   9   4         20.66         17.72         8.68 o                         
 -15  10   4         69.36         97.16        12.04 o                         
 -14  10   4         33.66         34.56        16.79 o                         
 -13  10   4         68.03         74.66         5.81 o                         
 -12  10   4          0.78          1.14         2.74 o                         
 -11  10   4         30.50         38.12         3.89 o                         
 -10  10   4         20.73         17.79         2.69 o                         
  -9  10   4         98.36        117.78         4.78 o                         
  -8  10   4         25.90         27.01         2.58 o                         
  -7  10   4          0.69         -1.36         1.80 o                         
  -6  10   4         19.35         14.43         2.51 o                         
  -5  10   4          0.40         -1.66         1.66 o                         
  -4  10   4          2.37          4.63         1.94 o                         
  -3  10   4         23.95         23.55         2.53 o                         
  -2  10   4         66.56         65.98         3.80 o                         
  -1  10   4         20.44         16.74         2.20 o                         
   0  10   4          3.55          3.50         1.65 o                         
   1  10   4          1.02         -0.42         1.70 o                         
   2  10   4         13.93          7.79         1.98 o                         
   3  10   4          1.03          1.23         1.72 o                         
   4  10   4         17.30         17.81         2.50 o                         
   5  10   4         90.78        111.84         5.14 o                         
   6  10   4         21.76         29.96         3.25 o                         
   7  10   4         19.29         23.54         2.76 o                         
   8  10   4          2.16          4.19         2.31 o                         
   9  10   4         81.24         99.54         6.35 o                         
  10  10   4         22.38         19.48         4.03 o                         
  11  10   4         74.41         77.29         8.49 o                         
  -4  11   4          0.77         -6.82         6.82 o                         
  -3  11   4         11.85         11.79         4.59 o                         
  -2  11   4          7.09          4.87         4.29 o                         
  -1  11   4         10.49         14.99         4.53 o                         
   0  11   4          1.36          6.53         6.76 o                         
 -32   1   5          1.01         -0.71         6.76 o                         
 -31   1   5          3.52         -1.39         2.57 o                         
 -30   1   5         18.45         14.83         3.39 o                         
 -29   1   5         70.02         62.87         4.52 o                         
 -28   1   5         29.47         30.07         2.72 o                         
 -27   1   5          5.09          3.57         1.41 o                         
 -26   1   5         16.58         16.04         1.70 o                         
 -25   1   5         36.08         31.87         2.15 o                         
 -24   1   5         77.95         73.63         2.53 o                         
 -23   1   5        282.39        285.65         4.54 o                         
 -22   1   5        220.51        210.86         3.32 o                         
 -21   1   5         63.23         58.25         2.24 o                         
 -20   1   5         37.91         31.45         1.54 o                         
 -19   1   5        364.40        354.69         4.38 o                         
 -18   1   5         91.78         85.87         1.42 o                         
 -17   1   5        109.89        100.90         3.17 o                         
 -16   1   5        940.10        944.55        10.95 o                         
 -15   1   5        442.81        430.46         4.56 o                         
 -14   1   5         33.80         28.28         0.98 o                         
 -13   1   5        175.42        171.76         4.18 o                         
 -12   1   5        302.05        271.17         3.14 o                         
 -11   1   5         25.85         32.36         0.78 o                         
 -10   1   5        345.13        336.58         3.95 o                         
  -9   1   5        367.24        382.59         4.52 o                         
  -8   1   5        591.72        674.59        14.62 o                         
  -7   1   5       2041.33       2519.54        28.15 o                         
  -6   1   5        143.60        136.11         2.88 o                         
  -5   1   5        474.15        488.79         4.50 o                         
  -4   1   5        868.87        897.90        17.93 o                         
  -3   1   5        690.03        696.92         6.01 o                         
  -2   1   5        343.60        338.45         5.61 o                         
  -1   1   5       2103.75       2575.45        25.96 o                         
   0   1   5        206.42        211.15         4.27 o                         
   1   1   5        324.49        305.82         3.83 o                         
   2   1   5        995.49       1115.14        17.94 o                         
   3   1   5       1562.97       1917.62        22.19 o                         
   4   1   5        301.90        295.49         3.40 o                         
   5   1   5        132.12        131.48         4.01 o                         
   6   1   5         24.55         31.79         1.23 o                         
   7   1   5        156.33        139.60         3.59 o                         
   8   1   5        443.71        453.38         5.74 o                         
   9   1   5         24.26         25.36         1.19 o                         
  10   1   5        760.90        737.96         7.29 o                         
  11   1   5        579.67        549.49         8.20 o                         
  12   1   5        241.18        225.70         4.24 o                         
  13   1   5        119.61        115.23         2.37 o                         
  14   1   5        276.65        260.24         3.74 o                         
  15   1   5         82.04         81.62         2.21 o                         
  16   1   5        137.30        118.50         2.67 o                         
  17   1   5        242.60        235.27         3.73 o                         
  18   1   5        119.21        119.99         3.51 o                         
  19   1   5         85.47         81.70         2.47 o                         
  20   1   5         91.87         82.63         2.78 o                         
  21   1   5         16.60         13.45         1.56 o                         
  22   1   5          4.20          3.50         1.22 o                         
  23   1   5         16.18         20.39         1.79 o                         
  24   1   5         36.46         38.71         2.62 o                         
  25   1   5         50.00         47.83         3.93 o                         
  26   1   5          2.10          5.66         3.13 o                         
  27   1   5          2.64          5.21         5.25 o                         
 -32   2   5          5.62          2.37         4.51 o                         
 -31   2   5         37.32         37.14         3.91 o                         
 -30   2   5        100.62        114.79         5.99 o                         
 -29   2   5         16.76         14.75         2.74 o                         
 -28   2   5         72.95         76.85         4.16 o                         
 -27   2   5         57.09         54.07         3.18 o                         
 -26   2   5         26.24         26.39         2.56 o                         
 -25   2   5         61.17         58.40         2.96 o                         
 -24   2   5         52.20         46.23         3.60 o                         
 -23   2   5         47.99         49.68         2.15 o                         
 -22   2   5         61.27         63.67         1.92 o                         
 -21   2   5        215.60        200.11         3.55 o                         
 -20   2   5        496.90        483.92         5.74 o                         
 -19   2   5        629.98        611.64         5.92 o                         
 -18   2   5        244.00        236.98         4.01 o                         
 -17   2   5        302.50        281.84         3.05 o                         
 -16   2   5        298.47        274.72         3.91 o                         
 -15   2   5          5.39          5.45         0.57 o                         
 -14   2   5        122.77        114.89         1.63 o                         
 -13   2   5        138.13        124.86         1.59 o                         
 -12   2   5         97.43         87.21         2.79 o                         
 -11   2   5        589.41        556.09         5.10 o                         
 -10   2   5        824.71        820.24         7.62 o                         
  -9   2   5        108.96        118.37         1.58 o                         
  -8   2   5        265.10        273.31         3.05 o                         
  -7   2   5        484.25        464.30         5.99 o                         
  -6   2   5       1281.12       1399.93        10.44 o                         
  -5   2   5       1307.22       1475.70        11.53 o                         
  -4   2   5        439.11        462.50         8.20 o                         
  -3   2   5        247.28        249.63         2.56 o                         
  -2   2   5         89.69         89.88         1.77 o                         
  -1   2   5       1086.38       1244.45        13.46 o                         
   0   2   5        953.09       1059.70         9.53 o                         
   1   2   5       1031.25       1097.01         9.29 o                         
   2   2   5        831.55        851.80         7.72 o                         
   3   2   5        108.97        112.89         3.01 o                         
   4   2   5        128.94        123.89         1.91 o                         
   5   2   5        648.91        642.84         5.91 o                         
   6   2   5        409.23        383.73         4.07 o                         
   7   2   5        231.36        211.12         3.25 o                         
   8   2   5        213.56        189.11         2.71 o                         
   9   2   5         64.92         64.71         1.73 o                         
  10   2   5         11.37         11.54         0.95 o                         
  11   2   5        112.39         88.72         2.86 o                         
  12   2   5        261.85        241.50         3.37 o                         
  13   2   5        579.26        554.73         6.04 o                         
  14   2   5        498.63        485.72         5.34 o                         
  15   2   5        574.72        569.25         6.76 o                         
  16   2   5        330.27        311.14         4.60 o                         
  17   2   5         29.82         31.57         1.69 o                         
  18   2   5         26.05         24.98         1.51 o                         
  19   2   5        111.71        111.46         2.70 o                         
  20   2   5         22.76         20.77         1.59 o                         
  21   2   5         17.31         15.06         1.44 o                         
  22   2   5        130.63        134.81         3.29 o                         
  23   2   5         52.89         52.47         2.41 o                         
  24   2   5          8.91          7.86         2.18 o                         
  25   2   5         43.18         36.92         3.64 o                         
  26   2   5         94.92        113.65         6.40 o                         
  27   2   5          4.56          2.77         4.14 o                         
 -31   3   5         29.85         19.12         4.01 o                         
 -30   3   5         59.87         58.69         5.14 o                         
 -29   3   5         77.86         88.09         6.85 o                         
 -28   3   5         20.95         18.16         2.53 o                         
 -27   3   5         10.30          6.92         1.73 o                         
 -26   3   5         19.58         16.36         2.32 o                         
 -25   3   5         41.70         40.47         2.73 o                         
 -24   3   5         77.21         74.88         3.84 o                         
 -23   3   5        159.23        159.15         4.56 o                         
 -22   3   5        192.72        198.78         3.60 o                         
 -21   3   5         33.66         33.19         1.25 o                         
 -20   3   5        147.93        150.45         2.44 o                         
 -19   3   5        651.66        651.90         6.35 o                         
 -18   3   5        393.82        382.70         4.07 o                         
 -17   3   5         84.33         67.43         1.43 o                         
 -16   3   5         26.38         27.79         0.99 o                         
 -15   3   5        105.79        106.78         1.78 o                         
 -14   3   5         53.14         43.80         1.21 o                         
 -13   3   5         26.73         20.22         0.81 o                         
 -12   3   5         16.75         13.78         0.66 o                         
 -11   3   5        221.32        208.20         2.37 o                         
 -10   3   5        493.11        501.50         4.79 o                         
  -9   3   5        377.35        415.57         4.03 o                         
  -8   3   5       1157.51       1354.60        12.43 o                         
  -7   3   5       3051.61       4024.19        32.07 o                         
  -6   3   5        405.39        350.89         3.50 o                         
  -5   3   5        632.45        642.39         5.48 o                         
  -4   3   5       1292.77       1431.72        16.22 o                         
  -3   3   5       1013.25       1085.76         9.78 o                         
  -2   3   5        367.98        362.97         7.74 o                         
  -1   3   5       3347.94       4516.15        50.94 o                         
   0   3   5        407.37        364.81         3.97 o                         
   1   3   5        748.57        690.30         6.81 o                         
   2   3   5       1353.98       1538.84        25.01 o                         
   3   3   5       2303.03       2957.74        24.33 o                         
   4   3   5        455.47        519.58         5.22 o                         
   5   3   5        225.77        225.67         4.36 o                         
   6   3   5        358.06        317.76         4.02 o                         
   7   3   5         29.59         25.83         1.20 o                         
   8   3   5         40.40         34.86         1.50 o                         
   9   3   5         19.87         15.35         1.14 o                         
  10   3   5         38.34         35.89         1.73 o                         
  11   3   5         53.61         54.53         1.88 o                         
  12   3   5         70.12         62.01         2.10 o                         
  13   3   5        483.72        450.82         5.72 o                         
  14   3   5        437.34        449.53         5.76 o                         
  15   3   5        226.23        224.35         3.92 o                         
  16   3   5         61.21         56.38         2.05 o                         
  17   3   5        241.99        255.99         3.96 o                         
  18   3   5         58.87         53.79         2.37 o                         
  19   3   5         53.67         43.91         2.02 o                         
  20   3   5         67.08         63.23         2.48 o                         
  21   3   5         50.65         41.96         2.19 o                         
  22   3   5         19.62         16.00         1.62 o                         
  23   3   5         28.31         31.88         2.24 o                         
  24   3   5         28.72         28.09         3.27 o                         
  25   3   5         72.35         75.33         5.35 o                         
  26   3   5         82.96         88.56         9.01 o                         
 -30   4   5         58.47         52.99         5.36 o                         
 -29   4   5         13.13         10.70         2.76 o                         
 -28   4   5        104.92        123.59         7.45 o                         
 -27   4   5         65.00         61.08         3.71 o                         
 -26   4   5         17.82         17.72         2.44 o                         
 -25   4   5          2.80          3.42         1.45 o                         
 -24   4   5         18.39         23.61         2.63 o                         
 -23   4   5          4.33          2.85         1.27 o                         
 -22   4   5        153.51        158.51         4.31 o                         
 -21   4   5        142.92        133.18         3.42 o                         
 -20   4   5        248.74        238.92         4.08 o                         
 -19   4   5         60.17         51.47         1.65 o                         
 -18   4   5         50.82         51.70         1.71 o                         
 -17   4   5        166.15        165.31         2.72 o                         
 -16   4   5        403.88        373.46         5.17 o                         
 -15   4   5        139.86        135.22         2.21 o                         
 -14   4   5        127.32        120.60         2.09 o                         
 -13   4   5         34.86         34.05         1.55 o                         
 -12   4   5          3.16          4.10         0.66 o                         
 -11   4   5        194.47        195.70         3.95 o                         
 -10   4   5       1156.80       1231.33        11.93 o                         
  -9   4   5        271.58        267.47         3.42 o                         
  -8   4   5         24.76         24.21         0.84 o                         
  -7   4   5        339.65        361.08         3.45 o                         
  -6   4   5        438.44        411.73         3.98 o                         
  -5   4   5         67.17         60.16         1.55 o                         
  -4   4   5          8.58          7.53         0.63 o                         
  -3   4   5         68.16         57.12         1.33 o                         
  -2   4   5        182.21        148.31         2.31 o                         
  -1   4   5          8.21          7.14         0.57 o                         
   0   4   5        143.40        119.43         1.82 o                         
   1   4   5        306.98        300.61         3.43 o                         
   2   4   5        441.16        431.89         4.13 o                         
   3   4   5         11.45          9.24         0.64 o                         
   4   4   5        395.27        401.31         4.47 o                         
   5   4   5        430.82        429.20         9.27 o                         
   6   4   5        510.16        506.16         6.62 o                         
   7   4   5          1.57          2.82         0.74 o                         
   8   4   5         84.18         76.53         2.04 o                         
   9   4   5         73.82         65.65         1.97 o                         
  10   4   5         53.20         51.18         2.17 o                         
  11   4   5        174.82        171.19         4.47 o                         
  12   4   5        293.23        287.79         4.45 o                         
  13   4   5        137.20        136.17         2.97 o                         
  14   4   5        115.53        101.27         2.59 o                         
  15   4   5         90.15         95.27         3.78 o                         
  16   4   5        332.62        317.79         4.55 o                         
  17   4   5        106.75        100.95         2.62 o                         
  18   4   5          8.23          4.98         1.25 o                         
  19   4   5         10.88         12.27         1.64 o                         
  20   4   5          7.11          7.31         1.38 o                         
  21   4   5         28.14         29.89         1.88 o                         
  22   4   5         96.93        102.00         3.62 o                         
  23   4   5         54.16         56.08         4.50 o                         
  24   4   5          9.32         11.69         2.98 o                         
  25   4   5         34.03         44.99         4.66 o                         
 -29   5   5         29.73         29.08         6.63 o                         
 -28   5   5          7.01          2.12         2.67 o                         
 -27   5   5          5.42          2.54         2.35 o                         
 -26   5   5          6.45          0.69         3.04 o                         
 -25   5   5         24.53         28.51         2.48 o                         
 -24   5   5         11.63         11.86         1.73 o                         
 -23   5   5          4.81          5.03         1.56 o                         
 -22   5   5          0.45         -1.08         1.30 o                         
 -21   5   5         26.22         23.55         2.37 o                         
 -20   5   5         23.29         19.20         1.51 o                         
 -19   5   5         97.56         90.65         2.49 o                         
 -18   5   5        235.16        223.99         3.38 o                         
 -17   5   5         33.42         28.14         1.30 o                         
 -16   5   5        161.22        142.44         2.54 o                         
 -15   5   5        206.33        186.75         2.95 o                         
 -14   5   5         40.51         42.41         1.71 o                         
 -13   5   5        127.81        105.08         2.38 o                         
 -12   5   5        407.36        333.90         3.88 o                         
 -11   5   5        100.27         81.97         1.75 o                         
 -10   5   5        178.31        147.62         2.32 o                         
  -9   5   5        174.56        147.33         2.31 o                         
  -8   5   5        217.81        241.96         3.13 o                         
  -7   5   5        407.97        386.88         4.05 o                         
  -6   5   5        431.47        388.54         4.55 o                         
  -5   5   5         21.98         18.66         0.88 o                         
  -4   5   5        150.03        135.99         2.31 o                         
  -3   5   5        105.42         98.31         1.74 o                         
  -2   5   5         38.23         38.50         1.23 o                         
  -1   5   5        336.75        291.81         3.39 o                         
   0   5   5         60.37         49.97         1.80 o                         
   1   5   5        483.68        438.21         4.30 o                         
   2   5   5        699.04        685.36         5.90 o                         
   3   5   5         79.35         92.34         2.03 o                         
   4   5   5         95.49         70.31         1.58 o                         
   5   5   5        128.43        109.63         2.16 o                         
   6   5   5         36.34         30.71         1.39 o                         
   7   5   5        439.69        361.68         4.46 o                         
   8   5   5        270.32        230.71         3.46 o                         
   9   5   5         70.87         74.54         2.28 o                         
  10   5   5        127.53        123.04         2.91 o                         
  11   5   5        163.84        130.99         2.86 o                         
  12   5   5         12.18          9.69         1.19 o                         
  13   5   5        123.11        115.45         2.82 o                         
  14   5   5        215.77        199.05         3.73 o                         
  15   5   5         31.39         28.17         1.69 o                         
  16   5   5          9.66          9.18         1.33 o                         
  17   5   5          0.27          0.88         1.04 o                         
  18   5   5          1.77          1.74         1.09 o                         
  19   5   5          6.43          5.35         1.24 o                         
  20   5   5         23.77         21.11         1.84 o                         
  21   5   5         17.50         19.19         2.50 o                         
  22   5   5         11.97          5.85         2.78 o                         
  23   5   5          9.48          9.02         3.13 o                         
  24   5   5         10.72         10.76         3.55 o                         
 -27   6   5         22.49         -1.78         7.02 o                         
 -26   6   5          2.77         -2.29         2.29 o                         
 -25   6   5         21.26         22.68         3.66 o                         
 -24   6   5          3.52          0.85         2.27 o                         
 -23   6   5         28.49         24.68         2.66 o                         
 -22   6   5         66.91         62.82         3.17 o                         
 -21   6   5        117.77        105.85         3.53 o                         
 -20   6   5         25.48         17.97         1.78 o                         
 -19   6   5          3.16          0.98         1.13 o                         
 -18   6   5          3.13          3.25         1.12 o                         
 -17   6   5         38.98         38.74         1.80 o                         
 -16   6   5         23.32         16.00         1.23 o                         
 -15   6   5         17.21         21.42         1.27 o                         
 -14   6   5         14.51         12.67         1.06 o                         
 -13   6   5         18.57         26.47         1.28 o                         
 -12   6   5         12.02         13.88         1.06 o                         
 -11   6   5          2.82          2.03         0.75 o                         
 -10   6   5          1.89          1.63         0.77 o                         
  -9   6   5         52.69         47.07         1.78 o                         
  -8   6   5         71.13         69.09         1.55 o                         
  -7   6   5        108.03         91.50         1.61 o                         
  -6   6   5         46.02         40.96         1.45 o                         
  -5   6   5         15.76         13.16         0.88 o                         
  -4   6   5          9.40         10.08         0.81 o                         
  -3   6   5         19.76         17.13         0.96 o                         
  -2   6   5         21.32         17.95         1.01 o                         
  -1   6   5         19.45         18.34         1.01 o                         
   0   6   5         38.00         33.08         1.24 o                         
   1   6   5         66.07         57.59         1.58 o                         
   2   6   5         52.71         48.05         1.51 o                         
   3   6   5        111.93         99.62         2.17 o                         
   4   6   5         72.26         65.00         1.69 o                         
   5   6   5          2.82          4.35         0.83 o                         
   6   6   5          5.12          5.09         0.86 o                         
   7   6   5         33.34         39.14         1.63 o                         
   8   6   5         12.97         16.73         1.22 o                         
   9   6   5          9.33          6.12         1.03 o                         
  10   6   5         42.16         48.68         2.06 o                         
  11   6   5         12.23         10.65         1.19 o                         
  12   6   5         61.55         52.47         2.07 o                         
  13   6   5          5.83          6.36         1.16 o                         
  14   6   5          7.42          4.62         1.15 o                         
  15   6   5         28.06         25.66         1.94 o                         
  16   6   5        104.39         96.15         3.03 o                         
  17   6   5        135.72        131.97         3.25 o                         
  18   6   5         10.40          5.78         1.44 o                         
  19   6   5          6.07          3.77         1.88 o                         
  20   6   5         13.62         19.00         2.84 o                         
  21   6   5          3.52          1.66         2.25 o                         
  22   6   5         15.74         18.91         4.16 o                         
 -25   7   5         26.56         13.85         4.34 o                         
 -24   7   5         10.44          1.46         2.40 o                         
 -23   7   5          6.67         -0.30         2.12 o                         
 -22   7   5        119.96        124.72         4.87 o                         
 -21   7   5         47.95         45.04         3.57 o                         
 -20   7   5         10.18          9.92         2.11 o                         
 -19   7   5         76.54         76.54         3.30 o                         
 -18   7   5         57.67         56.23         2.81 o                         
 -17   7   5         41.04         39.86         2.16 o                         
 -16   7   5        113.13        107.50         2.83 o                         
 -15   7   5         66.75         70.86         2.34 o                         
 -14   7   5         23.86         23.10         1.45 o                         
 -13   7   5        124.41        124.66         2.66 o                         
 -12   7   5        184.90        189.34         3.14 o                         
 -11   7   5        119.10        125.43         2.54 o                         
 -10   7   5          6.50          7.66         0.98 o                         
  -9   7   5         99.35        103.77         2.18 o                         
  -8   7   5         24.34         22.77         1.15 o                         
  -7   7   5         52.70         44.01         1.49 o                         
  -6   7   5        109.99        103.99         2.25 o                         
  -5   7   5         17.78         16.99         1.02 o                         
  -4   7   5          7.31          7.69         0.83 o                         
  -3   7   5         22.43         30.45         1.27 o                         
  -2   7   5         17.37         20.50         1.08 o                         
  -1   7   5         19.61         23.35         1.17 o                         
   0   7   5         27.69         26.45         1.24 o                         
   1   7   5         42.73         42.90         1.51 o                         
   2   7   5         80.08         64.51         1.82 o                         
   3   7   5         66.07         56.80         1.71 o                         
   4   7   5         38.46         41.10         1.52 o                         
   5   7   5         11.05         12.58         0.99 o                         
   6   7   5         43.62         43.17         1.58 o                         
   7   7   5        322.69        329.48         4.09 o                         
   8   7   5        210.92        202.07         3.31 o                         
   9   7   5         16.86         19.02         1.47 o                         
  10   7   5         45.80         47.71         1.96 o                         
  11   7   5         90.81         99.45         2.90 o                         
  12   7   5        113.82        106.80         2.90 o                         
  13   7   5         76.46         78.44         2.74 o                         
  14   7   5         28.72         32.45         1.90 o                         
  15   7   5          6.83          9.99         1.56 o                         
  16   7   5         88.32         81.61         3.71 o                         
  17   7   5         66.48         64.78         3.52 o                         
  18   7   5         17.99         11.86         2.37 o                         
  19   7   5         21.87         18.09         3.29 o                         
  20   7   5         16.86          9.37         3.60 o                         
 -22   8   5          2.60         -3.51         3.51 o                         
 -21   8   5          4.13         -2.97         2.97 o                         
 -20   8   5          2.02         -1.97         1.97 o                         
 -19   8   5          3.13          3.95         2.28 o                         
 -18   8   5         34.97         36.62         4.51 o                         
 -17   8   5         24.72         27.02         2.68 o                         
 -16   8   5         24.54         27.38         2.39 o                         
 -15   8   5          6.70          4.51         1.28 o                         
 -14   8   5         19.15         22.41         1.68 o                         
 -13   8   5         41.41         40.26         2.02 o                         
 -12   8   5         13.47         13.91         1.36 o                         
 -11   8   5         68.32         79.83         2.72 o                         
 -10   8   5        359.65        369.10         5.58 o                         
  -9   8   5        215.96        228.27         4.28 o                         
  -8   8   5         10.26          8.62         1.26 o                         
  -7   8   5         65.55         61.25         2.23 o                         
  -6   8   5         23.80         21.62         1.44 o                         
  -5   8   5         18.15         11.41         1.20 o                         
  -4   8   5         48.00         39.16         1.71 o                         
  -3   8   5         26.60         21.49         1.39 o                         
  -2   8   5          9.69          7.71         1.06 o                         
  -1   8   5        111.53         79.52         2.19 o                         
   0   8   5         16.96         18.05         1.29 o                         
   1   8   5         48.82         44.93         1.76 o                         
   2   8   5         45.21         42.60         1.92 o                         
   3   8   5          6.77         11.15         1.22 o                         
   4   8   5        237.03        240.58         3.89 o                         
   5   8   5        207.22        229.37         3.55 o                         
   6   8   5        187.93        200.18         3.68 o                         
   7   8   5         26.01         24.40         1.35 o                         
   8   8   5         51.40         52.01         1.90 o                         
   9   8   5         14.00         12.07         1.27 o                         
  10   8   5         10.07          8.23         1.14 o                         
  11   8   5          8.95         11.07         1.38 o                         
  12   8   5         30.71         34.49         2.61 o                         
  13   8   5         19.75         18.57         2.09 o                         
  14   8   5          7.05          5.11         1.79 o                         
  15   8   5          3.04         -2.00         2.08 o                         
  16   8   5          3.67         -0.74         2.06 o                         
  17   8   5          3.33         -2.79         2.79 o                         
 -19   9   5         26.90         30.01        14.40 o                         
 -18   9   5         60.00         68.94        17.97 o                         
 -17   9   5          7.29          2.80         3.26 o                         
 -16   9   5          2.14         -1.96         2.93 o                         
 -15   9   5         16.54         19.19         2.35 o                         
 -14   9   5         19.84         11.16         3.15 o                         
 -13   9   5          7.30          2.68         1.71 o                         
 -12   9   5         14.07         14.56         2.22 o                         
 -11   9   5         13.79         16.96         2.03 o                         
 -10   9   5          2.23         -1.28         1.28 o                         
  -9   9   5          9.94          8.08         1.46 o                         
  -8   9   5         22.60         29.00         1.79 o                         
  -7   9   5         29.81         27.80         1.83 o                         
  -6   9   5          6.14          3.21         1.19 o                         
  -5   9   5         12.31          6.18         1.28 o                         
  -4   9   5          6.23          3.52         1.27 o                         
  -3   9   5          1.38         -0.91         1.05 o                         
  -2   9   5          0.88         -0.91         1.01 o                         
  -1   9   5         14.71         13.19         1.37 o                         
   0   9   5          4.48          1.77         1.21 o                         
   1   9   5         13.49         11.67         1.53 o                         
   2   9   5         10.88         11.63         1.36 o                         
   3   9   5         46.08         46.79         2.03 o                         
   4   9   5          4.12          4.55         1.29 o                         
   5   9   5          2.98          2.95         1.31 o                         
   6   9   5         31.12         36.12         2.34 o                         
   7   9   5         30.07         25.73         2.40 o                         
   8   9   5          9.41          6.11         1.82 o                         
   9   9   5         20.16         22.93         2.14 o                         
  10   9   5         12.63         17.56         2.16 o                         
  11   9   5          5.17          5.24         2.04 o                         
  12   9   5         18.11         18.83         2.59 o                         
  13   9   5         52.06         50.62         4.50 o                         
  14   9   5         25.21         23.82         4.44 o                         
 -13  10   5         31.10         35.89         5.20 o                         
 -12  10   5          4.47          3.96         3.90 o                         
 -11  10   5         14.57         11.54         4.44 o                         
 -10  10   5         70.77         83.23         5.22 o                         
  -9  10   5          7.95          6.24         2.70 o                         
  -8  10   5          2.51          2.31         2.08 o                         
  -7  10   5          5.19          3.92         2.12 o                         
  -6  10   5          4.49          5.02         1.92 o                         
  -5  10   5         17.37         24.39         2.57 o                         
  -4  10   5          9.93         10.12         2.15 o                         
  -3  10   5         20.12         29.08         2.81 o                         
  -2  10   5         31.60         44.54         3.14 o                         
  -1  10   5         25.96         29.19         2.76 o                         
   0  10   5          8.33         10.53         2.19 o                         
   1  10   5         10.32         12.58         2.46 o                         
   2  10   5         14.07         21.98         4.79 o                         
   3  10   5          3.34          1.33         2.81 o                         
   4  10   5         22.07         15.67         3.04 o                         
   5  10   5         26.66         33.08         3.38 o                         
   6  10   5         40.44         53.32         7.62 o                         
   7  10   5         12.42          3.36         2.99 o                         
   8  10   5         34.61         29.70         5.35 o                         
 -32   0   6         17.94         14.50        11.53 o                         
 -31   0   6        255.81        291.20        17.48 o                         
 -30   0   6         60.43         59.28        10.75 o                         
 -29   0   6          0.19         -0.36         5.10 o                         
 -28   0   6         26.60         28.79         6.67 o                         
 -27   0   6         71.53         72.32         5.63 o                         
 -26   0   6          8.48         18.03         2.71 o                         
 -25   0   6         13.90          9.48         1.94 o                         
 -24   0   6       1479.37       1757.15        29.37 o                         
 -23   0   6        220.44        235.57         6.36 o                         
 -22   0   6        736.66        774.35        12.78 o                         
 -21   0   6       1142.95       1264.26        22.59 o                         
 -20   0   6        115.02        124.82         3.03 o                         
 -19   0   6       2152.48       2625.22        36.29 o                         
 -18   0   6       3853.83       5432.55        66.78 o                         
 -17   0   6        126.70        106.70         2.49 o                         
 -16   0   6         61.17         61.26         1.74 o                         
 -15   0   6        242.23        257.83         5.44 o                         
 -14   0   6        229.07        240.75         4.03 o                         
 -13   0   6        379.67        369.06         6.43 o                         
 -12   0   6        528.30        539.84         9.13 o                         
 -11   0   6       1978.58       2536.67        38.94 o                         
 -10   0   6       1478.45       1783.93        36.20 o                         
  -9   0   6        515.30        783.57        13.62 o                         
  -8   0   6       1187.79       1260.59        20.50 o                         
  -7   0   6       2073.83       2617.46        30.20 o                         
  -6   0   6         85.54         59.02         1.54 o                         
  -5   0   6        212.51        254.88         4.28 o                         
  -4   0   6        779.71        881.05        14.05 o                         
  -3   0   6         20.07         17.59         1.30 o                         
  -2   0   6       1031.83       1195.74        17.44 o                         
  -1   0   6        243.88        267.84         3.84 o                         
   0   0   6         81.58         54.82         1.74 o                         
   1   0   6       1900.45       2322.31        27.96 o                         
   2   0   6       1417.04       1553.36        18.59 o                         
   3   0   6        708.34        996.08        14.85 o                         
   4   0   6       1478.61       1663.04        20.16 o                         
   5   0   6       2077.85       2730.17        30.15 o                         
   6   0   6        594.76        594.82         8.35 o                         
   7   0   6        531.92        521.31         7.68 o                         
   8   0   6        247.03        260.73         4.93 o                         
   9   0   6        340.23        350.72         6.77 o                         
  10   0   6         97.05         98.16         2.87 o                         
  11   0   6        125.07         95.18         2.94 o                         
  12   0   6       4011.00       5630.94        57.81 o                         
  13   0   6       2291.28       2746.39        30.21 o                         
  14   0   6        118.58        120.69         4.34 o                         
  15   0   6       1253.28       1388.65        18.15 o                         
  16   0   6        733.34        760.33        11.59 o                         
  17   0   6        227.06        243.21         5.66 o                         
  18   0   6       1474.38       1677.76        21.62 o                         
  19   0   6          5.22          2.63         1.81 o                         
  20   0   6         12.48         15.44         2.29 o                         
  21   0   6         48.88         62.37         3.60 o                         
  22   0   6         21.30         18.80         2.41 o                         
  23   0   6          0.09         -0.85         4.09 o                         
  24   0   6         59.20         61.59         8.89 o                         
  25   0   6        230.06        247.40        14.30 o                         
  26   0   6         18.77         32.95         6.67 o                         
 -31   1   6         20.59          8.10         5.24 o                         
 -30   1   6          0.49         -0.20         2.45 o                         
 -29   1   6         30.47         34.36         3.84 o                         
 -28   1   6          6.12          5.54         2.19 o                         
 -27   1   6         99.89         96.02         4.41 o                         
 -26   1   6          1.37         -1.26         1.26 o                         
 -25   1   6        702.07        795.43        12.58 o                         
 -24   1   6        323.39        333.36         5.54 o                         
 -23   1   6        106.73        122.37         3.19 o                         
 -22   1   6          5.53          4.59         0.88 o                         
 -21   1   6          3.29          4.73         0.85 o                         
 -20   1   6       1629.07       1920.29        16.62 o                         
 -19   1   6       1012.26       1138.46        10.46 o                         
 -18   1   6        469.90        504.01         5.55 o                         
 -17   1   6         16.82         14.69         0.70 o                         
 -16   1   6        243.19        228.93         3.15 o                         
 -15   1   6        173.51        175.89         2.33 o                         
 -14   1   6          5.37          3.23         0.52 o                         
 -13   1   6        985.71       1236.43        11.98 o                         
 -12   1   6        725.65        825.23         8.70 o                         
 -11   1   6        128.65        131.12         2.23 o                         
 -10   1   6        727.54        819.40         8.45 o                         
  -9   1   6        551.45        579.79         6.46 o                         
  -8   1   6        187.59        240.81         3.15 o                         
  -7   1   6       4692.58       7621.76       239.57 o                         
  -6   1   6        270.70        273.13         2.84 o                         
  -5   1   6        588.33        589.40         5.35 o                         
  -4   1   6        705.85        775.08         7.21 o                         
  -3   1   6          4.31          4.10         0.57 o                         
  -2   1   6        723.08        802.14         7.38 o                         
  -1   1   6        582.07        564.97         5.41 o                         
   0   1   6        317.85        307.91         3.58 o                         
   1   1   6       4426.07       7074.33       102.97 o                         
   2   1   6        155.60        201.12         2.90 o                         
   3   1   6        524.05        538.04         5.14 o                         
   4   1   6        640.47        704.62         6.92 o                         
   5   1   6        177.23        178.16         2.55 o                         
   6   1   6        709.98        808.43         7.15 o                         
   7   1   6       1005.09       1235.74        10.76 o                         
   8   1   6         12.68          6.43         0.84 o                         
   9   1   6        233.16        220.47         3.32 o                         
  10   1   6        325.12        298.74         4.10 o                         
  11   1   6          6.31          4.76         0.87 o                         
  12   1   6        470.49        485.99         5.64 o                         
  13   1   6       1047.93       1176.11        10.71 o                         
  14   1   6       1898.97       2209.47        19.33 o                         
  15   1   6          1.19          2.66         0.99 o                         
  16   1   6          1.99          2.21         0.98 o                         
  17   1   6         80.31         90.69         2.51 o                         
  18   1   6        320.69        319.59         4.65 o                         
  19   1   6        657.49        724.02         8.26 o                         
  20   1   6          1.43          0.57         1.04 o                         
  21   1   6         65.79         65.68         2.59 o                         
  22   1   6          4.26          2.57         1.52 o                         
  23   1   6         33.14         34.95         3.02 o                         
  24   1   6          0.56          1.82         2.29 o                         
  25   1   6         14.50         24.61         3.93 o                         
  26   1   6         56.17         64.94         6.89 o                         
 -32   2   6         14.47          7.96         4.87 o                         
 -31   2   6         55.30         62.04         6.51 o                         
 -30   2   6         59.72         61.15         4.68 o                         
 -29   2   6         10.46         16.16         2.90 o                         
 -28   2   6        134.88        135.53         6.38 o                         
 -27   2   6          7.19          5.53         2.00 o                         
 -26   2   6        147.41        132.78         4.82 o                         
 -25   2   6          4.16          3.84         1.59 o                         
 -24   2   6        420.71        444.48         7.27 o                         
 -23   2   6         22.76         22.30         1.62 o                         
 -22   2   6         65.11         62.72         2.00 o                         
 -21   2   6        164.00        168.89         2.57 o                         
 -20   2   6        126.23        120.07         2.10 o                         
 -19   2   6       1850.63       2126.20        16.47 o                         
 -18   2   6        272.23        265.13         3.36 o                         
 -17   2   6         77.49         75.93         1.43 o                         
 -16   2   6        347.11        330.68         3.38 o                         
 -15   2   6         78.31         60.39         1.11 o                         
 -14   2   6        335.74        334.37         3.50 o                         
 -13   2   6        767.38        776.95         7.29 o                         
 -12   2   6         23.08         22.84         0.96 o                         
 -11   2   6       1367.21       1683.50        16.98 o                         
 -10   2   6        941.56       1034.49        11.27 o                         
  -9   2   6         13.32         18.33         0.95 o                         
  -8   2   6       1738.32       2127.55        17.93 o                         
  -7   2   6          5.72          8.06         0.51 o                         
  -6   2   6        591.80        535.72         5.27 o                         
  -5   2   6        104.43         92.99         1.29 o                         
  -4   2   6         14.79         12.32         0.61 o                         
  -3   2   6          4.75          4.66         0.39 o                         
  -2   2   6          5.88          4.62         0.67 o                         
  -1   2   6        111.52         93.58         1.80 o                         
   0   2   6        624.86        566.03         6.29 o                         
   1   2   6          7.84          9.41         0.93 o                         
   2   2   6       1843.39       2259.62        18.72 o                         
   3   2   6         16.60         19.45         0.78 o                         
   4   2   6        959.22       1054.46         9.35 o                         
   5   2   6       1529.53       1850.87        14.94 o                         
   6   2   6         48.36         44.51         1.39 o                         
   7   2   6        796.77        800.88         7.38 o                         
   8   2   6        411.80        413.95         4.64 o                         
   9   2   6         57.29         46.13         1.57 o                         
  10   2   6        341.58        341.03         4.29 o                         
  11   2   6         57.66         55.04         1.87 o                         
  12   2   6        382.93        374.08         4.75 o                         
  13   2   6       1813.81       2055.78        19.15 o                         
  14   2   6        157.17        157.79         2.86 o                         
  15   2   6        141.69        144.90         2.81 o                         
  16   2   6         75.73         75.63         2.31 o                         
  17   2   6         31.17         30.32         1.63 o                         
  18   2   6        478.60        500.98         6.25 o                         
  19   2   6          2.12          0.85         1.12 o                         
  20   2   6        143.19        134.40         3.28 o                         
  21   2   6         18.03         17.62         1.48 o                         
  22   2   6        134.22        132.52         3.82 o                         
  23   2   6          7.10          7.03         2.12 o                         
  24   2   6         63.68         73.25         5.31 o                         
  25   2   6         56.43         72.96         6.65 o                         
  26   2   6         11.64          2.40         4.06 o                         
 -31   3   6         27.66         15.62        10.47 o                         
 -30   3   6         12.84          3.18         3.75 o                         
 -29   3   6          0.37         -1.53         2.14 o                         
 -28   3   6          0.02         -1.86         1.86 o                         
 -27   3   6        145.40        160.16         5.23 o                         
 -26   3   6          8.80          8.34         1.77 o                         
 -25   3   6         44.83         50.97         3.63 o                         
 -24   3   6        126.93        130.39         3.68 o                         
 -23   3   6        367.71        419.62         7.10 o                         
 -22   3   6          2.77          4.92         1.44 o                         
 -21   3   6         59.86         72.92         1.91 o                         
 -20   3   6        373.82        378.47         4.16 o                         
 -19   3   6          3.50          4.97         0.71 o                         
 -18   3   6         12.03         12.40         0.88 o                         
 -17   3   6        233.38        230.99         3.12 o                         
 -16   3   6        120.64         80.33         2.02 o                         
 -15   3   6         57.36         78.92         1.51 o                         
 -14   3   6         55.24         52.05         1.21 o                         
 -13   3   6          1.00          1.78         0.50 o                         
 -12   3   6        145.57        162.36         2.57 o                         
 -11   3   6         65.20         65.24         1.43 o                         
 -10   3   6       1212.04       1396.15        11.78 o                         
  -9   3   6        845.81        936.52         7.90 o                         
  -8   3   6        146.78        170.40         2.24 o                         
  -7   3   6        243.31        225.50         2.63 o                         
  -6   3   6          4.82         22.88         1.07 o                         
  -5   3   6        466.51        434.95         4.30 o                         
  -4   3   6         60.54         44.70         1.11 o                         
  -3   3   6         10.79         11.77         0.67 o                         
  -2   3   6         48.30         36.38         1.10 o                         
  -1   3   6        376.94        358.10         3.73 o                         
   0   3   6         12.98         28.73         1.14 o                         
   1   3   6        298.78        272.22         3.26 o                         
   2   3   6        110.86        123.63         2.09 o                         
   3   3   6        895.33        986.14         9.19 o                         
   4   3   6       1218.64       1386.10        12.01 o                         
   5   3   6         58.46         60.14         1.53 o                         
   6   3   6        114.44        135.03         2.32 o                         
   7   3   6          0.85          1.03         0.69 o                         
   8   3   6         48.77         43.47         1.63 o                         
   9   3   6         50.92         65.32         1.92 o                         
  10   3   6        138.60         98.49         2.40 o                         
  11   3   6        222.24        219.50         3.58 o                         
  12   3   6          4.91          8.01         1.18 o                         
  13   3   6          3.22          2.71         1.02 o                         
  14   3   6        407.15        403.35         5.31 o                         
  15   3   6         58.12         69.42         2.23 o                         
  16   3   6          1.34          2.64         0.98 o                         
  17   3   6        296.13        346.33         4.90 o                         
  18   3   6        163.51        160.69         3.57 o                         
  19   3   6         27.33         29.62         1.88 o                         
  20   3   6         12.52         11.92         1.45 o                         
  21   3   6        142.33        159.13         4.09 o                         
  22   3   6          0.05         -1.58         1.58 o                         
  23   3   6          0.21          1.22         3.31 o                         
  24   3   6         17.79         19.87         3.64 o                         
  25   3   6         23.65         26.70         4.31 o                         
 -30   4   6          8.90          2.74         9.80 o                         
 -29   4   6          4.76         -1.97         2.76 o                         
 -28   4   6         12.41          2.80         3.41 o                         
 -27   4   6         22.68         27.67         2.55 o                         
 -26   4   6         43.32         48.76         2.74 o                         
 -25   4   6         11.69         10.50         1.73 o                         
 -24   4   6         50.53         44.55         2.48 o                         
 -23   4   6         22.28         21.54         2.13 o                         
 -22   4   6         70.56         76.60         2.81 o                         
 -21   4   6         18.28         22.42         1.72 o                         
 -20   4   6         39.58         43.91         1.84 o                         
 -19   4   6        705.82        706.78         7.42 o                         
 -18   4   6         73.60         75.20         1.67 o                         
 -17   4   6         54.79         57.11         1.51 o                         
 -16   4   6        375.92        386.11         4.49 o                         
 -15   4   6        425.52        434.07         4.63 o                         
 -14   4   6        847.32        896.15         8.18 o                         
 -13   4   6        152.15        167.76         2.45 o                         
 -12   4   6         30.13         29.75         1.14 o                         
 -11   4   6         34.71         33.60         1.24 o                         
 -10   4   6        259.77        249.02         2.80 o                         
  -9   4   6         67.57         58.35         1.18 o                         
  -8   4   6         53.48         40.88         1.16 o                         
  -7   4   6        396.54        406.50         3.99 o                         
  -6   4   6       1657.36       1961.79        15.64 o                         
  -5   4   6       1219.91       1294.68        10.52 o                         
  -4   4   6        365.93        391.14         4.11 o                         
  -3   4   6          0.86          2.11         0.61 o                         
  -2   4   6        404.30        425.06         4.46 o                         
  -1   4   6       1198.82       1254.21        10.25 o                         
   0   4   6       1627.19       1946.83        15.60 o                         
   1   4   6        436.56        443.54         4.85 o                         
   2   4   6         79.45         64.03         1.66 o                         
   3   4   6         74.23         71.19         1.79 o                         
   4   4   6        250.21        242.44         3.47 o                         
   5   4   6         76.37         73.22         1.67 o                         
   6   4   6         26.59         27.74         1.27 o                         
   7   4   6        179.34        196.27         3.32 o                         
   8   4   6        846.54        869.41         9.07 o                         
   9   4   6        388.31        392.75         5.03 o                         
  10   4   6        315.22        330.25         4.79 o                         
  11   4   6         35.76         38.08         1.71 o                         
  12   4   6         70.22         72.78         2.38 o                         
  13   4   6        724.06        728.07         8.03 o                         
  14   4   6         38.66         38.18         1.95 o                         
  15   4   6         22.65         24.19         1.58 o                         
  16   4   6         46.78         50.21         2.14 o                         
  17   4   6         28.87         31.65         1.94 o                         
  18   4   6         42.03         41.09         1.97 o                         
  19   4   6          6.61          3.27         1.17 o                         
  20   4   6         35.87         37.69         2.44 o                         
  21   4   6         23.81         30.09         2.99 o                         
  22   4   6         12.43         15.83         3.68 o                         
  23   4   6          7.45         11.28         4.34 o                         
  24   4   6          8.06          6.96         3.21 o                         
 -29   5   6         68.78         48.76        13.74 o                         
 -28   5   6         18.36         11.47         8.02 o                         
 -27   5   6         24.08         17.69         3.89 o                         
 -26   5   6         18.47         15.58         2.78 o                         
 -25   5   6          0.77         -1.43         1.43 o                         
 -24   5   6         13.08          8.94         1.62 o                         
 -23   5   6          1.24         -0.10         1.23 o                         
 -22   5   6         17.19         20.92         1.85 o                         
 -21   5   6         18.58         14.93         1.61 o                         
 -20   5   6         22.93         23.81         1.90 o                         
 -19   5   6         69.72         65.52         2.31 o                         
 -18   5   6         84.67         82.92         2.27 o                         
 -17   5   6          4.96          4.99         0.92 o                         
 -16   5   6          4.60          5.46         0.83 o                         
 -15   5   6         27.95         28.13         1.24 o                         
 -14   5   6         70.17         67.92         1.72 o                         
 -13   5   6         12.95          8.61         0.88 o                         
 -12   5   6         15.98         15.10         1.12 o                         
 -11   5   6        121.28        118.85         2.27 o                         
 -10   5   6       1835.60       2130.47        17.47 o                         
  -9   5   6         29.05         27.96         1.27 o                         
  -8   5   6        140.13        124.64         2.26 o                         
  -7   5   6        337.01        368.38         4.03 o                         
  -6   5   6         22.44         20.49         0.97 o                         
  -5   5   6       1199.13       1326.30        11.61 o                         
  -4   5   6        161.87        166.70         2.38 o                         
  -3   5   6          2.24          2.71         0.64 o                         
  -2   5   6        110.73        114.99         1.87 o                         
  -1   5   6       1054.15       1148.53        10.53 o                         
   0   5   6         33.64         31.55         1.32 o                         
   1   5   6        367.72        399.11         4.40 o                         
   2   5   6         92.15         85.23         1.84 o                         
   3   5   6         29.34         26.48         1.22 o                         
   4   5   6       2094.64       2406.99        20.01 o                         
   5   5   6        104.86        104.85         2.05 o                         
   6   5   6         19.22         16.46         1.13 o                         
   7   5   6         15.96         10.29         1.05 o                         
   8   5   6         47.93         48.78         1.85 o                         
   9   5   6         35.09         39.48         1.75 o                         
  10   5   6         12.43         13.45         1.34 o                         
  11   5   6          5.81          4.14         1.03 o                         
  12   5   6         89.39         88.21         2.68 o                         
  13   5   6         69.83         64.91         2.31 o                         
  14   5   6         27.55         26.30         1.81 o                         
  15   5   6         22.82         17.38         1.75 o                         
  16   5   6         13.93         15.04         1.57 o                         
  17   5   6          3.42          4.06         1.30 o                         
  18   5   6         13.41          8.75         1.43 o                         
  19   5   6          0.50          0.04         1.62 o                         
  20   5   6         17.46         19.16         2.54 o                         
  21   5   6         35.36         37.28         4.79 o                         
  22   5   6         13.81         12.76         3.24 o                         
  23   5   6         74.40         93.62        15.42 o                         
 -27   6   6         63.65         54.23        13.26 o                         
 -26   6   6         13.90          6.91         3.36 o                         
 -25   6   6         91.51         94.69         4.87 o                         
 -24   6   6         17.11         22.02         2.55 o                         
 -23   6   6          3.77          1.49         2.15 o                         
 -22   6   6         17.50         16.25         2.42 o                         
 -21   6   6          1.54         -0.75         1.26 o                         
 -20   6   6          1.75          0.63         1.19 o                         
 -19   6   6          1.74          2.82         1.29 o                         
 -18   6   6         56.09         55.37         2.28 o                         
 -17   6   6         16.45         13.81         1.40 o                         
 -16   6   6         73.48         72.86         2.14 o                         
 -15   6   6        154.77        164.16         3.09 o                         
 -14   6   6         59.14         60.12         1.87 o                         
 -13   6   6         19.37         18.15         1.21 o                         
 -12   6   6          2.69          9.82         0.99 o                         
 -11   6   6        118.53         93.34         2.16 o                         
 -10   6   6        383.69        382.72         4.53 o                         
  -9   6   6         82.53         93.79         2.16 o                         
  -8   6   6         34.13         36.01         1.21 o                         
  -7   6   6        586.78        560.06         6.71 o                         
  -6   6   6        238.92        249.89         3.27 o                         
  -5   6   6         97.62        109.06         2.08 o                         
  -4   6   6         80.38         81.12         1.87 o                         
  -3   6   6          0.50          0.41         0.67 o                         
  -2   6   6        103.01        103.65         2.15 o                         
  -1   6   6        102.78        113.40         2.13 o                         
   0   6   6        250.86        265.34         3.34 o                         
   1   6   6        559.07        536.93         5.42 o                         
   2   6   6         19.83         22.25         1.00 o                         
   3   6   6         96.61        104.82         1.92 o                         
   4   6   6        383.08        382.50         4.21 o                         
   5   6   6        159.05        127.20         2.37 o                         
   6   6   6          7.45         13.44         1.04 o                         
   7   6   6         12.08         10.77         1.06 o                         
   8   6   6         53.01         52.14         2.10 o                         
   9   6   6        104.99        117.66         2.81 o                         
  10   6   6         74.51         76.76         2.46 o                         
  11   6   6         32.05         24.91         1.76 o                         
  12   6   6         51.28         57.52         2.39 o                         
  13   6   6          1.69          1.58         1.09 o                         
  14   6   6          1.61          1.97         1.35 o                         
  15   6   6          1.43         -1.12         1.12 o                         
  16   6   6         21.96         23.29         1.92 o                         
  17   6   6          2.10         -1.17         1.94 o                         
  18   6   6         27.91         36.14         3.60 o                         
  19   6   6         95.11        110.40         5.62 o                         
  20   6   6         11.12         11.83         3.50 o                         
  21   6   6         75.26         75.59        15.31 o                         
 -24   7   6         10.81          0.24         3.33 o                         
 -23   7   6         10.03          0.68         2.17 o                         
 -22   7   6          0.37         -0.41         1.96 o                         
 -21   7   6          2.48         -1.65         1.65 o                         
 -20   7   6          0.14         -1.78         2.53 o                         
 -19   7   6         69.48         80.95         4.06 o                         
 -18   7   6          1.96         -1.32         1.32 o                         
 -17   7   6         47.26         50.14         2.62 o                         
 -16   7   6        136.63        140.85         3.29 o                         
 -15   7   6        100.50        105.97         2.75 o                         
 -14   7   6         13.86         14.72         1.35 o                         
 -13   7   6        323.78        356.18         5.10 o                         
 -12   7   6          5.93          8.76         1.16 o                         
 -11   7   6         17.25         24.50         1.49 o                         
 -10   7   6        994.95       1037.51        10.57 o                         
  -9   7   6         99.94        118.80         2.53 o                         
  -8   7   6          5.43          4.21         0.98 o                         
  -7   7   6         41.83         42.44         1.77 o                         
  -6   7   6         74.89         70.13         1.81 o                         
  -5   7   6          2.87          2.52         0.77 o                         
  -4   7   6          2.12          1.80         0.76 o                         
  -3   7   6          0.08         -0.56         0.68 o                         
  -2   7   6          5.06          1.65         0.75 o                         
  -1   7   6          1.35          0.58         0.75 o                         
   0   7   6         53.36         56.75         1.76 o                         
   1   7   6         55.51         52.68         1.76 o                         
   2   7   6          6.07          6.93         0.97 o                         
   3   7   6         91.85        111.80         2.32 o                         
   4   7   6       1069.44       1129.45        10.34 o                         
   5   7   6         33.93         42.74         1.67 o                         
   6   7   6          2.16          5.57         1.04 o                         
   7   7   6        353.75        391.48         5.35 o                         
   8   7   6         30.02         24.87         1.52 o                         
   9   7   6         92.46        106.84         2.64 o                         
  10   7   6        145.00        142.94         4.06 o                         
  11   7   6         68.33         71.35         2.68 o                         
  12   7   6          3.40          2.69         1.16 o                         
  13   7   6         53.59         56.04         2.58 o                         
  14   7   6          0.39         -1.42         1.42 o                         
  15   7   6          0.90         -1.72         1.72 o                         
  16   7   6          0.46         -1.79         1.79 o                         
  17   7   6         14.01          9.57         2.37 o                         
  18   7   6         13.81          9.08         3.45 o                         
  19   7   6         17.05          6.23         8.26 o                         
 -22   8   6         29.73         28.09         6.55 o                         
 -20   8   6         55.99         52.58         4.39 o                         
 -19   8   6         17.56         21.59         3.31 o                         
 -18   8   6          5.72          6.74         2.29 o                         
 -17   8   6         32.40         27.44         2.66 o                         
 -16   8   6          2.50          5.49         2.53 o                         
 -15   8   6          1.22         -1.44         1.44 o                         
 -14   8   6          5.46          5.11         1.46 o                         
 -13   8   6          0.37         -1.22         1.22 o                         
 -12   8   6         14.04          8.23         1.59 o                         
 -11   8   6          3.93          1.88         1.17 o                         
 -10   8   6          6.48          4.27         1.17 o                         
  -9   8   6          7.49          6.58         1.31 o                         
  -8   8   6         12.22          8.71         1.44 o                         
  -7   8   6          4.48          1.62         1.25 o                         
  -6   8   6         25.07         28.19         1.90 o                         
  -5   8   6         42.58         39.61         2.08 o                         
  -4   8   6          6.76          5.96         1.25 o                         
  -3   8   6          0.80          1.62         1.17 o                         
  -2   8   6         11.42         11.89         1.37 o                         
  -1   8   6         33.86         32.14         1.77 o                         
   0   8   6         28.82         29.98         1.65 o                         
   1   8   6          2.73          2.90         0.98 o                         
   2   8   6         13.46         10.82         1.13 o                         
   3   8   6         14.74         14.17         1.24 o                         
   4   8   6          8.13          3.95         1.07 o                         
   5   8   6          8.84          6.06         1.09 o                         
   6   8   6         15.52         19.81         1.49 o                         
   7   8   6          0.19         -1.03         1.26 o                         
   8   8   6          9.89          7.89         1.27 o                         
   9   8   6          2.08          1.08         1.49 o                         
  10   8   6          2.65          1.41         1.57 o                         
  11   8   6         15.58         19.52         2.00 o                         
  12   8   6          3.38          5.08         1.67 o                         
  13   8   6          8.11         12.99         2.55 o                         
  14   8   6         65.62         80.62         5.17 o                         
  15   8   6          6.88         -1.22         3.26 o                         
  16   8   6         27.92         19.33         4.37 o                         
 -18   9   6         34.79         41.76         6.56 o                         
 -16   9   6         14.98          9.55         2.67 o                         
 -15   9   6          0.92         -0.35         2.23 o                         
 -14   9   6         38.02         44.37         4.74 o                         
 -13   9   6         17.49         20.40         2.94 o                         
 -12   9   6         32.95         36.36         3.19 o                         
 -11   9   6          3.42          1.55         1.95 o                         
 -10   9   6         79.40         92.62         3.95 o                         
  -9   9   6          0.91          0.60         1.62 o                         
  -8   9   6         14.33         16.17         1.94 o                         
  -7   9   6          0.53         -0.30         1.32 o                         
  -6   9   6         54.65         54.61         2.72 o                         
  -5   9   6         14.11         14.12         1.87 o                         
  -4   9   6          8.36          7.75         1.47 o                         
  -3   9   6          0.05         -0.20         1.32 o                         
  -2   9   6         13.50          9.99         1.64 o                         
  -1   9   6         14.50         17.43         2.05 o                         
   0   9   6         45.40         46.74         2.94 o                         
   1   9   6          0.38          2.44         1.59 o                         
   2   9   6         25.58         36.17         3.37 o                         
   3   9   6          1.27          4.77         2.04 o                         
   4   9   6         92.63         98.50         4.52 o                         
   5   9   6          4.59          3.37         1.62 o                         
   6   9   6         30.51         31.71         2.55 o                         
   7   9   6         14.79         11.90         2.32 o                         
   8   9   6         47.23         64.85         4.44 o                         
   9   9   6          0.36         -1.75         2.32 o                         
  10   9   6         22.21         15.85         2.85 o                         
  11   9   6          0.43         -2.35         2.35 o                         
  12   9   6         24.98         20.33         4.75 o                         
 -11  10   6         10.54         10.85         5.33 o                         
 -10  10   6         10.27         10.50         5.03 o                         
  -9  10   6          2.68         -2.77         5.19 o                         
  -8  10   6          1.47         -2.10         2.10 o                         
  -7  10   6         13.68         11.55         2.91 o                         
  -6  10   6         51.20         44.01         3.61 o                         
  -5  10   6          0.67         -1.11         2.68 o                         
  -4  10   6          4.95          0.09         2.47 o                         
  -3  10   6          1.62          1.59         2.55 o                         
  -2  10   6         10.99          9.41         2.90 o                         
  -1  10   6          0.77         -1.69         1.69 o                         
   0  10   6         58.60         57.61         3.53 o                         
   1  10   6         11.90         12.98         2.44 o                         
   2  10   6          1.96          1.39         3.11 o                         
   3  10   6          1.70          3.09         4.21 o                         
   4  10   6         18.64         11.84         4.49 o                         
   5  10   6          9.51         13.66         4.47 o                         
   6  10   6         85.44         93.61        13.05 o                         
 -31   1   7          7.77          4.71         3.93 o                         
 -30   1   7          0.40         -2.73         2.73 o                         
 -29   1   7         20.87         17.58         5.23 o                         
 -28   1   7         56.62         48.57         4.07 o                         
 -27   1   7         21.56         16.51         2.57 o                         
 -26   1   7          4.30          1.87         1.73 o                         
 -25   1   7        106.61        108.54         4.41 o                         
 -24   1   7        103.10         96.14         3.10 o                         
 -23   1   7        175.64        172.14         3.63 o                         
 -22   1   7         48.91         44.39         2.21 o                         
 -21   1   7         24.05         24.87         1.05 o                         
 -20   1   7        111.82         96.72         2.94 o                         
 -19   1   7         98.52         99.97         1.92 o                         
 -18   1   7        163.42        147.89         5.73 o                         
 -17   1   7        534.68        526.07         8.90 o                         
 -16   1   7        107.45         88.75         3.81 o                         
 -15   1   7         77.28         64.69         1.73 o                         
 -14   1   7        167.59        132.73         2.23 o                         
 -13   1   7        125.65        110.79         2.22 o                         
 -12   1   7        176.41        163.62         2.47 o                         
 -11   1   7        634.26        627.50         6.91 o                         
 -10   1   7        179.28        168.06         4.69 o                         
  -9   1   7         95.91         89.24         2.11 o                         
  -8   1   7        138.80        118.66         2.15 o                         
  -7   1   7         67.38         60.13         1.27 o                         
  -6   1   7         24.62         24.10         0.79 o                         
  -5   1   7        431.31        424.82         4.34 o                         
  -4   1   7        351.98        360.78         3.99 o                         
  -3   1   7        215.42        217.65         3.75 o                         
  -2   1   7        236.34        219.45         3.46 o                         
  -1   1   7         67.31         63.42         1.34 o                         
   0   1   7         24.37         20.43         0.95 o                         
   1   1   7        130.34        106.06         2.00 o                         
   2   1   7        162.70        151.83         2.51 o                         
   3   1   7        494.09        473.30         6.09 o                         
   4   1   7        377.91        349.17         5.33 o                         
   5   1   7        125.85        117.88         2.20 o                         
   6   1   7         45.59         38.40         1.68 o                         
   7   1   7        171.23        142.69         2.48 o                         
   8   1   7        173.04        134.83         2.42 o                         
   9   1   7        291.76        249.48         4.90 o                         
  10   1   7        244.31        231.67         5.28 o                         
  11   1   7        436.27        433.49         5.34 o                         
  12   1   7         86.21         84.91         2.24 o                         
  13   1   7         49.76         42.70         1.75 o                         
  14   1   7         28.66         23.77         1.47 o                         
  15   1   7         58.27         55.24         2.09 o                         
  16   1   7        138.80        132.74         3.00 o                         
  17   1   7        216.35        197.38         4.52 o                         
  18   1   7         38.48         36.09         1.94 o                         
  19   1   7         10.25         10.55         1.30 o                         
  20   1   7         16.19         13.60         1.45 o                         
  21   1   7         59.74         52.14         2.97 o                         
  22   1   7         26.71         20.57         3.49 o                         
  23   1   7          0.38         12.60         3.57 o                         
  24   1   7          4.94          5.47         4.73 o                         
 -31   2   7          2.39         -3.49         3.76 o                         
 -30   2   7          6.46         -2.11         2.87 o                         
 -29   2   7         18.76         20.78         3.41 o                         
 -28   2   7          5.82         -0.41         2.15 o                         
 -27   2   7          8.66          3.08         2.61 o                         
 -26   2   7          2.16         -0.51         1.52 o                         
 -25   2   7         22.56         20.83         2.32 o                         
 -24   2   7         76.05         78.71         2.83 o                         
 -23   2   7        107.44        108.99         2.89 o                         
 -22   2   7         15.97         16.71         1.59 o                         
 -21   2   7         29.90         29.86         1.35 o                         
 -20   2   7         40.27         36.37         1.36 o                         
 -19   2   7         56.00         55.56         2.47 o                         
 -18   2   7         37.28         36.01         1.33 o                         
 -17   2   7        230.66        216.38         2.75 o                         
 -16   2   7        454.89        444.40         8.04 o                         
 -15   2   7        145.18        127.39         2.42 o                         
 -14   2   7        233.32        230.49         4.19 o                         
 -13   2   7        700.89        657.79         8.38 o                         
 -12   2   7         47.62         50.84         1.86 o                         
 -11   2   7         22.57         13.21         0.94 o                         
 -10   2   7        163.49        132.49         2.62 o                         
  -9   2   7        119.35        111.40         1.99 o                         
  -8   2   7        130.86        125.23         2.03 o                         
  -7   2   7         12.27          9.67         0.59 o                         
  -6   2   7         11.44          9.00         0.56 o                         
  -5   2   7          3.26          6.24         0.48 o                         
  -4   2   7          4.61          6.25         0.56 o                         
  -3   2   7          1.68          2.82         0.43 o                         
  -2   2   7          8.33          6.62         0.73 o                         
  -1   2   7          4.27          3.51         0.60 o                         
   0   2   7         21.85         18.06         1.02 o                         
   1   2   7         48.18         50.47         1.60 o                         
   2   2   7         67.10         69.40         1.78 o                         
   3   2   7        201.30        157.88         2.41 o                         
   4   2   7         25.99         22.11         1.19 o                         
   5   2   7        112.47        109.96         2.17 o                         
   6   2   7        256.68        224.72         5.03 o                         
   7   2   7        648.02        609.75         7.48 o                         
   8   2   7        200.69        181.81         2.84 o                         
   9   2   7        188.97        176.72         4.43 o                         
  10   2   7        178.80        187.58         3.06 o                         
  11   2   7         45.61         41.28         1.77 o                         
  12   2   7         20.27         17.98         1.24 o                         
  13   2   7         83.39         88.01         2.43 o                         
  14   2   7         66.73         63.53         2.38 o                         
  15   2   7         12.72         13.71         1.25 o                         
  16   2   7         71.18         61.95         2.24 o                         
  17   2   7         79.18         82.62         2.71 o                         
  18   2   7         46.64         45.85         2.04 o                         
  19   2   7          0.90          1.23         1.34 o                         
  20   2   7          4.55          2.26         1.35 o                         
  21   2   7         13.45         11.29         2.74 o                         
  22   2   7          7.11         11.04         2.72 o                         
  23   2   7         15.85         18.52         3.35 o                         
  24   2   7          6.61          6.54         3.60 o                         
 -30   3   7         10.30          2.20         3.30 o                         
 -29   3   7          0.61         -2.03         2.79 o                         
 -28   3   7          0.65         -1.68         1.68 o                         
 -27   3   7         23.46         36.42         3.78 o                         
 -26   3   7         62.55         61.24         3.79 o                         
 -25   3   7         62.75         56.76         3.86 o                         
 -24   3   7         65.91         52.36         2.78 o                         
 -23   3   7        131.00        130.51         3.51 o                         
 -22   3   7        228.58        235.11         5.59 o                         
 -21   3   7        181.38        166.55         5.02 o                         
 -20   3   7         35.84         33.04         1.68 o                         
 -19   3   7         35.06         29.97         1.43 o                         
 -18   3   7         35.61         34.17         1.14 o                         
 -17   3   7        365.54        363.12         4.63 o                         
 -16   3   7        882.23        879.69         9.45 o                         
 -15   3   7        246.28        231.23         3.49 o                         
 -14   3   7        108.11        114.84         2.70 o                         
 -13   3   7        656.33        678.54         8.38 o                         
 -12   3   7        156.75        148.52         2.64 o                         
 -11   3   7         92.32         87.02         1.65 o                         
 -10   3   7        196.31        193.56         2.81 o                         
  -9   3   7         68.08         74.21         1.51 o                         
  -8   3   7         22.38         16.61         0.83 o                         
  -7   3   7         87.50         75.28         1.25 o                         
  -6   3   7         10.96          7.53         0.60 o                         
  -5   3   7        154.97        153.33         2.00 o                         
  -4   3   7        262.74        247.72         2.87 o                         
  -3   3   7        138.88        131.73         2.18 o                         
  -2   3   7        198.07        183.24         2.65 o                         
  -1   3   7         16.00         12.27         0.90 o                         
   0   3   7         63.22         53.98         1.59 o                         
   1   3   7         47.19         36.76         1.50 o                         
   2   3   7         54.43         54.47         1.68 o                         
   3   3   7        393.71        385.23         4.83 o                         
   4   3   7         33.33         34.52         1.25 o                         
   5   3   7        181.88        184.12         3.05 o                         
   6   3   7        428.25        417.31         5.38 o                         
   7   3   7        216.19        226.94         3.33 o                         
   8   3   7        258.13        232.50         3.50 o                         
   9   3   7       1041.49       1058.58        11.14 o                         
  10   3   7        244.07        229.63         3.65 o                         
  11   3   7         41.75         37.49         1.71 o                         
  12   3   7         89.00         79.38         2.48 o                         
  13   3   7         12.95         12.91         1.32 o                         
  14   3   7         73.53         68.36         2.43 o                         
  15   3   7        426.86        411.67         5.62 o                         
  16   3   7         53.60         47.29         2.37 o                         
  17   3   7         24.05         19.71         1.62 o                         
  18   3   7        111.44        114.11         3.78 o                         
  19   3   7         58.44         59.19         2.60 o                         
  20   3   7         16.77         20.59         2.48 o                         
  21   3   7          0.45          4.41         3.04 o                         
  22   3   7          0.99          2.84         3.72 o                         
  23   3   7         25.92         23.77         4.41 o                         
 -29   4   7         16.80         22.71         5.63 o                         
 -28   4   7          3.22         -2.60         2.60 o                         
 -27   4   7         22.28         13.56         2.83 o                         
 -26   4   7          0.57         -0.97         2.00 o                         
 -25   4   7         14.56          6.04         2.23 o                         
 -24   4   7         72.55         69.30         3.39 o                         
 -23   4   7         20.69         20.48         1.88 o                         
 -22   4   7          6.37          4.17         1.25 o                         
 -21   4   7         16.23         15.19         1.52 o                         
 -20   4   7         15.51          9.96         1.10 o                         
 -19   4   7         87.46         88.17         2.75 o                         
 -18   4   7         75.67         70.26         1.89 o                         
 -17   4   7        115.12        104.43         2.57 o                         
 -16   4   7        219.77        218.73         3.91 o                         
 -15   4   7        167.43        155.22         2.69 o                         
 -14   4   7        177.37        153.22         3.62 o                         
 -13   4   7        338.36        323.75         3.81 o                         
 -12   4   7        148.62        151.16         2.22 o                         
 -11   4   7        241.05        229.29         3.03 o                         
 -10   4   7         30.20         33.14         1.08 o                         
  -9   4   7        152.64        140.20         2.17 o                         
  -8   4   7        603.05        622.40         5.85 o                         
  -7   4   7        192.62        192.67         2.53 o                         
  -6   4   7        251.51        242.51         2.98 o                         
  -5   4   7        806.68        787.77         7.16 o                         
  -4   4   7        245.42        228.41         3.13 o                         
  -3   4   7        199.42        187.15         2.79 o                         
  -2   4   7        556.32        536.37         5.36 o                         
  -1   4   7        348.64        311.28         3.79 o                         
   0   4   7        197.93        192.17         2.84 o                         
   1   4   7        724.60        737.16         7.32 o                         
   2   4   7        172.86        175.86         2.72 o                         
   3   4   7         76.66         75.18         1.85 o                         
   4   4   7        106.57        104.90         2.35 o                         
   5   4   7         56.68         56.65         1.93 o                         
   6   4   7        239.92        222.70         3.66 o                         
   7   4   7        493.13        453.09         6.10 o                         
   8   4   7        214.99        208.35         3.72 o                         
   9   4   7        110.29        111.36         2.53 o                         
  10   4   7         49.48         41.99         1.83 o                         
  11   4   7         29.93         23.28         1.71 o                         
  12   4   7        170.67        158.91         3.25 o                         
  13   4   7         13.32         11.21         1.29 o                         
  14   4   7         22.92         27.01         1.81 o                         
  15   4   7         16.51         15.29         1.70 o                         
  16   4   7         57.50         56.76         2.48 o                         
  17   4   7         36.85         36.92         2.17 o                         
  18   4   7         19.90         16.50         1.75 o                         
  19   4   7          1.57          0.53         1.88 o                         
  20   4   7         15.42         13.79         2.96 o                         
  21   4   7          5.09          1.84         3.18 o                         
  22   4   7          9.18         10.06         3.35 o                         
 -28   5   7         11.76          0.95         8.79 o                         
 -27   5   7         12.35          7.48         3.50 o                         
 -26   5   7         64.98         55.69         4.41 o                         
 -25   5   7         80.67         68.58         4.77 o                         
 -24   5   7         18.74          9.29         2.44 o                         
 -23   5   7          9.19          6.02         1.70 o                         
 -22   5   7          9.83          9.21         1.95 o                         
 -21   5   7          1.15          0.22         1.12 o                         
 -20   5   7         28.86         28.12         1.89 o                         
 -19   5   7         21.51         21.29         1.47 o                         
 -18   5   7         80.61         75.35         2.36 o                         
 -17   5   7        139.36        142.54         3.09 o                         
 -16   5   7        105.92         99.03         2.46 o                         
 -15   5   7        166.50        155.06         3.22 o                         
 -14   5   7        218.37        217.95         3.63 o                         
 -13   5   7        279.50        291.58         4.86 o                         
 -12   5   7        133.04        116.52         2.21 o                         
 -11   5   7        388.56        361.26         5.24 o                         
 -10   5   7         96.15         98.46         2.00 o                         
  -9   5   7        835.72        843.88         8.34 o                         
  -8   5   7        442.83        447.04         8.33 o                         
  -7   5   7        409.98        378.06         4.20 o                         
  -6   5   7        243.96        227.05         3.12 o                         
  -5   5   7       1248.63       1365.45        12.06 o                         
  -4   5   7        339.63        339.55         4.10 o                         
  -3   5   7        385.53        371.68         4.25 o                         
  -2   5   7        450.50        465.10         8.86 o                         
  -1   5   7        281.71        273.44         3.53 o                         
   0   5   7        323.01        305.13         3.68 o                         
   1   5   7       1212.44       1240.47        11.65 o                         
   2   5   7        585.05        587.59         6.32 o                         
   3   5   7         34.91         41.56         1.71 o                         
   4   5   7        180.88        170.86         3.43 o                         
   5   5   7         98.82         79.71         2.25 o                         
   6   5   7        123.58        129.63         2.67 o                         
   7   5   7        429.46        416.40         5.38 o                         
   8   5   7        361.86        346.82         5.06 o                         
   9   5   7         79.05         77.27         2.55 o                         
  10   5   7         70.38         73.44         2.66 o                         
  11   5   7         53.68         49.17         2.37 o                         
  12   5   7         10.78         10.24         1.50 o                         
  13   5   7         49.72         52.56         2.55 o                         
  14   5   7          2.82          1.31         1.20 o                         
  15   5   7          9.57          7.89         1.47 o                         
  16   5   7         16.66         15.20         1.78 o                         
  17   5   7         51.65         48.15         3.27 o                         
  18   5   7         59.28         64.63         3.73 o                         
  19   5   7         57.45         55.84         3.92 o                         
  20   5   7          8.54          5.77         3.91 o                         
  21   5   7          4.24          0.61         4.58 o                         
 -25   6   7         81.23         85.02         6.72 o                         
 -24   6   7         50.52         40.76         4.48 o                         
 -23   6   7         14.18         12.25         3.10 o                         
 -22   6   7          5.59          2.10         1.74 o                         
 -21   6   7         10.49          7.44         1.79 o                         
 -20   6   7         92.39         87.62         3.26 o                         
 -19   6   7         56.69         57.94         2.87 o                         
 -18   6   7        101.34        108.17         3.52 o                         
 -17   6   7         65.91         63.58         2.40 o                         
 -16   6   7         60.96         59.04         2.59 o                         
 -15   6   7         78.93         69.57         2.54 o                         
 -14   6   7          6.70          3.49         1.02 o                         
 -13   6   7         78.85         80.41         2.14 o                         
 -12   6   7         91.80         96.27         2.58 o                         
 -11   6   7         98.15         88.81         2.39 o                         
 -10   6   7        184.18        169.18         3.08 o                         
  -9   6   7        280.00        269.30         4.44 o                         
  -8   6   7        142.60        142.78         2.34 o                         
  -7   6   7         29.55         30.03         1.33 o                         
  -6   6   7        165.06        164.47         2.52 o                         
  -5   6   7        255.00        256.77         3.48 o                         
  -4   6   7         82.76         78.74         1.94 o                         
  -3   6   7         50.81         47.06         1.68 o                         
  -2   6   7        105.25        107.67         2.34 o                         
  -1   6   7        267.39        256.68         3.43 o                         
   0   6   7         81.83         82.23         1.96 o                         
   1   6   7        240.82        238.87         3.39 o                         
   2   6   7        117.99        119.37         2.41 o                         
   3   6   7        106.23        100.69         2.31 o                         
   4   6   7         66.51         60.56         1.98 o                         
   5   6   7        163.76        159.34         2.86 o                         
   6   6   7         90.01         92.30         2.26 o                         
   7   6   7         10.61          8.63         1.17 o                         
   8   6   7         51.10         49.49         2.46 o                         
   9   6   7         22.80         24.36         1.77 o                         
  10   6   7         24.79         23.69         1.83 o                         
  11   6   7         51.96         48.42         2.38 o                         
  12   6   7        153.62        157.75         4.20 o                         
  13   6   7         36.31         34.50         2.08 o                         
  14   6   7         26.84         22.32         1.84 o                         
  15   6   7          4.91          1.80         1.60 o                         
  16   6   7         26.21         24.73         2.84 o                         
  17   6   7         80.05         83.60         7.35 o                         
  18   6   7         29.53         31.09         3.76 o                         
  19   6   7          1.90         -3.99         4.36 o                         
 -22   7   7         24.00         10.41         4.36 o                         
 -21   7   7         17.03          8.67         2.41 o                         
 -20   7   7         12.57          8.56         2.05 o                         
 -19   7   7         46.14         42.09         6.68 o                         
 -18   7   7         21.91         18.90         2.06 o                         
 -17   7   7         49.32         49.54         2.86 o                         
 -16   7   7         87.57         97.86         3.04 o                         
 -15   7   7         35.79         35.20         2.05 o                         
 -14   7   7         25.16         30.58         1.92 o                         
 -13   7   7         52.41         49.55         2.55 o                         
 -12   7   7          6.34          6.03         1.45 o                         
 -11   7   7         46.64         49.82         2.19 o                         
 -10   7   7        121.11        130.42         3.20 o                         
  -9   7   7         43.11         45.51         2.10 o                         
  -8   7   7         58.15         61.14         2.49 o                         
  -7   7   7         71.31         76.41         2.73 o                         
  -6   7   7         72.39         74.41         2.43 o                         
  -5   7   7         55.48         65.77         2.31 o                         
  -4   7   7        103.01        110.56         2.94 o                         
  -3   7   7         58.09         63.20         2.11 o                         
  -2   7   7         20.12         23.29         1.27 o                         
  -1   7   7         36.59         38.55         1.87 o                         
   0   7   7        166.42        174.42         2.94 o                         
   1   7   7         74.43         75.84         2.41 o                         
   2   7   7         50.94         54.50         2.34 o                         
   3   7   7         46.92         51.98         2.43 o                         
   4   7   7         37.42         38.63         1.91 o                         
   5   7   7         14.50         16.82         1.35 o                         
   6   7   7         32.73         35.58         1.74 o                         
   7   7   7         57.95         61.69         2.74 o                         
   8   7   7         42.86         48.17         2.04 o                         
   9   7   7        120.05        131.08         3.02 o                         
  10   7   7         17.82         20.59         1.74 o                         
  11   7   7          8.80          8.68         1.51 o                         
  12   7   7         26.41         20.78         2.19 o                         
  13   7   7         31.79         27.85         2.69 o                         
  14   7   7          6.33          6.33         2.38 o                         
  15   7   7         66.69         70.39         4.94 o                         
  16   7   7          1.31         -2.63         2.63 o                         
  17   7   7         56.59         39.75         5.77 o                         
 -20   8   7          2.74         -4.87         4.87 o                         
 -19   8   7          7.87          1.94         3.16 o                         
 -18   8   7          8.56          0.92         2.39 o                         
 -17   8   7         97.18        109.41         6.42 o                         
 -16   8   7         50.15         48.19         3.54 o                         
 -15   8   7          0.25          0.36         1.93 o                         
 -14   8   7         16.17         13.35         2.55 o                         
 -13   8   7          8.74          5.97         1.78 o                         
 -12   8   7          9.17          9.36         1.64 o                         
 -11   8   7         95.75        100.21         4.17 o                         
 -10   8   7         53.43         44.95         3.33 o                         
  -9   8   7         33.64         36.42         2.20 o                         
  -8   8   7         50.30         61.79         2.57 o                         
  -7   8   7         18.62         15.07         1.51 o                         
  -6   8   7         32.80         38.68         2.11 o                         
  -5   8   7        177.78        200.51         4.22 o                         
  -4   8   7        163.12        183.69         3.91 o                         
  -3   8   7         98.50        123.70         3.18 o                         
  -2   8   7         86.36        109.11         3.22 o                         
  -1   8   7         76.16         89.77         2.96 o                         
   0   8   7         13.81         14.49         1.60 o                         
   1   8   7        139.62        150.73         3.68 o                         
   2   8   7         15.08         19.33         1.89 o                         
   3   8   7         61.20         49.26         2.66 o                         
   4   8   7         42.30         44.48         2.37 o                         
   5   8   7         11.91         11.99         1.88 o                         
   6   8   7          3.39          5.26         1.57 o                         
   7   8   7         33.64         37.75         2.57 o                         
   8   8   7          0.11         -1.18         1.43 o                         
   9   8   7        111.67        110.14         4.42 o                         
  10   8   7         49.97         59.51         3.33 o                         
  11   8   7          3.09          2.92         2.15 o                         
  12   8   7          3.06         -1.92         1.92 o                         
  13   8   7          1.01         -3.06         3.06 o                         
  14   8   7          1.21         -5.81         6.53 o                         
 -16   9   7          4.18          4.39         4.75 o                         
 -15   9   7         13.59         22.17         5.47 o                         
 -14   9   7         51.79         68.23         5.61 o                         
 -13   9   7         55.48         60.84         4.38 o                         
 -12   9   7          1.68         -1.02         2.15 o                         
 -11   9   7         45.53         49.35         4.45 o                         
 -10   9   7          5.22          5.86         2.11 o                         
  -9   9   7          0.41         -1.82         1.82 o                         
  -8   9   7          3.02         -1.97         2.05 o                         
  -7   9   7          5.78          6.02         2.07 o                         
  -6   9   7          3.16          3.25         1.89 o                         
  -5   9   7         18.02         15.10         2.97 o                         
  -4   9   7         23.75         27.19         2.68 o                         
  -3   9   7         18.61         21.04         2.45 o                         
  -2   9   7          7.07          8.25         2.01 o                         
  -1   9   7          8.69          5.68         2.70 o                         
   0   9   7          3.35          4.14         1.78 o                         
   1   9   7          1.10          0.36         2.48 o                         
   2   9   7          1.12         -0.18         1.46 o                         
   3   9   7         13.54          9.68         1.90 o                         
   4   9   7         28.57         30.53         2.53 o                         
   5   9   7          4.66          3.79         1.78 o                         
   6   9   7         30.81         34.60         3.13 o                         
   7   9   7        100.93        109.80         6.40 o                         
   8   9   7         25.13         38.65         6.22 o                         
   9   9   7         11.23         12.56         5.37 o                         
  -7  10   7         30.58         49.01         7.86 o                         
  -6  10   7         27.76         37.62         9.94 o                         
  -5  10   7          9.79          9.14         3.86 o                         
  -4  10   7         37.77         42.17        14.77 o                         
  -3  10   7         14.13         17.33         8.62 o                         
  -2  10   7          5.30         11.22         7.12 o                         
  -1  10   7         10.18         17.09         6.39 o                         
   0  10   7         38.17         40.27        11.20 o                         
 -31   0   8         89.35         72.26        10.84 o                         
 -30   0   8         53.50         51.06         8.34 o                         
 -29   0   8        346.12        360.10        29.77 o                         
 -28   0   8          4.83          9.16         4.63 o                         
 -27   0   8         24.78         20.31         5.20 o                         
 -26   0   8        132.71        166.94         8.03 o                         
 -25   0   8         70.43         74.42         6.63 o                         
 -24   0   8         58.86         60.98         4.81 o                         
 -23   0   8        240.71        239.93         7.60 o                         
 -22   0   8        425.24        440.82        11.15 o                         
 -21   0   8        272.12        280.55         6.88 o                         
 -20   0   8        410.38        422.22         8.44 o                         
 -19   0   8          2.46          3.80         1.38 o                         
 -18   0   8        325.07        327.54         7.40 o                         
 -17   0   8         28.70         32.23         2.14 o                         
 -16   0   8         17.41         15.45         1.74 o                         
 -15   0   8        259.44        281.42         5.83 o                         
 -14   0   8         13.31         15.16         1.02 o                         
 -13   0   8          1.47          1.96         0.85 o                         
 -12   0   8        108.81        138.21         2.87 o                         
 -11   0   8        334.65        359.71         6.23 o                         
 -10   0   8          1.10          1.94         0.87 o                         
  -9   0   8        608.48        661.02        11.17 o                         
  -8   0   8        592.35        693.69         9.82 o                         
  -7   0   8         39.75         39.34         1.82 o                         
  -6   0   8        578.97        644.44         9.50 o                         
  -5   0   8        224.18        210.56         4.64 o                         
  -4   0   8        368.59        368.03         6.38 o                         
  -3   0   8        207.55        191.26         4.13 o                         
  -2   0   8        454.91        508.79         8.57 o                         
  -1   0   8         33.39         28.94         1.26 o                         
   0   0   8        708.86        791.42        11.39 o                         
   1   0   8        711.10        774.34        10.51 o                         
   2   0   8          1.58          1.50         0.77 o                         
   3   0   8        279.93        300.67         5.44 o                         
   4   0   8        137.96        173.48         4.42 o                         
   5   0   8          1.56          1.52         0.98 o                         
   6   0   8         12.71         15.86         1.55 o                         
   7   0   8        347.94        368.52         6.67 o                         
   8   0   8         27.35         23.17         1.89 o                         
   9   0   8         30.36         35.08         2.18 o                         
  10   0   8        307.03        292.11         5.55 o                         
  11   0   8          0.99         -0.13         1.14 o                         
  12   0   8        373.71        381.02         6.71 o                         
  13   0   8        267.39        281.61         5.94 o                         
  14   0   8        437.92        457.85         7.84 o                         
  15   0   8        306.44        302.37         6.82 o                         
  16   0   8         76.04         77.29         3.60 o                         
  17   0   8         68.39         67.44         3.96 o                         
  18   0   8        139.60        154.65         4.79 o                         
  19   0   8         26.82         30.28         3.76 o                         
  20   0   8          6.02         22.61         5.12 o                         
  21   0   8        377.96        413.10        22.32 o                         
  22   0   8         77.34         86.08         7.23 o                         
 -31   1   8         38.53         35.04         6.31 o                         
 -30   1   8         28.01         13.59         3.88 o                         
 -29   1   8          3.87          0.39         4.16 o                         
 -28   1   8        186.51        205.97         9.52 o                         
 -27   1   8         47.59         39.78         3.99 o                         
 -26   1   8         12.99         21.29         3.67 o                         
 -25   1   8         22.29         18.97         3.15 o                         
 -24   1   8        334.14        350.19         7.69 o                         
 -23   1   8        258.54        298.85         7.25 o                         
 -22   1   8        599.03        673.18        11.06 o                         
 -21   1   8         15.36         18.90         1.25 o                         
 -20   1   8         38.35         39.76         1.69 o                         
 -19   1   8        669.42        726.77         8.42 o                         
 -18   1   8         32.45         29.92         1.18 o                         
 -17   1   8         48.24         42.23         1.22 o                         
 -16   1   8         16.22         17.86         0.76 o                         
 -15   1   8         12.21         15.49         1.35 o                         
 -14   1   8        585.86        682.62         9.33 o                         
 -13   1   8          4.69          6.64         0.59 o                         
 -12   1   8        520.45        549.36         7.24 o                         
 -11   1   8        632.61        719.46         8.17 o                         
 -10   1   8          3.41          2.51         0.54 o                         
  -9   1   8         20.58         21.21         1.00 o                         
  -8   1   8       1207.21       1430.53        13.00 o                         
  -7   1   8          4.78          5.09         0.65 o                         
  -6   1   8        136.80        119.65         1.95 o                         
  -5   1   8         13.50         13.15         0.76 o                         
  -4   1   8        240.20        234.34         3.41 o                         
  -3   1   8         14.82         12.03         0.86 o                         
  -2   1   8        207.07        190.01         2.60 o                         
  -1   1   8          7.47          6.42         0.69 o                         
   0   1   8       1264.99       1483.79        13.61 o                         
   1   1   8         30.32         31.92         1.31 o                         
   2   1   8          8.08          9.82         0.96 o                         
   3   1   8        608.14        660.85         7.05 o                         
   4   1   8        608.20        648.27         7.27 o                         
   5   1   8          1.93          2.27         0.60 o                         
   6   1   8        563.61        641.29         6.58 o                         
   7   1   8          6.58          5.19         0.87 o                         
   8   1   8         24.66         24.34         1.38 o                         
   9   1   8         20.43         15.53         1.16 o                         
  10   1   8         35.49         29.94         1.49 o                         
  11   1   8        692.81        736.63         7.76 o                         
  12   1   8         43.02         38.76         1.65 o                         
  13   1   8         36.60         37.12         1.66 o                         
  14   1   8        635.28        690.52         7.35 o                         
  15   1   8        222.44        245.45         4.68 o                         
  16   1   8        339.76        354.87         5.03 o                         
  17   1   8         18.06         15.43         1.52 o                         
  18   1   8         20.97         26.20         1.84 o                         
  19   1   8         61.79         48.99         3.62 o                         
  20   1   8        184.65        209.83         8.37 o                         
  21   1   8          5.31          7.73         3.39 o                         
  22   1   8         25.14         28.57         3.78 o                         
 -30   2   8          1.16         -2.66         2.66 o                         
 -29   2   8         11.19         -0.25         3.14 o                         
 -28   2   8         62.67         58.52         5.01 o                         
 -27   2   8         54.41         52.01         4.29 o                         
 -26   2   8          1.64          1.43         2.51 o                         
 -25   2   8          2.24          0.84         1.89 o                         
 -24   2   8         16.01          9.02         1.81 o                         
 -23   2   8          5.14          3.70         1.49 o                         
 -22   2   8         91.45         85.87         2.97 o                         
 -21   2   8        589.89        626.17        11.45 o                         
 -20   2   8        303.62        312.01         5.63 o                         
 -19   2   8        128.32        133.82         2.79 o                         
 -18   2   8        888.81        886.66        10.02 o                         
 -17   2   8          6.61          5.90         0.77 o                         
 -16   2   8          7.33          9.21         0.82 o                         
 -15   2   8        116.31         92.36         1.89 o                         
 -14   2   8          0.82          1.11         0.68 o                         
 -13   2   8          3.90          5.53         0.78 o                         
 -12   2   8        627.01        648.23         7.71 o                         
 -11   2   8        452.91        461.81         5.92 o                         
 -10   2   8        102.09         95.77         2.16 o                         
  -9   2   8         74.27         65.82         1.49 o                         
  -8   2   8         38.62         40.48         1.15 o                         
  -7   2   8         55.62         52.98         1.17 o                         
  -6   2   8        107.57        100.84         1.55 o                         
  -5   2   8       1332.74       1550.51        13.25 o                         
  -4   2   8        233.28        225.09         3.06 o                         
  -3   2   8       1288.65       1465.31        12.10 o                         
  -2   2   8        144.30        136.76         2.33 o                         
  -1   2   8         29.90         28.62         1.26 o                         
   0   2   8         51.10         48.09         1.58 o                         
   1   2   8         62.99         55.89         1.68 o                         
   2   2   8        141.02        130.54         2.47 o                         
   3   2   8        380.33        375.60         4.47 o                         
   4   2   8        715.53        715.70         7.45 o                         
   5   2   8          4.36          3.46         0.90 o                         
   6   2   8          2.26          2.86         0.56 o                         
   7   2   8         94.91         78.02         1.83 o                         
   8   2   8          4.95          5.54         0.83 o                         
   9   2   8         18.25         14.89         1.12 o                         
  10   2   8        883.38        852.26         8.23 o                         
  11   2   8        174.38        182.34         3.02 o                         
  12   2   8        275.41        286.93         4.30 o                         
  13   2   8        592.83        603.27         6.79 o                         
  14   2   8        105.18         97.61         3.06 o                         
  15   2   8          4.53          4.89         1.25 o                         
  16   2   8         22.38         18.87         1.59 o                         
  17   2   8          4.30          3.97         1.26 o                         
  18   2   8          1.44          5.09         1.90 o                         
  19   2   8         53.23         49.90         5.24 o                         
  20   2   8         69.19         70.31         4.15 o                         
  21   2   8         16.90         16.24         3.07 o                         
  22   2   8          2.71          4.39         4.87 o                         
 -29   3   8          9.08         10.66         3.52 o                         
 -28   3   8         28.16         31.34         4.60 o                         
 -27   3   8          1.44         -2.70         2.70 o                         
 -26   3   8          7.42          4.40         2.84 o                         
 -25   3   8         17.47         17.08         2.39 o                         
 -24   3   8          1.31         -1.55         1.55 o                         
 -23   3   8          6.45          3.12         1.80 o                         
 -22   3   8          5.44          3.12         1.48 o                         
 -21   3   8         32.88         33.98         2.27 o                         
 -20   3   8          5.27          5.86         1.24 o                         
 -19   3   8        356.75        377.49         6.45 o                         
 -18   3   8        397.50        445.42         6.72 o                         
 -17   3   8         24.89         27.08         1.57 o                         
 -16   3   8         61.83         59.87         2.03 o                         
 -15   3   8         38.72         50.00         2.29 o                         
 -14   3   8          8.46          9.68         1.22 o                         
 -13   3   8         98.73         84.70         2.49 o                         
 -12   3   8         36.47         39.37         1.47 o                         
 -11   3   8         13.63         15.27         1.04 o                         
 -10   3   8        146.41        142.80         2.47 o                         
  -9   3   8        461.27        480.05         5.34 o                         
  -8   3   8          1.40          1.86         0.50 o                         
  -7   3   8         76.05         74.52         1.55 o                         
  -6   3   8         55.89         58.55         1.30 o                         
  -5   3   8         13.55         18.51         0.94 o                         
  -4   3   8       2020.87       2470.72        20.77 o                         
  -3   3   8         27.06         29.15         1.26 o                         
  -2   3   8         53.36         53.93         1.69 o                         
  -1   3   8         85.27         81.00         2.07 o                         
   0   3   8          3.77          3.96         0.84 o                         
   1   3   8        365.87        395.29         4.76 o                         
   2   3   8        130.27        121.13         2.45 o                         
   3   3   8          4.92          4.68         0.93 o                         
   4   3   8         36.85         37.78         1.72 o                         
   5   3   8         67.12         62.43         2.19 o                         
   6   3   8         22.06         21.75         1.03 o                         
   7   3   8         14.41         18.18         1.18 o                         
   8   3   8         76.00         76.41         2.16 o                         
   9   3   8         49.53         49.03         1.78 o                         
  10   3   8        400.06        430.44         5.33 o                         
  11   3   8        427.43        421.62         5.63 o                         
  12   3   8          1.90          2.25         1.14 o                         
  13   3   8         20.47         21.20         1.86 o                         
  14   3   8         10.17          8.50         1.36 o                         
  15   3   8          5.90          6.02         1.33 o                         
  16   3   8          1.36          0.09         1.19 o                         
  17   3   8         18.89         20.87         2.04 o                         
  18   3   8         10.24          9.36         2.23 o                         
  19   3   8          1.15         -1.79         1.79 o                         
  20   3   8         32.72         31.13         3.76 o                         
  21   3   8          9.94          9.19         3.78 o                         
  22   3   8         25.64          2.62        10.71 o                         
 -28   4   8          1.91          0.27         3.14 o                         
 -27   4   8         12.77          9.99         3.05 o                         
 -26   4   8         16.14          9.03         3.45 o                         
 -25   4   8         84.33         69.84         4.38 o                         
 -24   4   8          3.60          4.34         1.77 o                         
 -23   4   8          0.99         -0.28         1.52 o                         
 -22   4   8         31.31         31.27         2.46 o                         
 -21   4   8          4.94          2.13         1.97 o                         
 -20   4   8         29.67         25.08         2.00 o                         
 -19   4   8          0.17          0.09         1.11 o                         
 -18   4   8        278.37        252.99         5.47 o                         
 -17   4   8        252.14        267.28         5.05 o                         
 -16   4   8         14.53         18.34         1.58 o                         
 -15   4   8          7.82         13.07         1.01 o                         
 -14   4   8         30.80         30.83         1.26 o                         
 -13   4   8        215.70        239.36         3.77 o                         
 -12   4   8         62.26         65.67         1.79 o                         
 -11   4   8         85.50         79.49         1.72 o                         
 -10   4   8         21.69         20.55         0.99 o                         
  -9   4   8          0.10         -0.03         0.63 o                         
  -8   4   8          5.19          8.15         0.69 o                         
  -7   4   8         98.60         98.37         1.76 o                         
  -6   4   8         48.08         53.29         1.58 o                         
  -5   4   8        140.31        157.00         2.51 o                         
  -4   4   8       1474.12       1688.22        14.01 o                         
  -3   4   8        184.06        199.70         2.95 o                         
  -2   4   8         80.65         82.52         1.91 o                         
  -1   4   8        104.65        102.74         2.24 o                         
   0   4   8         14.36         15.60         1.16 o                         
   1   4   8          0.04         -0.75         0.75 o                         
   2   4   8         40.35         35.94         1.62 o                         
   3   4   8         44.82         42.95         1.84 o                         
   4   4   8         30.24         38.13         1.79 o                         
   5   4   8        225.18        239.99         3.63 o                         
   6   4   8         24.17         25.65         1.46 o                         
   7   4   8          7.33         10.92         1.13 o                         
   8   4   8         13.96         18.39         1.51 o                         
   9   4   8        236.31        248.54         4.44 o                         
  10   4   8        294.61        263.61         4.68 o                         
  11   4   8          0.44          1.09         1.34 o                         
  12   4   8         28.80         29.66         2.00 o                         
  13   4   8          4.30          1.87         1.21 o                         
  14   4   8         35.13         29.84         2.07 o                         
  15   4   8          0.78          0.96         1.24 o                         
  16   4   8          2.71          4.53         1.39 o                         
  17   4   8         99.44         89.54         3.91 o                         
  18   4   8         21.33         21.69         2.86 o                         
  19   4   8         10.53         12.40         2.67 o                         
  20   4   8          2.27          1.86         3.48 o                         
 -27   5   8         65.05         63.91        10.75 o                         
 -26   5   8          2.40         -4.15         4.73 o                         
 -25   5   8          0.20         -1.84         1.84 o                         
 -24   5   8         92.55        107.35         5.59 o                         
 -23   5   8         15.49          9.57         2.22 o                         
 -22   5   8         10.57          7.21         1.91 o                         
 -21   5   8         25.06         33.23         2.58 o                         
 -20   5   8          1.50          1.23         1.30 o                         
 -19   5   8         26.06         21.17         2.18 o                         
 -18   5   8        210.38        211.23         4.09 o                         
 -17   5   8         41.13         39.95         2.15 o                         
 -16   5   8          7.41          9.17         1.19 o                         
 -15   5   8         28.92         24.44         1.59 o                         
 -14   5   8         68.43         69.10         2.23 o                         
 -13   5   8        150.74        140.71         2.83 o                         
 -12   5   8        218.25        209.42         3.50 o                         
 -11   5   8        151.15        166.06         2.74 o                         
 -10   5   8         36.52         35.78         1.17 o                         
  -9   5   8        825.89        903.63         8.81 o                         
  -8   5   8         29.81         32.86         1.21 o                         
  -7   5   8        156.59        157.81         2.50 o                         
  -6   5   8         14.40         15.22         1.05 o                         
  -5   5   8        100.35        107.11         2.21 o                         
  -4   5   8        564.95        596.04         6.28 o                         
  -3   5   8         88.09         93.59         1.96 o                         
  -2   5   8         23.13         21.31         1.17 o                         
  -1   5   8        171.45        169.07         2.85 o                         
   0   5   8         23.57         30.78         1.53 o                         
   1   5   8        744.00        821.64         8.34 o                         
   2   5   8         44.40         41.98         1.68 o                         
   3   5   8        143.56        159.68         2.81 o                         
   4   5   8        236.18        226.99         3.54 o                         
   5   5   8        116.88        109.37         2.73 o                         
   6   5   8         68.89         65.45         2.29 o                         
   7   5   8         49.44         41.20         1.97 o                         
   8   5   8          6.22          7.29         1.36 o                         
   9   5   8         38.14         41.53         2.39 o                         
  10   5   8        229.04        210.45         4.36 o                         
  11   5   8         43.32         39.64         2.22 o                         
  12   5   8          0.65          1.29         1.31 o                         
  13   5   8         23.45         36.55         2.21 o                         
  14   5   8          6.37          7.56         1.97 o                         
  15   5   8          8.09         10.14         2.29 o                         
  16   5   8         95.64        140.59         5.68 o                         
  17   5   8          0.54          6.45         3.47 o                         
  18   5   8          1.41          5.47         2.94 o                         
  19   5   8         55.43         56.11        14.26 o                         
 -25   6   8          3.00          4.39         6.17 o                         
 -24   6   8          0.39         -1.46         3.13 o                         
 -23   6   8          1.55         -2.40         2.40 o                         
 -22   6   8          2.40         -2.24         2.24 o                         
 -21   6   8         21.07         21.30         3.18 o                         
 -20   6   8          1.91          1.52         3.19 o                         
 -19   6   8         46.54         38.86         2.95 o                         
 -18   6   8         12.32          7.71         1.90 o                         
 -17   6   8        127.88        142.42         4.41 o                         
 -16   6   8          0.35         -1.03         1.03 o                         
 -15   6   8          3.85          3.59         1.42 o                         
 -14   6   8          3.18          1.29         1.07 o                         
 -13   6   8          6.17          3.64         1.41 o                         
 -12   6   8        119.59        111.17         3.54 o                         
 -11   6   8         15.72         13.79         1.61 o                         
 -10   6   8        381.75        371.83         5.80 o                         
  -9   6   8        253.63        250.30         4.54 o                         
  -8   6   8          1.48          3.84         1.07 o                         
  -7   6   8         21.29         24.02         1.50 o                         
  -6   6   8         37.38         41.18         1.64 o                         
  -5   6   8        427.46        447.62         5.32 o                         
  -4   6   8          4.20          6.06         0.89 o                         
  -3   6   8        410.50        433.62         4.97 o                         
  -2   6   8         50.59         47.31         1.73 o                         
  -1   6   8         10.84         13.27         1.17 o                         
   0   6   8          0.54          2.77         0.90 o                         
   1   6   8        234.53        221.25         3.61 o                         
   2   6   8        426.10        406.42         5.19 o                         
   3   6   8         21.39         16.94         1.29 o                         
   4   6   8         80.92         80.72         2.44 o                         
   5   6   8          6.03          5.37         1.25 o                         
   6   6   8          1.18          0.76         1.05 o                         
   7   6   8         10.70         11.94         1.42 o                         
   8   6   8          0.41         -0.76         1.07 o                         
   9   6   8        140.40        148.23         3.47 o                         
  10   6   8         18.85         18.99         1.80 o                         
  11   6   8         45.92         47.26         3.08 o                         
  12   6   8          3.08          5.31         2.01 o                         
  13   6   8         27.59         29.27         2.33 o                         
  14   6   8          2.46          3.03         1.88 o                         
  15   6   8          1.49         -1.95         1.95 o                         
  16   6   8          0.71         -2.46         2.46 o                         
  17   6   8          3.51         -4.30         5.64 o                         
 -22   7   8         27.07         14.28         7.50 o                         
 -21   7   8          0.69         -2.74         2.74 o                         
 -20   7   8         42.57         41.80         7.83 o                         
 -19   7   8         40.63         43.57         4.64 o                         
 -18   7   8         16.14         11.46         3.14 o                         
 -17   7   8          5.29          7.78         2.01 o                         
 -16   7   8         48.68         41.99         3.02 o                         
 -15   7   8         16.08         17.31         1.93 o                         
 -14   7   8         56.65         55.76         2.85 o                         
 -13   7   8        232.97        222.19         5.35 o                         
 -12   7   8         11.22          8.51         1.55 o                         
 -11   7   8          4.06          1.83         1.48 o                         
 -10   7   8          1.24          0.81         1.86 o                         
  -9   7   8        190.86        184.24         4.94 o                         
  -8   7   8         64.83         63.08         2.94 o                         
  -7   7   8          0.30          0.09         1.04 o                         
  -6   7   8          0.47         -0.46         1.00 o                         
  -5   7   8          3.84          4.51         1.18 o                         
  -4   7   8          6.55          8.54         1.28 o                         
  -3   7   8          4.06          1.98         1.11 o                         
  -2   7   8          1.23         -0.21         1.12 o                         
  -1   7   8          0.38         -0.38         1.20 o                         
   0   7   8         64.04         63.30         2.83 o                         
   1   7   8        181.49        177.61         3.70 o                         
   2   7   8          2.95          2.73         1.09 o                         
   3   7   8          3.28          1.32         1.05 o                         
   4   7   8          9.56          4.64         1.16 o                         
   5   7   8        219.71        208.07         3.97 o                         
   6   7   8         57.12         46.77         2.20 o                         
   7   7   8         11.16         15.15         1.59 o                         
   8   7   8         49.97         49.44         2.65 o                         
   9   7   8         10.20         11.90         1.91 o                         
  10   7   8         26.99         22.13         3.37 o                         
  11   7   8         38.63         38.88         2.72 o                         
  12   7   8         49.87         40.25         3.74 o                         
  13   7   8          1.57         -2.06         2.06 o                         
  14   7   8         18.92         16.63         4.74 o                         
 -18   8   8          6.94          2.73         6.77 o                         
 -17   8   8         19.47         25.60         3.78 o                         
 -16   8   8          1.28         -1.93         2.90 o                         
 -15   8   8        163.18        187.20         6.39 o                         
 -14   8   8         47.57         60.71         3.78 o                         
 -13   8   8         40.25         34.58         3.09 o                         
 -12   8   8          2.45          0.24         1.61 o                         
 -11   8   8         62.55         64.73         4.03 o                         
 -10   8   8          2.67         -1.03         1.98 o                         
  -9   8   8         48.79         51.28         2.89 o                         
  -8   8   8         15.60         15.08         1.84 o                         
  -7   8   8         45.59         46.30         2.86 o                         
  -6   8   8          4.93          1.90         1.46 o                         
  -5   8   8         13.11         14.59         1.95 o                         
  -4   8   8         12.00         10.62         1.68 o                         
  -3   8   8         17.81         20.74         1.80 o                         
  -2   8   8          7.97          6.16         1.90 o                         
  -1   8   8         35.82         39.29         2.67 o                         
   0   8   8         14.49         18.74         1.82 o                         
   1   8   8         38.21         49.43         3.08 o                         
   2   8   8          3.60          4.90         1.78 o                         
   3   8   8         55.97         55.04         3.66 o                         
   4   8   8          1.04          1.37         1.77 o                         
   5   8   8         49.61         49.13         2.96 o                         
   6   8   8         43.01         62.34         3.50 o                         
   7   8   8        167.13        195.85         5.89 o                         
   8   8   8          2.46          7.03         2.00 o                         
   9   8   8         10.39         14.43         2.25 o                         
  10   8   8         10.09         10.84         4.11 o                         
  11   8   8          2.33         -4.47         4.47 o                         
 -14   9   8         77.86         79.90        11.72 o                         
 -13   9   8         12.08          6.85         3.67 o                         
 -12   9   8          5.61         -0.56         2.58 o                         
 -11   9   8         14.77         14.49         3.32 o                         
 -10   9   8         44.33         46.71         4.63 o                         
  -9   9   8         51.53         51.29         3.82 o                         
  -8   9   8         52.71         57.69         4.43 o                         
  -7   9   8          4.27          0.89         2.03 o                         
  -6   9   8          4.15         -0.57         1.96 o                         
  -5   9   8         51.10         53.86         3.49 o                         
  -4   9   8        109.23        135.99         5.24 o                         
  -3   9   8         46.71         49.15         4.89 o                         
  -2   9   8          2.28          0.93         1.85 o                         
  -1   9   8          5.98          5.25         2.17 o                         
   0   9   8         39.30         41.94         3.47 o                         
   1   9   8         60.84         53.91         4.45 o                         
   2   9   8         33.49         37.27         3.07 o                         
   3   9   8         16.53         15.05         3.03 o                         
   4   9   8          6.39          4.03         2.86 o                         
   5   9   8          7.81          4.83         5.85 o                         
   6   9   8         68.16         62.69         9.28 o                         
 -30   1   9          1.29         -2.98         2.98 o                         
 -29   1   9         52.26         53.08         7.90 o                         
 -28   1   9         27.67         21.41         4.01 o                         
 -27   1   9         14.53         15.40         2.93 o                         
 -26   1   9          9.94          2.88         2.47 o                         
 -25   1   9         13.04          7.19         2.23 o                         
 -24   1   9          3.15          4.74         2.70 o                         
 -23   1   9         19.49         19.19         2.09 o                         
 -22   1   9         19.83         14.35         1.79 o                         
 -21   1   9         43.26         45.17         2.85 o                         
 -20   1   9          0.21          0.19         1.12 o                         
 -19   1   9         14.24         13.92         1.42 o                         
 -18   1   9         43.71         44.38         1.91 o                         
 -17   1   9        146.98        143.83         2.82 o                         
 -16   1   9         92.25         85.19         2.42 o                         
 -15   1   9          1.06          0.83         0.80 o                         
 -14   1   9         13.58         15.36         1.17 o                         
 -13   1   9         42.00         41.99         1.60 o                         
 -12   1   9         14.25         15.60         1.02 o                         
 -11   1   9        100.63         93.02         3.10 o                         
 -10   1   9        156.07        142.46         3.49 o                         
  -9   1   9         39.66         41.66         1.63 o                         
  -8   1   9        255.56        252.44         3.27 o                         
  -7   1   9        254.04        231.16         3.07 o                         
  -6   1   9         12.74         10.81         0.68 o                         
  -5   1   9         81.67         85.09         3.55 o                         
  -4   1   9        224.47        223.24         3.34 o                         
  -3   1   9         35.36         29.35         1.25 o                         
  -2   1   9        319.72        293.96         3.86 o                         
  -1   1   9        212.07        208.86         2.98 o                         
   0   1   9         14.51         13.38         0.89 o                         
   1   1   9         58.16         49.13         2.27 o                         
   2   1   9        221.86        207.74         3.24 o                         
   3   1   9          5.77          5.91         0.90 o                         
   4   1   9         34.65         29.20         1.51 o                         
   5   1   9         22.80         23.85         1.50 o                         
   6   1   9          2.94          1.98         0.56 o                         
   7   1   9         67.57         59.89         1.86 o                         
   8   1   9        124.59        113.50         2.31 o                         
   9   1   9         62.80         59.58         2.01 o                         
  10   1   9         12.90         12.12         1.26 o                         
  11   1   9          0.11         -0.63         0.90 o                         
  12   1   9         19.58         20.11         1.71 o                         
  13   1   9         51.71         52.68         2.28 o                         
  14   1   9         16.87         16.99         1.56 o                         
  15   1   9          2.49          1.84         1.27 o                         
  16   1   9         30.83         28.79         2.04 o                         
  17   1   9          5.11          2.73         2.85 o                         
  18   1   9          6.38          9.34         2.10 o                         
  19   1   9         55.40         54.46         4.02 o                         
  20   1   9         44.43         39.88         5.12 o                         
 -29   2   9         42.66         35.98         4.81 o                         
 -28   2   9         38.23         31.91         4.17 o                         
 -27   2   9          7.91          7.87         2.99 o                         
 -26   2   9          6.87          4.97         2.51 o                         
 -25   2   9         20.05         13.58         3.30 o                         
 -24   2   9          6.40          5.54         2.09 o                         
 -23   2   9          7.18          3.50         2.19 o                         
 -22   2   9         70.86         61.27         5.44 o                         
 -21   2   9        341.68        374.66        14.45 o                         
 -20   2   9        181.31        186.98         4.09 o                         
 -19   2   9         85.00         82.66         2.68 o                         
 -18   2   9         63.58         51.55         2.09 o                         
 -17   2   9         33.08         30.69         1.48 o                         
 -16   2   9          4.57          3.08         0.72 o                         
 -15   2   9        120.48        111.66         2.39 o                         
 -14   2   9        275.72        257.02         3.60 o                         
 -13   2   9        268.33        259.05         3.50 o                         
 -12   2   9          4.15          4.34         0.71 o                         
 -11   2   9        106.34        109.26         3.50 o                         
 -10   2   9        337.93        349.02         4.76 o                         
  -9   2   9        307.99        303.71         4.08 o                         
  -8   2   9         59.89         50.08         1.42 o                         
  -7   2   9        310.28        310.58         3.89 o                         
  -6   2   9        736.91        782.48         7.28 o                         
  -5   2   9        871.39        935.05        24.89 o                         
  -4   2   9       2083.94       2437.22        28.48 o                         
  -3   2   9        690.93        740.69         7.89 o                         
  -2   2   9        112.58        115.48         3.43 o                         
  -1   2   9         21.60         17.72         1.08 o                         
   0   2   9        111.28        111.81         3.39 o                         
   1   2   9        377.20        382.44         4.71 o                         
   2   2   9        222.74        206.04         3.53 o                         
   3   2   9         10.69          9.54         1.06 o                         
   4   2   9        172.69        163.55         3.03 o                         
   5   2   9        385.02        370.15         4.85 o                         
   6   2   9        111.05        100.21         2.47 o                         
   7   2   9         12.53         12.66         1.21 o                         
   8   2   9         67.43         55.16         2.08 o                         
   9   2   9         26.82         18.71         1.47 o                         
  10   2   9         91.21         78.52         2.73 o                         
  11   2   9        286.03        276.18         5.25 o                         
  12   2   9        146.26        149.11         4.83 o                         
  13   2   9        190.45        190.25         3.97 o                         
  14   2   9          5.83          5.91         1.34 o                         
  15   2   9         13.59         10.65         1.45 o                         
  16   2   9          7.30          3.77         2.00 o                         
  17   2   9         10.40         13.63         2.81 o                         
  18   2   9          2.87          1.71         1.99 o                         
  19   2   9         57.99         48.65         4.31 o                         
  20   2   9         69.64         63.47        17.09 o                         
 -28   3   9         78.56         72.63         6.08 o                         
 -27   3   9         47.78         52.91         5.20 o                         
 -26   3   9          1.28         -2.03         2.03 o                         
 -25   3   9          3.36          4.86         2.62 o                         
 -24   3   9         17.16         13.54         2.75 o                         
 -23   3   9         20.28         15.82         2.71 o                         
 -22   3   9          7.57          0.36         1.92 o                         
 -21   3   9          0.35          1.13         1.55 o                         
 -20   3   9          2.36          0.90         1.36 o                         
 -19   3   9         14.41         12.74         1.54 o                         
 -18   3   9         85.98         95.22         3.05 o                         
 -17   3   9        407.01        407.13         8.41 o                         
 -16   3   9        303.64        307.71         9.41 o                         
 -15   3   9        355.99        334.55         6.01 o                         
 -14   3   9         26.25         27.46         1.73 o                         
 -13   3   9        320.72        306.95         4.50 o                         
 -12   3   9        144.12        140.91         2.76 o                         
 -11   3   9         10.30         10.59         1.02 o                         
 -10   3   9        125.10        128.58         2.68 o                         
  -9   3   9        147.87        142.33         2.14 o                         
  -8   3   9        140.00        137.40         1.98 o                         
  -7   3   9        911.09        910.52         8.82 o                         
  -6   3   9        280.97        289.55         5.58 o                         
  -5   3   9        103.09         87.95         1.93 o                         
  -4   3   9         70.97         66.32         1.65 o                         
  -3   3   9        775.99        758.75         7.34 o                         
  -2   3   9        371.05        374.53         7.34 o                         
  -1   3   9        173.02        171.65         2.90 o                         
   0   3   9         96.36         95.74         2.31 o                         
   1   3   9        218.56        197.69         3.04 o                         
   2   3   9          4.09          3.17         0.91 o                         
   3   3   9        142.96        125.66         2.69 o                         
   4   3   9        194.78        188.30         3.38 o                         
   5   3   9         25.76         30.50         1.67 o                         
   6   3   9        128.64        122.55         3.19 o                         
   7   3   9        843.88        840.83        13.63 o                         
   8   3   9        163.75        164.34         3.98 o                         
   9   3   9         66.26         72.56         2.49 o                         
  10   3   9         37.41         33.48         2.22 o                         
  11   3   9          3.60          0.86         1.07 o                         
  12   3   9          0.96          1.43         1.19 o                         
  13   3   9         21.01         15.97         1.66 o                         
  14   3   9         15.24         16.60         1.87 o                         
  15   3   9          6.75          2.04         1.61 o                         
  16   3   9          9.02         10.78         2.06 o                         
  17   3   9          3.27          4.79         2.14 o                         
  18   3   9         72.91         78.84         4.65 o                         
  19   3   9         49.41         45.52         8.76 o                         
 -27   4   9          8.76          0.77         3.54 o                         
 -26   4   9         35.49         29.40         4.42 o                         
 -25   4   9         58.64         66.63         8.46 o                         
 -24   4   9         16.96         10.21         2.64 o                         
 -23   4   9          0.11         -0.40         2.09 o                         
 -22   4   9         15.37          8.79         2.07 o                         
 -21   4   9         43.37         39.82         2.90 o                         
 -20   4   9          8.89          7.83         1.70 o                         
 -19   4   9          2.22          0.04         1.42 o                         
 -18   4   9         15.05         10.56         1.69 o                         
 -17   4   9         48.39         44.07         2.49 o                         
 -16   4   9         12.80          9.59         1.54 o                         
 -15   4   9         36.10         29.24         1.91 o                         
 -14   4   9        307.51        285.44         5.00 o                         
 -13   4   9         96.68        109.13         4.10 o                         
 -12   4   9          2.98          2.96         0.91 o                         
 -11   4   9         75.95         76.13         2.21 o                         
 -10   4   9        213.84        218.57         3.28 o                         
  -9   4   9        254.35        238.15         3.07 o                         
  -8   4   9        598.24        591.16         6.78 o                         
  -7   4   9        111.46        118.17         2.26 o                         
  -6   4   9        207.61        205.79         2.95 o                         
  -5   4   9        493.20        533.60         9.14 o                         
  -4   4   9       1243.62       1346.96        13.39 o                         
  -3   4   9        234.15        238.50         3.33 o                         
  -2   4   9        240.83        229.55         3.47 o                         
  -1   4   9        349.86        346.25         4.56 o                         
   0   4   9        131.13        125.89         2.60 o                         
   1   4   9        104.01        106.98         2.58 o                         
   2   4   9        181.12        175.96         3.18 o                         
   3   4   9          2.97          2.02         0.95 o                         
   4   4   9        193.10        182.00         3.43 o                         
   5   4   9        151.79        158.93         3.39 o                         
   6   4   9         92.36         84.42         2.85 o                         
   7   4   9         15.34         16.94         1.54 o                         
   8   4   9         71.31         57.34         2.75 o                         
   9   4   9          7.04          3.31         1.21 o                         
  10   4   9          3.93          4.40         1.23 o                         
  11   4   9          6.32          3.77         1.33 o                         
  12   4   9         18.53         16.67         1.69 o                         
  13   4   9         38.76         42.40         2.58 o                         
  14   4   9          0.05          5.32         3.25 o                         
  15   4   9         37.41         40.52         3.34 o                         
  16   4   9         34.92         40.96         3.63 o                         
  17   4   9         46.23         57.10         5.18 o                         
  18   4   9         24.14         15.35         9.52 o                         
 -26   5   9         12.52          9.37         5.82 o                         
 -25   5   9         25.80         28.68         5.64 o                         
 -24   5   9         27.74         22.37         4.05 o                         
 -23   5   9         23.70         16.18         3.84 o                         
 -22   5   9         15.32          1.29         2.48 o                         
 -21   5   9         12.95          8.72         2.77 o                         
 -20   5   9          8.74          9.11         2.23 o                         
 -19   5   9          1.65         -1.64         1.64 o                         
 -18   5   9          2.10         -1.49         1.49 o                         
 -17   5   9         13.26         10.58         1.98 o                         
 -16   5   9         38.98         39.03         2.91 o                         
 -15   5   9         23.88         19.26         2.16 o                         
 -14   5   9         13.80          9.83         1.68 o                         
 -13   5   9         11.85          9.58         1.47 o                         
 -12   5   9          0.26          0.42         1.06 o                         
 -11   5   9         24.68         26.56         1.81 o                         
 -10   5   9         75.94         69.15         2.53 o                         
  -9   5   9          7.58          9.05         1.14 o                         
  -8   5   9        403.02        415.62         5.67 o                         
  -7   5   9        180.95        174.73         3.28 o                         
  -6   5   9          7.57          6.49         1.02 o                         
  -5   5   9         80.30         89.27         2.23 o                         
  -4   5   9        202.44        209.88         3.28 o                         
  -3   5   9          3.00          4.19         1.02 o                         
  -2   5   9        359.27        343.07         4.67 o                         
  -1   5   9        160.57        168.43         3.71 o                         
   0   5   9         16.79         16.65         1.29 o                         
   1   5   9         30.61         25.72         1.52 o                         
   2   5   9         35.96         33.91         1.63 o                         
   3   5   9          0.30         -0.35         0.93 o                         
   4   5   9         19.37         15.20         1.43 o                         
   5   5   9          5.24          3.19         1.24 o                         
   6   5   9         13.05         11.22         1.48 o                         
   7   5   9         73.95         65.24         2.56 o                         
   8   5   9          5.95          6.09         1.33 o                         
   9   5   9          4.43          4.67         1.29 o                         
  10   5   9          1.07         -1.54         1.62 o                         
  11   5   9         23.94         25.65         2.39 o                         
  12   5   9          4.95          3.89         2.00 o                         
  13   5   9         19.32         21.64         2.43 o                         
  14   5   9         28.65         31.80         3.49 o                         
  15   5   9         15.50         19.58         4.14 o                         
  16   5   9         19.34         16.02         7.81 o                         
  17   5   9         34.81         22.55         6.96 o                         
 -24   6   9          3.36         -3.68         5.46 o                         
 -22   6   9          8.83          3.91         3.26 o                         
 -21   6   9         24.74         25.07         3.24 o                         
 -20   6   9          2.93         -2.14         2.14 o                         
 -19   6   9         40.50         37.37         3.69 o                         
 -18   6   9         41.99         41.57         3.95 o                         
 -17   6   9         28.72         34.63         2.89 o                         
 -16   6   9        107.08        125.20         4.62 o                         
 -15   6   9         44.86         44.59         3.99 o                         
 -14   6   9         19.80         17.88         2.12 o                         
 -13   6   9         35.28         39.61         2.42 o                         
 -12   6   9          2.56          3.94         1.42 o                         
 -11   6   9         38.59         46.32         2.89 o                         
 -10   6   9        153.80        155.44         5.38 o                         
  -9   6   9          0.63          2.70         1.23 o                         
  -8   6   9        107.44        110.14         3.04 o                         
  -7   6   9         29.46         29.52         2.04 o                         
  -6   6   9          0.60          0.28         1.04 o                         
  -5   6   9         31.88         29.64         1.92 o                         
  -4   6   9         86.00         91.77         2.73 o                         
  -3   6   9          0.48         -0.48         0.97 o                         
  -2   6   9         80.08         73.98         2.67 o                         
  -1   6   9         40.42         38.23         1.94 o                         
   0   6   9          1.74          3.34         1.07 o                         
   1   6   9         67.46         74.38         2.45 o                         
   2   6   9         88.53         86.34         3.48 o                         
   3   6   9          1.96          8.10         1.20 o                         
   4   6   9         22.60         22.82         1.57 o                         
   5   6   9         49.36         49.01         2.08 o                         
   6   6   9         23.83         28.63         1.75 o                         
   7   6   9         45.58         47.65         2.26 o                         
   8   6   9         46.19         44.38         2.91 o                         
   9   6   9         46.98         51.98         4.01 o                         
  10   6   9         65.30         63.03         3.61 o                         
  11   6   9          1.09         -1.50         2.31 o                         
  12   6   9         11.55         10.56         3.09 o                         
  13   6   9         19.62         23.86         3.34 o                         
  14   6   9          0.37         -4.19         4.19 o                         
  15   6   9          6.20         -3.32         3.85 o                         
 -20   7   9          1.44         -3.10         3.70 o                         
 -19   7   9         54.34         48.73         5.41 o                         
 -18   7   9         75.65         65.51         5.99 o                         
 -17   7   9        138.49        150.69        11.51 o                         
 -16   7   9         43.13         37.51         6.54 o                         
 -15   7   9         31.70         27.73         2.99 o                         
 -14   7   9         27.02         17.32         2.41 o                         
 -13   7   9          8.93          3.83         1.82 o                         
 -12   7   9         64.04         69.96         3.70 o                         
 -11   7   9         27.97         26.15         2.29 o                         
 -10   7   9          7.83          6.99         1.54 o                         
  -9   7   9         63.34         65.86         2.98 o                         
  -8   7   9         57.05         47.28         2.66 o                         
  -7   7   9          9.91          9.63         1.56 o                         
  -6   7   9         27.66         26.61         2.11 o                         
  -5   7   9          4.32          6.22         1.58 o                         
  -4   7   9         10.17         12.71         1.70 o                         
  -3   7   9         10.36          8.58         1.52 o                         
  -2   7   9         22.82         16.57         1.79 o                         
  -1   7   9         33.20         32.88         2.32 o                         
   0   7   9         96.83         92.22         3.19 o                         
   1   7   9          3.83          3.22         1.35 o                         
   2   7   9         41.10         33.93         2.40 o                         
   3   7   9         35.19         36.19         2.91 o                         
   4   7   9         11.70         14.17         2.14 o                         
   5   7   9          9.95          9.16         3.64 o                         
   6   7   9         82.01         78.13         4.19 o                         
   7   7   9         23.47         22.77         2.86 o                         
   8   7   9         52.58         55.91         3.17 o                         
   9   7   9        175.35        182.15         6.70 o                         
  10   7   9         36.50         35.64         3.05 o                         
  11   7   9          2.49         -2.67         2.67 o                         
  12   7   9          7.07         -5.36         6.71 o                         
 -16   8   9        147.16        175.76        17.59 o                         
 -15   8   9         26.56          9.76         7.26 o                         
 -14   8   9         22.11         20.86         4.05 o                         
 -13   8   9         18.00          5.72         3.48 o                         
 -12   8   9          4.32         -0.33         3.14 o                         
 -11   8   9         56.97         64.95         7.74 o                         
 -10   8   9         64.79         58.26         4.34 o                         
  -9   8   9          3.62          1.89         1.79 o                         
  -8   8   9         11.30         11.32         2.22 o                         
  -7   8   9         13.79         14.02         2.13 o                         
  -6   8   9         18.44         17.38         2.67 o                         
  -5   8   9         14.54         10.20         2.31 o                         
  -4   8   9          6.01          7.21         1.97 o                         
  -3   8   9         51.07         63.71         4.36 o                         
  -2   8   9         10.25          9.40         2.39 o                         
  -1   8   9          4.08          5.19         2.24 o                         
   0   8   9          3.97         -1.82         1.82 o                         
   1   8   9         37.44         36.85         3.30 o                         
   2   8   9         47.76         44.37         3.81 o                         
   3   8   9          4.66          5.05         2.21 o                         
   4   8   9          7.08          4.55         2.20 o                         
   5   8   9         59.58         58.61         5.54 o                         
   6   8   9         43.47         42.85         4.15 o                         
   7   8   9         61.50         73.36         8.39 o                         
   8   8   9         86.14        102.11        11.01 o                         
  -9   9   9         17.14         21.16         4.82 o                         
  -8   9   9          0.49         -3.13         3.13 o                         
  -7   9   9         11.01          7.15         3.69 o                         
  -6   9   9         11.76          3.21         6.79 o                         
  -5   9   9         17.87         11.17         3.00 o                         
  -4   9   9         26.56         30.12         3.84 o                         
  -3   9   9         21.95         26.07         3.97 o                         
  -2   9   9          9.82         10.74         3.19 o                         
  -1   9   9          0.22         -3.43         3.43 o                         
   0   9   9         28.55         33.44         4.93 o                         
 -29   0  10         22.35         31.17         6.85 o                         
 -28   0  10        778.59        972.47        34.71 o                         
 -27   0  10         80.46         93.94         9.98 o                         
 -26   0  10         52.80         46.22         9.55 o                         
 -25   0  10        632.83        798.54        54.24 o                         
 -24   0  10         11.74         16.74         3.69 o                         
 -23   0  10         90.28        117.20         6.35 o                         
 -22   0  10         29.36         30.21         3.77 o                         
 -21   0  10         68.05         72.69         9.15 o                         
 -20   0  10          3.22          1.17         2.43 o                         
 -19   0  10          0.03         -1.29         1.29 o                         
 -18   0  10         14.96         19.62         2.72 o                         
 -17   0  10        252.12        265.75         7.10 o                         
 -16   0  10        184.93        187.78         5.80 o                         
 -15   0  10         17.09         15.19         1.46 o                         
 -14   0  10         80.02         61.86         3.29 o                         
 -13   0  10         53.26         55.42         2.56 o                         
 -12   0  10        398.67        366.71         7.45 o                         
 -11   0  10        691.71        800.20        13.44 o                         
 -10   0  10         13.54         13.29         1.69 o                         
  -9   0  10        826.69        961.43        12.77 o                         
  -8   0  10       1516.82       1734.19        23.25 o                         
  -7   0  10          6.11          8.60         1.01 o                         
  -6   0  10        152.91        128.83         3.34 o                         
  -5   0  10          0.09         -0.73         0.73 o                         
  -4   0  10        136.47        127.46         3.96 o                         
  -3   0  10         13.44         17.42         1.79 o                         
  -2   0  10       1454.72       1683.73        23.93 o                         
  -1   0  10        866.93        976.45        15.27 o                         
   0   0  10         19.68         15.43         1.92 o                         
   1   0  10        781.49        907.84        13.37 o                         
   2   0  10        334.32        304.42         7.43 o                         
   3   0  10         71.33         69.29         3.35 o                         
   4   0  10         73.35         68.95         3.19 o                         
   5   0  10          9.22          8.73         1.66 o                         
   6   0  10        157.13        147.49         4.65 o                         
   7   0  10        308.65        306.56         7.54 o                         
   8   0  10         30.81         40.99         2.96 o                         
   9   0  10          0.03         -1.32         1.68 o                         
  10   0  10          6.15          5.39         2.05 o                         
  11   0  10        106.52        105.35         4.49 o                         
  12   0  10         55.30         66.93         3.90 o                         
  13   0  10         99.50        101.31         4.81 o                         
  14   0  10         21.61         37.74         4.29 o                         
  15   0  10        712.01        815.92        19.44 o                         
  16   0  10         44.88         50.84         6.86 o                         
  17   0  10        108.73        153.27        11.28 o                         
  19   0  10         14.00         -5.94         7.25 o                         
 -28   1  10          2.79          3.12         4.39 o                         
 -27   1  10         81.71        108.61         9.33 o                         
 -26   1  10        641.97        805.36        21.12 o                         
 -25   1  10         35.76         52.17         4.48 o                         
 -24   1  10         52.19         39.30         3.95 o                         
 -23   1  10          3.58          1.14         2.29 o                         
 -22   1  10         77.43         76.97         4.45 o                         
 -21   1  10        117.07        132.02         4.22 o                         
 -20   1  10        282.53        296.34         6.76 o                         
 -19   1  10         76.26         64.41         2.68 o                         
 -18   1  10         41.32         46.59         2.35 o                         
 -17   1  10          1.13          2.93         1.14 o                         
 -16   1  10          6.56          6.76         1.24 o                         
 -15   1  10          8.72          8.09         1.05 o                         
 -14   1  10         19.31         22.66         1.22 o                         
 -13   1  10        598.30        564.98         7.24 o                         
 -12   1  10        104.57        136.59         2.85 o                         
 -11   1  10          4.54          4.02         0.63 o                         
 -10   1  10        732.55        858.49         9.87 o                         
  -9   1  10        351.70        339.89         4.74 o                         
  -8   1  10        237.03        236.85         3.45 o                         
  -7   1  10        760.05        759.69         8.29 o                         
  -6   1  10         87.46         99.22         2.31 o                         
  -5   1  10          6.75          8.00         0.88 o                         
  -4   1  10         98.61        105.65         2.19 o                         
  -3   1  10        689.47        684.90         7.81 o                         
  -2   1  10        209.30        211.20         3.65 o                         
  -1   1  10        414.01        410.53         5.33 o                         
   0   1  10        755.25        857.75         8.91 o                         
   1   1  10          1.66          0.98         0.82 o                         
   2   1  10        125.03        143.18         2.78 o                         
   3   1  10        577.78        558.87         6.49 o                         
   4   1  10         12.54         13.84         1.17 o                         
   5   1  10         15.11         16.05         1.43 o                         
   6   1  10          2.71          4.88         1.10 o                         
   7   1  10          3.03          5.62         1.20 o                         
   8   1  10         50.87         49.63         2.40 o                         
   9   1  10         61.98         59.96         3.38 o                         
  10   1  10        284.95        298.52         5.67 o                         
  11   1  10        103.86        123.98         3.24 o                         
  12   1  10         69.92         74.85         2.92 o                         
  13   1  10          1.42          1.07         1.30 o                         
  14   1  10         48.62         46.97         5.03 o                         
  15   1  10         53.32         66.87         4.10 o                         
  16   1  10        705.34        833.47        13.74 o                         
  17   1  10         55.29         86.08         4.78 o                         
  18   1  10          1.74         -8.78         8.78 o                         
 -28   2  10         41.77         35.37        11.02 o                         
 -27   2  10         75.01         99.68         7.11 o                         
 -26   2  10          3.14          3.46         2.64 o                         
 -25   2  10        271.04        328.92        10.07 o                         
 -24   2  10          2.60          2.35         2.08 o                         
 -23   2  10          0.23         -0.71         1.75 o                         
 -22   2  10         16.89         17.99         2.41 o                         
 -21   2  10        114.52        125.23         5.26 o                         
 -20   2  10         88.94         80.89         4.18 o                         
 -19   2  10         29.16         21.20         2.05 o                         
 -18   2  10         20.95         18.41         1.70 o                         
 -17   2  10         45.34         37.75         2.12 o                         
 -16   2  10         38.23         42.41         2.24 o                         
 -15   2  10         19.80         14.37         1.59 o                         
 -14   2  10        613.78        615.68         8.32 o                         
 -13   2  10        134.25        129.93         2.89 o                         
 -12   2  10        212.05        201.97         3.69 o                         
 -11   2  10        365.58        392.89         4.85 o                         
 -10   2  10        319.98        341.04         4.45 o                         
  -9   2  10        464.85        514.52         5.94 o                         
  -8   2  10       1512.42       1792.82        18.14 o                         
  -7   2  10         87.25         89.92         1.73 o                         
  -6   2  10        547.21        570.44         6.04 o                         
  -5   2  10          6.15          6.85         0.69 o                         
  -4   2  10        617.50        659.98         7.37 o                         
  -3   2  10        131.38        132.68         2.72 o                         
  -2   2  10       1494.69       1768.48        16.69 o                         
  -1   2  10        605.40        658.86         7.22 o                         
   0   2  10        255.73        264.89         3.92 o                         
   1   2  10        474.47        486.35         6.15 o                         
   2   2  10        251.92        242.71         4.16 o                         
   3   2  10        138.43        138.74         2.86 o                         
   4   2  10        616.52        619.83         7.50 o                         
   5   2  10          7.52          6.63         1.13 o                         
   6   2  10         33.72         38.50         1.97 o                         
   7   2  10         58.50         50.65         2.36 o                         
   8   2  10         19.52         18.33         1.98 o                         
   9   2  10         35.67         29.97         2.13 o                         
  10   2  10         88.67         80.58         3.07 o                         
  11   2  10        134.16        141.29         3.61 o                         
  12   2  10         25.54         25.04         1.92 o                         
  13   2  10          0.20          0.92         1.59 o                         
  14   2  10          2.62          4.30         2.02 o                         
  15   2  10        260.30        306.67         7.30 o                         
  16   2  10          6.53         13.48         2.39 o                         
  17   2  10         71.67        101.01         6.83 o                         
  18   2  10         45.58         38.82         8.77 o                         
 -27   3  10         51.55         49.49         5.52 o                         
 -26   3  10        146.12        152.42        17.11 o                         
 -25   3  10         29.90         26.80         4.15 o                         
 -24   3  10          7.37          3.96         2.78 o                         
 -23   3  10         11.35         11.78         2.84 o                         
 -22   3  10          0.87          1.52         2.11 o                         
 -21   3  10         67.71         59.78         6.04 o                         
 -20   3  10         37.59         32.67         3.32 o                         
 -19   3  10         28.95         26.34         3.07 o                         
 -18   3  10         93.47         99.72         4.01 o                         
 -17   3  10          7.49          5.48         1.38 o                         
 -16   3  10        308.32        319.81         6.38 o                         
 -15   3  10        134.55        149.06         4.23 o                         
 -14   3  10         40.49         46.43         2.11 o                         
 -13   3  10         42.35         42.88         1.73 o                         
 -12   3  10          7.61          9.84         1.19 o                         
 -11   3  10          4.56          5.13         0.89 o                         
 -10   3  10         88.19        102.42         2.61 o                         
  -9   3  10         43.69         47.22         1.30 o                         
  -8   3  10       1039.85       1234.94        11.65 o                         
  -7   3  10        174.23        181.42         2.71 o                         
  -6   3  10        112.98        110.25         2.34 o                         
  -5   3  10          1.40          2.18         0.75 o                         
  -4   3  10         82.00         82.93         1.94 o                         
  -3   3  10        161.39        168.69         2.74 o                         
  -2   3  10        956.56       1126.41        10.70 o
[truncated: 69,661 more chars]
